# Supplementary material for: Toxinome—the bacterial protein toxin database
Source: mBio. 2023 Dec 20;15(1):e01911-23. doi: 10.1128/mbio.01911-23 (PMC10790787; doi:10.1128/mbio.01911-23)
Supplement: Table S1 — Additional data. [file mbio.01911-23-s0002.csv]

	genome	organism
0	2022827000	Leptolyngbya sp JSC 1
1	2040502012	Succinivibrionaceae bacterium WG 1 Wallaby Group 1 isolate
2	2061766011	Uncultured Spirochaete Spiro3 Termite single cell
3	2061766012	Uncultured Spirochaete Spiro10 unscreened Termite single cell
4	2065487017	Actinobacterium Actino7 unscreened July 2010
5	2140918011	Thermoflexus hugenholtzii JAD2 Draft Genome
6	2228664006	Rhizobium sp 57MFTsu3 2
7	2228664007	Pseudomonas sp KD5
8	2228664025	alpha proteobacterium SCGC AAA536 G10 unscreened
9	2228664026	alpha proteobacterium SCGC AAA536 K22 unscreened
10	2228664027	gamma proteobacterium SCGC AAA076 P09 unscreened
11	2228664028	gamma proteobacterium SCGC AAA168 P09 unscreened
12	2228664029	gamma proteobacterium SCGC AAA300 D14 unscreened
13	2228664032	Oceanospirillales bacterium SCGC AAA298 N10 unscreened
14	2228664034	Verrucomicrobia bacterium SCGC AAA300 N18 unscreened
15	2228664039	Flavobacterium sp SCGC AAA160 P02 unscreened
16	2228664044	Verrucomicrobia bacterium SCGC AAA164 I21 unscreened
17	2228664050	Verrucomicrobia bacterium SCGC AAA164 M04 unscreened
18	2228664051	Verrucomicrobia bacterium SCGC AAA164 N20 unscreened
19	2228664052	gamma proteobacterium SCGC AAA076 D02 unscreened
20	2228664053	gamma proteobacterium SCGC AAA076 D13 unscreened
21	2228664054	gamma proteobacterium SCGC AAA160 D02 unscreened
22	2228664055	gamma proteobacterium SCGC AAA076 P13 unscreened
23	2228664056	gamma proteobacterium SCGC AAA168 I18 unscreened
24	2236347002	Verrucomicrobia bacterium SCGC AAA164 E04 unscreened
25	2236347003	Verrucomicrobia bacterium SCGC AAA168 E21
26	2236347004	gamma proteobacterium SCGC AAA076 E13 unscreened
27	2236347005	alpha proteobacterium SCGC AAA160 J14 unscreened
28	2236347008	alpha proteobacterium SCGC AAA076 C03 unscreened
29	2236347009	alpha proteobacterium SCGC AAA015 N04 unscreened
30	2236347012	alpha proteobacterium SCGC AAA158 B04 unscreened
31	2236347013	alpha proteobacterium SCGC AAA015 O19 unscreened
32	2236347014	alpha proteobacterium SCGC AAA288 G21 unscreened
33	2236347015	alpha proteobacterium SCGC AAA298 K06 unscreened
34	2236347020	alpha proteobacterium SCGC AAA288 N07 unscreened
35	2236347021	Verrucomicrobia bacterium SCGC AAA168 F10
36	2236347022	gamma proteobacterium SCGC AAA076 F14 unscreened
37	2236347068	alpha proteobacterium SCGC AAA487 M09 unscreened
38	2236347069	alpha proteobacterium SCGC AAA028 D10 unscreened
39	2236661000	alpha proteobacterium SCGC AAA023 L09 unscreened
40	2236661002	actinobacterium SCGC AAA027 J17 unscreened
41	2236661006	actinobacterium SCGC AAA278 I18 unscreened
42	2236661008	alpha proteobacterium SCGC AAA028 C07 unscreened
43	2236661010	alpha proteobacterium SCGC AAA536 B06 unscreened
44	2236661011	alpha proteobacterium SCGC AAA240 E13 unscreened
45	2236661013	alpha proteobacterium SCGC AAA300 J04 unscreened
46	2236661014	alpha proteobacterium SCGC AAA300 J16 unscreened
47	2236661015	gamma proteobacterium SCGC AAA008 P15 unscreened
48	2236661016	gamma proteobacterium SCGC AAA240 I17 unscreened
49	2236661017	Verrucomicrobia bacterium SCGC AAA300 K03 unscreened
50	2236661018	Verrucomicrobia bacterium SCGC AAA300 O17 unscreened
51	2236661021	Candidatus TM7 s1 unscreened Draft1 Illumina assembly
52	2236661026	Candidatus TM7 s7 unscreened Draft1 Illumina assembly
53	2236661027	Candidatus TM7 s8 unscreened Draft1 Illumina Assembly
54	2236661048	Thiomargarita sp Thio36 unscreened
55	2236876029	alpha proteobacterium SCGC AAA280 P20 unscreened
56	2236876031	alpha proteobacterium SCGC AAA027 L15 unscreened
57	2263082001	Thaumarchaeota archaeon strain BS3
58	2264265009	Desulfobulbus sp oral taxon 041 Dsb4 Illumina assembly draft1
59	2264265094	alpha proteobacterium SCGC AAA027 C06 unscreened
60	2264265192	Euryarchaeota archaeon JGI 0000059 J12 unscreened
61	2264265193	Chloroflexi bacterium SCGC AAA257 M07 unscreened
62	2264265196	Proteobacteria bacterium SCGC AAA257 I18 unscreened
63	2264265197	Chloroflexi bacterium SCGC AAA257 K05 unscreened
64	2264265199	Chloroflexi bacterium SCGC AAA257 G06 unscreened
65	2264265200	Proteobacteria bacterium SCGC AAA257 C16 unscreened
66	2264265201	Chloroflexi bacterium SCGC AAA257 K06 unscreened
67	2264265202	Chloroflexi bacterium SCGC AAA257 O03 unscreened
68	2264265204	Chloroflexi bacterium SCGC AAA257 N07 unscreened
69	2264265205	Planctomycetes bacterium SCGC JGI090 P21 unscreened
70	2264265206	Planctomycetes bacterium JGI 0000014 I13 unscreened
71	2264265207	Euryarchaeota archaeon JGI 0000059 G05 unscreened
72	2264265208	Euryarchaeota archaeon JGI 0000059 I19 unscreened
73	2264265209	Spirochaetes bacterium SCGC AAA257 G10 unscreened
74	2264265210	Spirochaetes bacterium SCGC AAA257 P05 unscreened
75	2264265211	Euryarchaeota archaeon SCGC AAA257 G14 unscreened
76	2264265212	Crenarchaeota archaeon SCGC JGI014 M18 unscreened
77	2264265213	Proteobacteria bacterium SCGC JGI014 N04 unscreened
78	2264265214	Firmicutes bacterium JGI 0000059 G16 unscreened
79	2264265215	Proteobacteria bacterium SCGC JGI014 L13 unscreened
80	2264265216	Chloroflexi bacterium SCGC AAA257 I08 unscreened
81	2264265217	Firmicutes bacterium JGI 0000059 A22 unscreened
82	2264265218	Spirochaetes bacterium JGI 0000059 A18 unscreened
83	2264265219	Synergistetes bacterium JGI 0000059 A07 unscreened
84	2264265220	Firmicutes bacterium JGI 0000059 H17 unscreened
85	2264265221	Firmicutes bacterium JGI 0000059 D05 unscreened
86	2264867000	Crenarchaeota archaeon SCGC AAA471 O08 contamination screened GBS N 001 29
87	2264867001	Crenarchaeota archaeon SCGC AAA471 B05 contamination screened GBS N 001 2
88	2264867002	Crenarchaeota archaeon SCGC AAA471 B23 contamination screened GBS N 001 5
89	2264867008	Zeta proteobacterium SCGC AB 602 C20 unscreened
90	2264867009	Zeta proteobacterium SCGC AB 137 C09 unscreened
91	2264867010	zeta proteobacterium SCGC AB 137 J06 unscreened
92	2264867011	Zeta proteobacterium SCGC AB 604 B04 unscreened
93	2264867012	Zeta proteobacterium SCGC AB 604 O16 unscreened
94	2264867013	zeta proteobacterium SCGC AB 133 G06 unscreened
95	2264867014	Zeta proteobacterium SCGC AB 133 C04 unscreened
96	2264867015	Zeta proteobacterium SCGC AB 602 E04 unscreened
97	2264867016	Gallionella sp SCGC AAA018 N21 unscreened
98	2264867017	Candidatus Caldiarchaeum subterraneum unscreened MDM ref genome pSL4 group
99	2264867022	Crenarchaeota archaeon SCGC AAA261 L14 unscreened
100	2264867054	BRC1 bacterium SCGC AAA257 C11 contamination screened Etoliko 001 139
101	2264867056	BRC1 bacterium SCGC AAA252 M09 contamination screened SAK 001 73
102	2264867057	Caldiserica bacterium JGI 0000059 M03 contamination screened TAbiofilm 001 171
103	2264867058	Aerophobetes bacterium SCGC AAA255 F10 contamination screened SAK 001 129
104	2264867059	Aerophobetes bacterium JGI 0000014 C22 contamination screened Etoliko 001 222
105	2264867060	Aerophobetes bacterium JGI 0000014 A15 contamination screened Etoliko 001 223
106	2264867061	Aerophobus bacterium SCGC AAA252 L23 contamination screened SAK 001 70
107	2264867063	Nanoarchaeota archaeon SCGC AAA011 D5 contamination screened Dusel 001 270
108	2264867064	Aenigmarchaeota archaeon SCGC AAA011 F07 contamination screened DUSEL 001 186
109	2264867066	Diapherotrites archaeon SCGC AAA011 K09 contamination screened DUSEL 001 199
110	2264867067	Diapherotrites archaeon SCGC AAA011 E11 contamination screened DUSEL 001 206
111	2264867069	Nanoarchaeota archaeon SCGC AAA011 L22 contamination screened DUSEL 001 192
112	2264867070	Nanoarchaeota archaeon SCGC AAA011 G17 contamination screened DUSEL 001 198
113	2264867071	Nanoarchaeota archaeon SCGC AAA011 K22 contamination screened DUSEL 001 202
114	2264867072	Nanoarchaeota archaeon SCGC AAA011 J2 contamination screened DUSEL 001 207
115	2264867073	Nanoarchaeota archaeon SCGC AAA011 L15 contamination screened DUSEL 001 208
116	2264867074	Fervidibacteria bacterium JGI 0000001 B9 contamination screened GBS A 001 114
117	2264867075	Fervidibacteria bacterium JGI 0000001 D5 contamination screened GBS A 001 115
118	2264867076	Fervidibacteria bacterium JGI 0000001 G10 contamination screened GBS A 001 117
119	2264867089	Fervidibacteria bacterium SCGC AAA471 D06 contamination screened GBS N 001 7
120	2264867092	Parcubacteria bacterium SCGC AB 164 E21 contamination screened SAK 001 209
121	2264867094	PER bacterium JGI 0000068 E11 contamination screened CrabSpa 001 255
122	2264867098	Cloacimonetes bacterium SCGC AAA255 B16 contamination screened SAK 001 121
123	2264867099	Cloacimonetes bacterium SCGC AAA255 C20 contamination screened SAK 001 123
124	2264867104	Cloacimonetes bacterium SCGC AAA252 D03 contamination screened SAK 001 37
125	2264867105	Cloacimonetes bacterium SCGC AAA252 E13 contamination screened SAK 001 43
126	2264867106	Cloacimonetes bacterium SCGC AAA252 E20 contamination screened SAK 001 44
127	2264867107	Cloacimonetes bacterium SCGC AAA252 F02 contamination screened SAK 001 45
128	2264867108	Cloacimonetes bacterium SCGC AAA252 G07 contamination screened SAK 001 50
129	2264867109	Cloacimonetes bacterium SCGC AAA252 G08 contamination screened SAK 001 51
130	2264867110	Cloacimonetes bacterium SCGC AAA252 I11 contamination screened SAK 001 53
131	2264867111	Cloacimonetes bacterium SCGC AAA252 I16 contamination screened SAK 001 56
132	2264867112	Cloacimonetes bacterium SCGC AAA252 K16 contamination screened SAK 001 62
133	2264867113	Cloacimonetes bacterium SCGC AAA252 L05 contamination screened SAK 001 66
134	2264867114	Cloacimonetes bacterium SCGC AAA252 L13 contamination screened SAK 001 68
135	2264867115	Cloacimonetes bacterium SCGC AAA252 M08 contamination screened SAK 001 72
136	2264867116	Cloacimonetes bacterium SCGC AAA252 N05 contamination screened SAK 001 74
137	2264867117	Cloacimonetes bacterium SCGC AAA252 N11 contamination screened SAK 001 77
138	2264867119	Cloacimonetes bacterium SCGC AAA252 N17 contamination screened SAK 001 79
139	2264867120	Cloacimonetes bacterium SCGC AAA252 O02 contamination screened SAK 001 80
140	2264867121	Cloacimonetes bacterium SCGC AAA252 O17 contamination screened SAK 001 87
141	2264867122	Cloacimonetes bacterium SCGC AAA252 P02 contamination screened SAK 001 89
142	2264867123	Cloacimonetes bacterium SCGC AAA252 P10 contamination screened SAK 001 90
143	2264867124	Cloacimonetes bacterium SCGC AAA252 P14 contamination screened SAK 001 92
144	2264867134	Hydrogenedentes bacterium JGI 0000077 D07 contamination screened TAbiofilm 001 236
145	2264867136	Parcubacteria bacterium SCGC AAA036 E14 contamination screened CrabSpa 001 178
146	2264867137	Parcubacteria bacterium SCGC AAA011 A08 contamination screened DUSEL 001 185
147	2264867138	Parcubacteria bacterium SCGC AAA011 A09 contamination screened DUSEL 001 189
148	2264867141	Parcubacteria bacterium SCGC AAA011 N16 contamination screened Dusel 001 262
149	2264867142	Acetothermia bacterium SCGC AAA255 C06 contamination screened SAK 001 122
150	2264867143	Armatimonadetes bacterium JGI 0000077 K19 contamination screened TAbiofilm 001 240
151	2264867144	Parcubacteria bacterium SCGC AAA010 E09 contamination screened DUSEL 001 100
152	2264867149	Microgenomates bacterium SCGC AAA011 A19 contamination screened DUSEL 001 193
153	2264867150	Microgenomates bacterium SCGC AAA011 M05 contamination screened DUSEL 001 196
154	2264867151	Microgenomates bacterium SCGC AAA011 B20 contamination screened DUSEL 001 197
155	2264867152	Microgenomates bacterium SCGC AAA011 I21 contamination screened DUSEL 001 204
156	2264867153	Microgenomates bacterium SCGC AAA011 L05 contamination screened DUSEL 001 205
157	2264867155	Microgenomates bacterium SCGC AAA040 P11 contamination screened CrabSpa 001 265
158	2264867156	Microgenomates bacterium SCGC AAA011 L6 contamination screened Dusel 001 266
159	2264867157	Microgenomates bacterium SCGC AAA011 F5 contamination screened Dusel 001 267
160	2264867158	Omnitrophica bacterium SCGC AAA257 O07 contamination screened Etoliko 001 147
161	2264867160	Omnitrophica bacterium SCGC AAA011 L16 contamination screened DUSEL 001 184
162	2264867162	Candidatus Omnitrophus fodinae SCGC AAA011 A17 contamination screened Dusel 001 263
163	2264867163	Omnitrophica bacterium SCGC AAA252 B19 contamination screened SAK 001 34
164	2264867164	Aminicenantes bacterium SCGC AAA255 A06 contamination screened SAK 001 119
165	2264867165	Aminicenantes bacterium SCGC AAA255 E05 contamination screened SAK 001 125
166	2264867166	Aminicenantes bacterium SCGC AAA255 E10 contamination screened SAK 001 126
167	2264867167	Aminicenantes bacterium SCGC AAA255 F06 contamination screened SAK 001 127
168	2264867168	Aminicenantes bacterium SCGC AAA255 F09 contamination screened SAK 001 128
169	2264867169	Aminicenantes bacterium SCGC AAA255 K14 contamination screened SAK 001 134
170	2264867170	Aminicenantes bacterium SCGC AAA255 O15 contamination screened SAK 001 137
171	2264867172	Aminicenantes bacterium JGI 0000014 B08 contamination screened Etoliko 001 226
172	2264867173	Aminicenantes bacterium SCGC AAA252 A02 contamination screened SAK 001 31
173	2264867174	Aminicenantes bacterium SCGC AAA252 B17 contamination screened SAK 001 33
174	2264867175	Aminicenantes bacterium SCGC AAA252 C08 contamination screened SAK 001 36
175	2264867176	Aminicenantes bacterium SCGC AAA252 D06 contamination screened SAK 001 38
176	2264867177	Aminicenantes bacterium SCGC AAA252 D18 contamination screened SAK 001 40
177	2264867178	Aminicenantes bacterium SCGC AAA252 F08 contamination screened SAK 001 46
178	2264867179	Aminicenantes bacterium SCGC AAA252 G04 contamination screened SAK 001 47
179	2264867180	Aminicenantes bacterium SCGC AAA252 G05 contamination screened SAK 001 48
180	2264867181	Aminicenantes bacterium SCGC AAA252 G06 contamination screened SAK 001 49
181	2264867182	Aminicenantes bacterium SCGC AAA252 G21 contamination screened SAK 001 52
182	2264867183	Aminicenantes bacterium SCGC AAA252 I14 contamination screened SAK 001 54
183	2264867184	Aminicenantes bacterium SCGC AAA252 J09 contamination screened SAK 001 57
184	2264867185	Aminicenantes bacterium SCGC AAA252 J15 contamination screened SAK 001 58
185	2264867186	Aminicenantes bacterium SCGC AAA252 J21 contamination screened SAK 001 59
186	2264867187	Aminicenantes bacterium SCGC AAA252 K06 contamination screened SAK 001 60
187	2264867188	Aminicenantes bacterium SCGC AAA252 K07 contamination screened SAK 001 61
188	2264867189	Aminicenantes bacterium SCGC AAA252 K18 contamination screened SAK 001 63
189	2264867190	Aminicenantes bacterium SCGC AAA252 L02 contamination screened SAK 001 64
190	2264867191	Aminicenantes bacterium SCGC AAA252 L10 contamination screened SAK 001 67
191	2264867193	Aminicenantes bacterium SCGC AAA252 N07 contamination screened SAK 001 76
192	2264867194	Aminicenantes bacterium SCGC AAA252 O03 contamination screened SAK 001 81
193	2264867195	Aminicenantes bacterium SCGC AAA252 O09 contamination screened SAK 001 83
194	2264867196	Aminicenantes bacterium SCGC AAA252 O10 contamination screened SAK 001 84
195	2264867197	Aminicenantes bacterium SCGC AAA252 O11 contamination screened SAK 001 85
196	2264867198	Aminicenantes bacterium SCGC AAA252 O19 contamination screened SAK 001 88
197	2264867199	Aminicenantes bacterium SCGC AAA252 P13 contamination screened SAK 001 91
198	2264867200	Aminicenantes bacterium SCGC AAA252 P19 contamination screened SAK 001 93
199	2264867201	Atribacteria bacterium SCGC AAA255 E04 contamination screened SAK 001 124
200	2264867202	Atribacteria bacterium SCGC AAA255 G05 contamination screened SAK 001 130
201	2264867203	Atribacteria bacterium SCGC AAA255 N14 contamination screened SAK 001 136
202	2264867204	Atribacteria bacterium JGI 0000059 I14 contamination screened TAbiofilm 001 167
203	2264867206	Atribacteria bacterium SCGC AB 164 P05 contamination screened SAK 001 215
204	2264867207	Atribacteria bacterium SCGC AB 164 D21 contamination screened SAK 001 216
205	2264867208	Atribacteria bacterium SCGC AB 164 G04 contamination screened SAK 001 217
206	2264867210	Atribacteria bacterium SCGC AB 164 A22 contamination screened SAK 001 219
207	2264867211	Atribacteria bacterium JGI 0000014 F07 contamination screened Etoliko 001 227
208	2264867212	Atribacteria bacterium JGI 0000079 L04 contamination screened TAbiofilm 001 231
209	2264867213	Atribacteria bacterium JGI 0000079 F20 contamination screened TAbiofilm 001 232
210	2264867214	Atribacteria bacterium SCGC AAA252 M02 contamination screened SAK 001 71
211	2264867215	Euryarchaeota archaeon SCGC AAA252 I15 contamination screened SAK 001 55
212	2264867224	Aigarchaeota archaeon SCGC AAA471 G05 contamination screened GBS N 001 14
213	2264867227	Aigarchaeota archaeon SCGC AAA471 J08 contamination screened GBS N 001 19
214	2264867228	Aigarchaeota archaeon SCGC AAA471 A16 contamination screened GBS N 001 1
215	2264867229	Aigarchaeota archaeon JGI 0000106 J15 contamination screened GBS C 001 288
216	2264867232	Marinimicrobia bacterium SCGC AAA257 N23 contamination screened Etoliko 001 146
217	2264867251	Latescibacteria bacterium SCGC AAA257 K07 contamination screened Etoliko 001 145
218	2264867252	Latescibacteria bacterium SCGC AAA252 B13 contamination screened SAK 001 32
219	2264867253	Latescibacteria bacterium SCGC AAA252 D10 contamination screened SAK 001 39
220	2264867254	Candidatus Latescibacter anaerobius SCGC AAA252 E07 contamination screened SAK 001 42
221	2264867258	Cloacimonetes bacterium JGI 0000039 M09 contamination screened TAsludge 001 159
222	2264867261	Cloacimonetes bacterium JGI 0000059 L07 contamination screened TAbiofilm 001 170
223	2264867262	Cloacimonetes bacterium JGI 0000059 P03 contamination screened TAbiofilm 001 173
224	2264867264	Cloacimonetes bacterium JGI 0000014 D06 contamination screened Etoliko 001 273
225	2264867266	Cloacimonetes bacterium JGI 0000014 H19 contamination screened Etoliko 001 275
226	2264867268	Crenarchaeota archaeon SCGC AAA471 L13 contamination screened GBS N 001 22
227	2265123000	Euryarchaeota archaeon JGI 0000014 C11 unscreened
228	2265123002	Euryarchaeota archaeon JGI 0000012 E06 unscreened
229	2265123003	Zeta proteobacterium SCGC AB 137 I08 unscreened
230	2265129005	Candidatus Pelagibacter ubique HIMB058 unscreened
231	2265129006	Candidatus Poribacteria sp WGA 4E unscreened final clean version
232	2265129007	Candidatus Poribacteria sp WGA 4C contamination screened final clean version
233	2265129009	Poribacteria bacterium WGA 3G unscreened final clean version
234	2265129010	Candidatus Poribacteria sp WGA A3 final clean version
235	2265129012	Gracilibacteria bacterium JGI 0000069 K10 contamination screened CrabSpa 001 277
236	2265129013	Gracilibacteria bacterium JGI 0000069 P22 contamination screened CrabSpa 001 278
237	2500069000	Lactobacillus reuteri 100 23
238	2500901752	Treponema pallidum HMP
239	2501004205	Dinoroseobacter shibae DFL 12 DSM 16493
240	2501025501	Burkholderia silvatlantica PVA5
241	2501025502	Burkholderia unamae MTI 641
242	2501025504	Burkholderia silvatlantica SRMrh 20
243	2501025505	Palaeococcus ferrophilus DMJ DSM 13482
244	2501533201	Tolypothrix sp PCC 7601
245	2501533205	Dethiosulfovibrio peptidovorans SEBR 4207 DSM 11002
246	2501651205	Colwellia sp MT41
247	2501651206	Psychromonas sp CNPT3
248	2501651207	Shewanella benthica KT99
249	2501651208	Moritella sp PE36
250	2501651209	Carnobacterium sp AT7
251	2501651210	Photobacterium profundum 3TCK
252	2501651219	Synergistetes Syn Fa1
253	2501799902	Pseudomonas aeruginosa DoWo1
254	2501799907	Bacillus sp
255	2501846300	Pseudomonas aeruginosa PAP7
256	2501846301	Xanthomonas sp 5
257	2501846303	Xanthomonas sp 6
258	2501846304	Xanthomonas sp 7
259	2501846309	Chlorobaculum limnaeum DSM 1677
260	2501846311	Ornithobacterium rhinotracheale MN 88
261	2501915963	Desulfonispora thiosulfatigenes GKNTAUT DSM 11270
262	2501939600	Micromonospora sp L5
263	2501939605	Psychrobacter sp UKMCC SWTGB2
264	2502082092	uncultured archaeon sp J07HX64
265	2502171149	Aggregatibacter actinomycetemcomitans HK1651 Chromosome
266	2502171150	Actinomyces naeslundii MG1 Chromosome
267	2502171155	Sulfurospirillum sp Am N draft
268	2502171156	Thermus brockianus Permanent Draft
269	2502171160	Vibrio cholerae O1 Inaba G4222 Draft chromosomes
270	2502171170	Lactobacillus reuteri MM4 1A Improved draft
271	2502171171	Lactobacillus reuteri MM2 3 Improved draft
272	2502171173	Lactobacillus reuteri CF48 3A Improved draft
273	2502171175	Labrenzia sp DG1229
274	2502171177	Arcobacter sp 1
275	2502171178	Arcobacter sp 2
276	2502171179	Phaeobacter sp LSS9 Phaeobacter sp LSS9 draft genome
277	2502171182	Chromatiales bacterium
278	2502171186	Solemya velum gill symbiont WH Draft Solemya velum gill symbiont genome
279	2502376840	Prosthecomicrobium hirschii ATCC 27832
280	2502422304	Desulfosarcina variabilis Montpellier
281	2502422305	Desulfonema limicola Jadebusen DSM 2076
282	2502422321	Hymenobacter roseosalivarius AA 718 DSM 11622
283	2502545005	Vibrio navarrensis 08 2462 Vibrio navarrensis 08 2462
284	2502545037	Halomonas sp HTNK1 Draft assembly
285	2502545039	Pontibacter actiniarum KMM 6156 DSM 19842
286	2502790010	Pseudomonas aeruginosa
287	2502790011	Beggiatoa sp Orange Guaymas
288	2502790015	Aminomonas paucivorans GLU 3 DSM 12260
289	2502790017	Methanosalsum zhilinae WeN5 DSM 4017
290	2502873002	Metallosphaera archaeon
291	2502873006	Vibrio vulnificus VVyb1 BT3
292	2502894000	Staphylococcus aureus RCH MRSA RCH All extra contigs Prodigal
293	2502894006	Staphylococcus aureus RCH S57 RCH S57 Prodigal extra contigs
294	2502894007	Staphylococcus aureus RCH S59 RCH S59 Prodigal extra contigs
295	2502894008	Staphylococcus aureus RCH S60 RCH S60 Prodigal extra contigs
296	2502894009	Vibrio vulnificus 06 2450 Draft 2
297	2502894011	Streptomyces clavuligerus ATCC 27064 pseudochromosome reference new
298	2502957005	Staphylococcus aureus RCH S29 RCH S29 Prodigal extra contigs
299	2502957008	Staphylococcus aureus RCH S44 RCH S44 Prodigal extra contigs
300	2502957024	Clostridium tetani VI 1 ATCC 454
301	2502957025	Clostridium tetani 47 S 3 ATCC 9441
302	2502957026	Thaumarchaeota archaeon BS1
303	2502957028	Desulfatibacillum alkenivorans AK 01 Desulfatibacillum alkenivorans AK 01
304	2503044002	Desulfurococcales archaeon
305	2503113005	SAR116 cluster alpha proteobacterium sp HIMB100
306	2503128008	Sphaerotilus natans
307	2503128013	uncultivated cyanobacterium Poplar biomass community MLE1 like
308	2503198000	Mesorhizobium opportunistum WSM2075 final version from ORNL
309	2503198002	Virgibacillus sp SK37
310	2503198003	Clostridium pasteurianum CP1
311	2503198010	Haemophilus ducreyi 025
312	2503198011	Bdellovibrio bacteriovorus W
313	2503242000	Planktothrix agardhii NIVA CYA 126 8
314	2503242001	Haemophilus ducreyi 511
315	2503242002	Haemophilus ducreyi ATCC 33921
316	2503242003	Haemophilus ducreyi HMC112
317	2503242005	Chloroflexi bacterium T81
318	2503242012	Bacillus coagulans 36D1 ATCC PTA 5827 Bacillus coagulans 36D1 UF finished
319	2503283005	Crocosphaera watsonii WH 0003 899 contigs
320	2503283007	Crocosphaera watsonii WH 0401 draft1
321	2503283009	Crocosphaera watsonii WH 8501
322	2503283010	uncultured OP11 organism
323	2503283017	Candidatus Pelagibacter sp HTCC7211
324	2503283018	marine bacterium Betaproteobacteria HIMB624
325	2503283019	Rickettsiales sp HIMB114
326	2503283020	Comamonadaceae bacterium
327	2503283022	Candidatus Pelagibacter ubique SAR11 HTCC9565
328	2503283023	Cyanobacterium stanieri PCC 7202
329	2503386000	Lactobacillus acidophilus JV3179
330	2503508000	Brucella abortus bv 1 RB51
331	2503508007	Pseudothermotoga thermarum DSM 5069
332	2503508009	Mahella australiensis 50 1 BON DSM 15567
333	2503538007	Escherichia coli K
334	2503538010	Coriobacterium glomerans PW2 DSM 20642
335	2503538017	Thermanaeromonas toyohensis ToBE DSM 14490
336	2503538020	Geitlerinema sp PCC 7407
337	2503538021	Chroococcidiopsis thermalis PCC 7203
338	2503538027	Thermoanaerobacter ethanolicus JW 200
339	2503538028	Halothece sp PCC 7418
340	2503538029	Thiomicrospira sp KP2
341	2503538034	Pseudomonas fluorescens R124
342	2503538037	Bacillus cereus RCH BC1 Abyss contigs Sep 10
343	2503538038	Bacillus cereus RCH BC3 Abyss contigs Sep 10
344	2503538039	Bacillus cereus RCH BC2 Abyss contigs Sep 10
345	2503692000	Hyphomicrobium sulfonivorans S1 Draft1
346	2503692001	Desulfococcus oleovorans Hxd3
347	2503707003	Clostridium ragsdalei P11
348	2503707007	Fluviicola taffensis RW262 DSM 16823
349	2503707008	Nostoc sp PCC 7107
350	2503707009	Cyanobacterium aponinum PCC 10605
351	2503754000	Candidatus Pelagibacter ubique HIMB140
352	2503754001	Candidatus Pelagibacter like SAR11 HIMB4
353	2503754004	Acinetobacter isolate CA1
354	2503754006	Acinetobacter isolate CA2
355	2503754008	Acinetobacter isolate CA3
356	2503754010	Acinetobacter isolate CA4
357	2503754012	Acinetobacter isolate CA5
358	2503754015	Desulfovibrio sp ND132 Final JGI assembly
359	2503754016	Desulfovibrio africanus Walvis Bay October 2010 draft
360	2503754017	Gloeocapsa sp PCC 7428
361	2503754019	Stanieria cyanosphaera PCC 7437
362	2503754022	Bacillus subtilis ES73 11072010 Assembly
363	2503754025	Bifidobacterium longum infantis UCD298 after GenePRIMP
364	2503754026	Bifidobacterium longum infantis UCD299 after GenePRIMP
365	2503754027	Bifidobacterium longum infantis UCD300 after GenePRIMP
366	2503754028	Bifidobacterium longum infantis UCD301 after GenePRIMP
367	2503754029	Bifidobacterium longum infantis UCD302 after GenePRIMP
368	2503754030	Bifidobacterium longum infantis UCD304 after GenePRIMP
369	2503754031	Bifidobacterium longum infantis UCD305 after GenePRIMP
370	2503754032	Bifidobacterium longum longum UCD306 after GenePRIMP
371	2503754033	Bifidobacterium longum longum UCD303 after GenePRIMP
372	2503754034	Bifidobacterium longum longum UCD318 after GenePRIMP
373	2503754035	Bifidobacterium longum longum UCD400 after GenePRIMP
374	2503754036	Bifidobacterium longum longum UCD401 after GenePRIMP
375	2503754037	Bifidobacterium longum longum UCD402 after GenePRIMP
376	2503754038	Bifidobacterium longum suis UCD389 after GenePRIMP
377	2503754039	Bifidobacterium longum suis UCD391 after GenePRIMP
378	2503754040	Bifidobacterium longum suis UCD398 after GenePRIMP
379	2503754041	Bifidobacterium longum suis UCD399 after GenePRIMP
380	2503754046	Prevotella multisaccharivorax PPPA20 DSM 17128
381	2503754048	Leptolyngbya sp PCC 7376
382	2503754051	Bacteroides vulgatus 274 1D4 mouse strain
383	2503904002	Bacillus simplex II3b11 Draft1 status 17 November 2010
384	2503904012	Sphaerochaeta coccoides SPN1 DSM 17374
385	2503904014	Sphingobium chlorophenolicum L 1
386	2503904015	Staphylococcus epidermidis 6a01
387	2503982003	Bankia setacea BS02 Isolate from shipworm gill tissue
388	2503982007	Staphylococcus epidermidis 1a04
389	2503982008	Staphylococcus epidermidis 1c01
390	2503982009	Staphylococcus epidermidis 2a01
391	2503982012	Staphylococcus epidermidis 2d12
392	2503982013	Staphylococcus epidermidis 2g06
393	2503982014	Staphylococcus epidermidis 3a11
394	2503982015	Staphylococcus epidermidis 3c09
395	2503982016	Staphylococcus epidermidis 3c10
396	2503982017	Staphylococcus epidermidis 3d11
397	2503982018	Staphylococcus epidermidis 5a02
398	2503982019	Staphylococcus epidermidis 5b11
399	2503982020	Staphylococcus epidermidis 5c01
400	2503982021	Staphylococcus epidermidis 6b04
401	2503982022	Staphylococcus epidermidis 6c06
402	2503982023	Staphylococcus epidermidis 6d05
403	2503982024	Staphylococcus epidermidis 7a07
404	2503982025	Staphylococcus epidermidis 7b05
405	2503982026	Staphylococcus epidermidis 9d05
406	2503982027	Staphylococcus epidermidis 9d06
407	2503982029	Staphylococcus epidermidis 9e06
408	2503982030	Staphylococcus epidermidis LM127
409	2503982031	Staphylococcus epidermidis LM129
410	2503982032	Staphylococcus epidermidis LM134
411	2503982034	Polynucleobacter necessarius necessarius STIR1 Endosymbiont
412	2503982035	Oscillatoria nigro viridis PCC 7112
413	2503982036	Calothrix sp PCC 6303
414	2503982037	Granulicella mallensis MP5ACTX8
415	2503982039	Bacteroides coprosuis PC 139 DSM 18011
416	2503982040	Alphaproteobacteria sp SAR11 HIMB5
417	2503982046	Peptoniphilus asaccharolyticus UW 228 DSM 20463
418	2503982047	Anabaena cylindrica PCC 7122
419	2504136000	Hippea maritima MH2 DSM 10411
420	2504136002	Archaeoglobus veneficus SNP6 DSM 11195
421	2504136006	Desulfobacca acetoxidans ASRB2 DSM 11109
422	2504136012	Alteromonas sp SN2
423	2504136013	Acidilobus sulfurireducens sp nov
424	2504557005	Pseudanabaena sp PCC 7429
425	2504557006	Selenomonas sputigena DSM 20758
426	2504557009	Thermoproteales Type I archaeon
427	2504557011	Thermoproteales Type I
428	2504557012	Treponema succinifaciens 6091 DSM 2489
429	2504557015	Flavobacterium sp GOBB3 C103 3
430	2504557016	Flavobacterium sp GOBB3 209
431	2504557017	Marinomonas sp GOBB3 320
432	2504557021	gamma proteobacterium HIMB30
433	2504643000	Synechococcus sp PCC 7003
434	2504643001	Synechococcus sp PCC 7117
435	2504643002	Synechococcus sp PCC 8807
436	2504643003	Synechococcus sp PCC 73109
437	2504643006	Marinithermus hydrothermalis T1 DSM 14884
438	2504643007	Rhodoluna lacicola MWH Ta8
439	2504643008	Xylella fastidiosa Mullberry
440	2504643012	Pseudanabaena sp PCC 7367
441	2504643013	Crinalium epipsammum PCC 9333
442	2504643023	Candidatus Caldiarchaeum subterraneum unscreened
443	2504643024	Pseudomonas fluorescens HK44 Draft 1
444	2504643025	Acinetobacter baumannii A
445	2504643026	Acinetobacter baumannii B
446	2504643027	Acinetobacter baumannii C
447	2504643031	Francisella tularensis holarctica FSC200
448	2504756004	Haliscomenobacter hydrossis O DSM 1100
449	2504756006	Thermodesulfobium narugense Na82 DSM 14796
450	2504756012	Ruegeria mobilis 45A6
451	2504756013	Geoarchaeota archaeon OSPB 1 8 best scaffolds
452	2504756015	Roseobacter sp LE17 first submission
453	2504756018	Porphyromonas asaccharolytica VPI 4198 DSM 20707
454	2504756020	Acinetobacter baumannii HC64
455	2504756021	Francisella tularensis holarctica FSC021
456	2504756022	Francisella philomiragia O 319 029
457	2504756023	Francisella philomiragia FSC039
458	2504756024	Francisella tularensis tularensis FSC054
459	2504756025	Francisella philomiragia FSC145
460	2504756026	Francisella tularensis mediasiatica FSC148
461	2504756027	Francisella philomiragia FSC154
462	2504756028	Francisella novicida FSC159
463	2504756029	Francisella novicida FSC160
464	2504756030	Francisella hispaniensis FSC454 CCUG 58020
465	2504756031	Francisella tularensis holartica FSC539
466	2504756032	Francisella novicida FSC595
467	2504756033	Francisella noatunensis noatunensis FSC769
468	2504756034	Francisella noatunensis orientalis FSC770
469	2504756035	Francisella noatunensis orientalis FSC771
470	2504756036	Francisella noatunensis noatunensis FSC772
471	2504756037	Piscirickettsia salmonis FSC773
472	2504756038	Francisella noatunensis noatunensis GM2212
473	2504756040	Fangia hongkongiensis FSC776
474	2504756042	Francisella noatunensis noatunensis FSC846
475	2504756043	Francisella noatunensis noatunensis FDC178
476	2504756048	Lactobacillus buchneri VBLLa 18 02
477	2504756050	Streptomyces cattleya ATCC 35852 S cattleya VELVET and IMAGE assembly
478	2504756058	Thermoanaerobacter wiegelii Rt8 B1
479	2504756059	Methylomonas methanica MC09
480	2504756061	Ochrobactrum intermedium J2
481	2504756063	Isoptericola variabilis J5
482	2504756064	Paracoccus sp J4
483	2504756065	Streptomyces sp HrubLS 53
484	2504756085	Salmonella enterica enterica Rubislaw
485	2504756086	Salmonella enterica enterica sv Hvittingfoss A4 620
486	2504756088	Salmonella enterica enterica Johannesburg
487	2504756089	Salmonella enterica enterica MZ0080
488	2505119009	Clostridium sp C03 6
489	2505119011	Microcoleus vaginatus PCC 9802
490	2505119014	Pseudoalteromonas flavipulchra 2ta6 Draft assembly 1
491	2505119015	Pseudoalteromonas sp Tw 2 Draft assembly 1
492	2505119016	Pseudoalteromonas luteoviolacea 2ta16 Draft assembly 1
493	2505119018	Acinetobacter isolate CA1 unmapped Assembled at the JGI
494	2505119019	Acinetobacter isolate CA2 unmapped Assembled at the JGI
495	2505119020	Acinetobacter isolate CA3 unmapped Assembled at the JGI
496	2505119021	Acinetobacter isolate CA4 unmapped Assembled at the JGI
497	2505119022	Acinetobacter isolate CA5 unmapped Assembled at the JGI
498	2505119023	Lactobacillus brevis VBLLa 23 09
499	2505119024	Lactobacillus brevis VBLLa 15 17
500	2505119026	Lactobacillus paracasei tolerans VBLLa 09 21
501	2505119027	Lactobacillus plantarum VBLLa 11 47
502	2505119028	Lactobacillus buchneri VBLLa 18 17
503	2505119029	Hyphomicrobium sp VS Draft1
504	2505119032	Francisella tularensis ATCC 6223
505	2505119033	Francisella tularensis holarctica OR96246
506	2505119034	Francisella tularensis holarctica MI001730
507	2505119035	Francisella tularensis holarctica RC503
508	2505119037	Francisella philomiragia philomiragia ATCC 25015
509	2505119038	Francisella tularensis tularensis MA00 2987
510	2505119039	Francisella tularensis holarctica FSC208
511	2505119041	Caldicellulosiruptor kristjanssonii single shortgun 454 sequencing
512	2505119042	Thermodesulfatator indicus CIR29812 DSM 15286
513	2505119043	Thermovirga lienii Cas60314 DSM 17291
514	2505119044	Agrobacterium rhizogenes A4 version 3
515	2505119046	Caldicellulosiruptor kristjanssonii GeneMark
516	2505119048	SAR324 cluster bacterium SCGC AAA001 C10 unscreened sequencher
517	2505119050	SAR324 cluster bacterium SCGC AAA240 J09 unscreened sequencher
518	2505119054	gamma proteobacterium SCGC AAA007 O20 unscreened sequencher
519	2505313002	Pseudomonas aeruginosa AMC ATCC 142
520	2505313005	Pseudomonas aeruginosa AMC 25 A 2 ATCC 8709
521	2505313007	Thermoproteaceae Type I archaeon
522	2505313008	Thermoproteales Type II
523	2505313011	Sulfolobus Type II
524	2505313014	Methanosarcinales
525	2505313015	Lactobacillus buchneri NRRL B 30929
526	2505313022	Escherichia coli plasmids pCT pCT
527	2505313023	Escherichia coli plasmids pEK499 pEK499
528	2505313024	Thermoanaerobacter sp
529	2505313027	Pseudomonas syringae Pci0788 9
530	2505313040	Pseudomonas syringae PgyBR1 Psy13
531	2505313041	Pseudomonas syringae PgyUnB647 Psy14
532	2505313042	Pseudomonas syringae PgyLN10 Psy15
533	2505313043	Pseudomonas syringae PgyKN44 Psy16
534	2505313044	Pseudomonas syringae PlaYM7902 Psy27
535	2505313045	Pseudomonas syringae Pla107 Psy30
536	2505313046	Pseudomonas syringae PmaES4326 Psy34
537	2505313047	Pseudomonas syringae PmaH7608 Psy39
538	2505313048	Pseudomonas syringae PmaYM7930 Psy40
539	2505313049	Pseudomonas syringae PmaKN91 Psy41
540	2505313050	Pseudomonas syringae PmeN6801 Psy44
541	2505313051	Pseudomonas syringae PphY5 2 Psy55
542	2505313052	Pseudomonas syringae PphNPS3121 Psy56
543	2505313053	Pseudomonas syringae PseHC 1 Psy67
544	2505313054	Pseudomonas syringae Pta6606 Psy83
545	2505313055	Pseudomonas syringae PsyCit7 Psy94
546	2505313056	Pseudomonas syringae Pla3988 Psy96
547	2505313057	Pseudomonas syringae Pph1302A Psy97
548	2505313058	Pseudomonas syringae PphHB10Y Psy102
549	2505313060	Pseudomonas avellanae BPIC 631 Psy108
550	2505313061	Pseudomonas syringae PavISPaVe013 Psy117
551	2505313062	Pseudomonas syringae PavISPaVe037 Psy119
552	2505313064	Thermofilum sp
553	2505313065	Pseudomonas syringae PmaM6 Psy38
554	2505679001	Pseudomonas fluorescens HK44 pUTK21 plasmid Plasmid complete
555	2505679002	Blattabacterium sp MADAR Blattabacterium sp MADAR
556	2505679005	Pyrolobus fumarii 1A DSM 11204
557	2505679006	Treponema caldaria H1 DSM 7334
558	2505679007	Muricauda ruestringensis B1 DSM 13258
559	2505679008	Flexistipes sinusarabici MAS10 DSM 4947
560	2505679009	Thioalkalimicrobium cyclicum ALM1 DSM 14477
561	2505679016	Cellulomonas gilvus ATCC 13127
562	2505679024	Fischerella sp JSC 11
563	2505679029	Chroococcidiopsis sp PCC 6712
564	2505679030	Runella slithyformis LSU4 DSM 19594
565	2505679031	Rubrobacter radiotolerans DSM 5868
566	2505679032	Calothrix sp PCC 7507
567	2505679039	Aminobacter sp J15
568	2505679040	Aminobacter sp J44
569	2505679041	Bacillus subtilis J22
570	2505679042	Bacillus subtilis J23
571	2505679043	Bacillus subtilis J24
572	2505679044	Bacillus subtilis J25
573	2505679046	Bacillus subtilis J26
574	2505679047	Bacillus subtilis J27
575	2505679049	Cellulosimicrobium cellulans J34
576	2505679050	Cupriavidus gilardii J11
577	2505679051	Gordonia westfalica J30
578	2505679053	Isoptericola variabilis J7
579	2505679055	Luteimonas sp J16
580	2505679056	Mesorhizobium sp J18
581	2505679057	Micrococcus luteus J28
582	2505679058	Nocardioides sp J9
583	2505679059	Ochrobactrum sp J50
584	2505679062	Candidatus Schmidhempelia bombi Bimp
585	2505679063	Paenibacillus sp J10
586	2505679064	Pseudoxanthomonas taiwanensis J19
587	2505679065	Rhodococcus rhodochrous J38
588	2505679066	Rhodococcus rhodochrous J45
589	2505679067	Rhodococcus sp J21
590	2505679071	Hydrogenobaculum sp SHO Final Finished Sequence
591	2505679073	Methanocella arvoryzae MRE50 reannotation
592	2505679075	Methanocella paludicola SANAE reannotation
593	2505679077	Thermus thermophilus SG0 5JP17 16
594	2505679078	Rhodothermus marinus SG0 5JP17 172
595	2505679080	Sphingobacterium sp 21
596	2505679082	Pseudomonas fulva 12 X
597	2505679085	Pseudomonas agarici NCPPB 2289
598	2505679086	Pseudomonas fluorescens NZ007
599	2505679089	Cellulomonas fimi NRS 133 ATCC 484
600	2505679090	Francisella tularensis holarctica FSC022
601	2505679099	Planktothrix NIVA CYA405
602	2505679100	Planktothrix NIVA CYA406
603	2505679104	Desulfotomaculum carboxydivorans CO 1 SRB DSM 14880
604	2506210001	Acidobacterium strain C40
605	2506210002	Marinomonas mediterranea MMB 1 ATCC 700492
606	2506210003	Marinomonas posidonica IVIA Po 181
607	2506210005	Sulfobacillus thermosulfidooxidans AT 1 DSM 9293
608	2506210009	Francisella tularensis holartica FSC035
609	2506210010	Francisella tularensis tularensis FSC041
610	2506210011	Francisella tularensis tularensis FSC042
611	2506210012	Francisella tularensis holarctica FSC115
612	2506210013	Francisella tularensis holarctica FSC124
613	2506210014	Francisella tularensis holarctica FSC162
614	2506210015	Francisella tularensis holarctica FSC185
615	2506210016	Francisella tularensis holarctica FSC247
616	2506210017	Francisella tularensis holarctica FSC250
617	2506210018	Francisella tularensis holarctica FSC456
618	2506210019	Francisella tularensis holarctica FSC584
619	2506210020	Francisella tularensis tularensis FSC604
620	2506210023	Chloroflexus sp T88 Newbler 2 3 assembly
621	2506210025	Vibrio cholerae sv O1 bv El Tor A1552
622	2506210028	Microcoleus vaginatus FGP 2
623	2506210029	Pseudomonas fluorescens NZ17
624	2506210030	Pseudomonas fluorescens NZ011
625	2506210031	Pseudomonas fluorescens NZ052
626	2506210035	Hydrogenobaculum sp 3684 Finished QAed
627	2506381000	Planktothrix sp NIVA CYA 15
628	2506381002	Planktothrix sp 585
629	2506381007	Porphyromonas gingivalis A7A1 28
630	2506381008	Porphyromonas gingivalis 381
631	2506381010	Porphyromonas gingivalis A7436
632	2506381012	Planktothrix agardhii NIVA CYA 34
633	2506381013	Planktothrix prolifica NIVA CYA 98
634	2506381016	Lactobacillus reuteri mlc3
635	2506381017	Lactobacillus reuteri lpuph
636	2506381019	Frankia sp EUN1f
637	2506381022	Spirochaeta thermophila Z 1203 DSM 6578
638	2506381023	Cyclobacterium marinum Raj DSM 745
639	2506381025	Methanoplanus limicola M3 DSM 2279
640	2506485001	Emticicia oligotrophica GPTSA100 15 DSM 17448
641	2506485002	Anabaena sp PCC 7108
642	2506485007	Caldicellulosiruptor lactoaceticus 6A DSM 9545
643	2506520000	Stenotrophomonas maltophilia PML168
644	2506520002	Leptothrix ochracea L12 unscreened Velvet Newbler hyb
645	2506520007	Serratia plymuthica AS9
646	2506520011	Spirulina subsalsa PCC 9445
647	2506520012	Thermodesulfobacterium geofontis OPF15
648	2506520013	Turneriella parva H DSM 21527
649	2506520014	Spirulina major PCC 6313
650	2506520015	Sulfobacillus acidophilus NAL DSM 10332
651	2506520016	Niastella koreensis GR20 10 DSM 17620
652	2506520020	Mucilaginibacter paludis TPT56 DSM 18603
653	2506520023	Dechloromonas agitata CKB
654	2506520024	Dechloromonas sp JJ
655	2506520025	Moorella perchloratireducens An10
656	2506520030	SAR324 cluster bacterium sp SCGC AAA008 E19 unscreened
657	2506520031	SAR324 cluster bacterium sp SCGC AAA240 O02 unscreened
658	2506520034	Halopiger xanaduensis SH 6
659	2506520035	Enterobacter cloacae EcWSU1
660	2506520037	Escherichia coli W
661	2506520038	Rahnella aquatilis CIP 78 65 ATCC 33071
662	2506520039	Methanotorris formicicus Mc S 70
663	2506520040	Chloroflexus sp Y 396 1
664	2506520041	Rhodanobacter sp 2APBS1
665	2506520042	Rhodothermus marinus SG0 5JP17 171
666	2506520043	Thioalkalivibrio paradoxus ARh 1
667	2506520044	Natronococcus occultus SP4 DSM 3396
668	2506520045	Leptotrichia goodfellowii LB 57 DSM 19756
669	2506520046	Aquiflexum balticum BA160 DSM 16537
670	2506520047	Bacillus sp 1NLA3E
671	2506520048	Synechococcus sp PCC 7336
672	2506520049	Thiothrix nivea JP2 DSM 5205
673	2506520050	Myroides odoratus DSM 2801
674	2506520051	Bacillus subtilis 27E1
675	2506520052	Bacillus subtilis 27E2
676	2506520053	Oceanimonas doudoroffii
677	2506783006	Niabella soli JS13 8 DSM 19437
678	2506783009	Halovivax ruber XH 70 DSM 18193
679	2506783010	Leptonema illini 3055 DSM 21528
680	2506783011	Frankia symbiont of Datisca glomerata Dg1
681	2506783014	Mycobacterium chubuense NBB4
682	2506783015	Pseudomonas syringae CC440 CC440
683	2506783016	Pseudomonas syringae USA007 USA007
684	2506783017	Pseudomonas syringae CC457 CC457
685	2506783018	Pseudomonas syringae CC1458 CC1458
686	2506783019	Pseudomonas syringae CC1466 CC1466
687	2506783020	Pseudomonas syringae CC1513 CC1513
688	2506783021	Pseudomonas syringae CC1524 CC1524
689	2506783022	Pseudomonas syringae CC1544 CC1544
690	2506783023	Pseudomonas syringae CC94 CC94
691	2506783024	Pseudomonas syringae CC1557 CC1557
692	2506783025	Pseudomonas viridiflava CC1582 CC1582
693	2506783029	Pseudomonas syringae CC1543 CC1543
694	2506783030	Pseudomonas syringae CC1417 CC1417
695	2506783031	Pseudomonas viridiflava TA043 TA043
696	2506783032	Pseudomonas syringae CC1559 CC1559
697	2506783043	Caldibacillus debilis GB1 GenePRIMP
698	2506783044	Brenneria salicis Dye EX2 ATCC 15712
699	2506783045	Hyphomicrobium denitrificans 1NES1
700	2506783047	Halobacterium sp DL1
701	2506783048	Mycobacterium rhodesiae JS60
702	2506783051	Halohasta litchfieldiae tADL
703	2506783052	halophilic archaeon DL31
704	2506783053	Gillisia limnaea R 8282 DSM 15749
705	2506783054	Pseudanabaena sp PCC 6802
706	2506783055	Pseudomonas syringae PacA10853
707	2506783056	Pseudomonas syringae PmpFTRS U7
708	2506783057	Pseudomonas syringae Psv4352
709	2506783058	Pseudomonas syringae PsyB48
710	2506783059	Thioflavicoccus mobilis 8321
711	2506783060	Mycobacterium smegmatis JS623
712	2506783061	Desulfosporosinus acidiphilus SJ4 DSM 22704
713	2506783062	Thermoanaerobacterium thermosaccharolyticum M0795
714	2506783063	Thioalkalimicrobium aerophilum AL3
715	2506783064	Sulfurospirillum barnesii SES 3
716	2506783068	Methanofollis liminatans GKZPZ DSM 4140
717	2507149004	Alcanivorax sp rast
718	2507149008	Alcanivorax sp sk2 jrc
719	2507149014	Fervidobacterium pennivorans Ven 5 DSM 9078
720	2507149015	Pseudomonas stutzeri RCH2
721	2507149019	Desulfitobacterium dichloroeliminans LMG P 21439
722	2507149024	Desulfitobacterium metallireducens 853 15A DSM 15288
723	2507262000	Haladaptatus paucihalophilus DX253
724	2507262001	Pseudomonas syringae UB246 UB246
725	2507262002	Pseudomonas syringae UB303 UB303
726	2507262005	Candidatus Regiella insecticola R5 15
727	2507262010	Lactobacillus helveticus MTCC 5643
728	2507262011	Synechococcus sp KORDI 49 genome sequencing
729	2507262013	Synechococcus sp KORDI 100 genome sequencing
730	2507262015	Methylobacterium extorquens DSM 13060
731	2507262016	Scytonema hofmanni UTEX 2349
732	2507262017	Pseudomonas syringae pv japonica M301072PT Japonica
733	2507262018	Pseudomonas syringae pv lachrymans 107 MAFF301315 Lac 107
734	2507262019	Pseudomonas aeruginosa 1 7 2A ATCC 21472 Initial Paired End assembly
735	2507262021	Pseudomonas aeruginosa HUN PA531 Initial Paired End assembly
736	2507262022	Pseudomonas aeruginosa ITL 134MG Initial Paired End assembly
737	2507262023	Pseudomonas aeruginosa PHU46 Initial Paired End assembly
738	2507262024	Pseudomonas aeruginosa PsVir01 Initial Paired End assembly
739	2507262026	Desulfotomaculum nigrificans DSM 574
740	2507262027	Methylosinus trichosporium OB3b
741	2507262029	Planktothrix sp st147
742	2507262031	Desulfitobacterium dehalogenans JW IU DC1 ATCC 51507
743	2507262033	Pseudomonas syringae TLP2 TLP2
744	2507262035	Shewanella baltica OS625
745	2507262036	Arthrospira platensis C1 Draft2 circular genome
746	2507262044	Hydrogenobaculum sp SN
747	2507262045	Flavobacteria bacterium MS190 1F unscreened
748	2507262051	Clostridium clariflavum EBR 45 DSM 19732
749	2507262052	Synechococcus sp WH 8016
750	2507262054	Cyanothece sp BH63E ATCC 51472
751	2507262055	Bradyrhizobium sp WSM1417
752	2507262057	Enterobacteriaceae bacterium FGI 57
753	2507525000	Promicromonospora kroppenstedtii RS16 DSM 19349
754	2507525018	Rhizobium leguminosarum bv trifolii CC283b
755	2508501000	Dechlorobacter hydrogenophilus LT 1
756	2508501001	Desulfosporosinus youngiae JW YJL B18 DSM 17734
757	2508501002	Desulfotomaculum gibsoniae Groll DSM 7213
758	2508501003	Arcobacter sp CAB
759	2508501004	Geobacillus sp C56 T2
760	2508501005	Acidovorax temperans CB2 Finished Insert
761	2508501006	Pseudomonas sp PK
762	2508501007	Magnetospirillum sp WD
763	2508501008	Azospira sp ZAP
764	2508501009	Bradyrhizobium sp WSM471
765	2508501010	Methylomicrobium album BG8
766	2508501011	Cyanobium gracile PCC 6307
767	2508501012	Saccharomonospora marina XMU15 DSM 45390
768	2508501013	Saccharomonospora cyanea NA 134
769	2508501014	Haloferax denitrificans S1
770	2508501016	Haloarcula californiae BJGN 2 ATCC 33799
771	2508501017	Haloarcula sinaiiensis BJSG 2
772	2508501018	Haloarcula vallismortis J F 54
773	2508501019	Haloferax mediterranei R 4
774	2508501020	Haloferax mucosum PA12
775	2508501021	Burkholderiales sp JOSHI 001
776	2508501023	Desulfobacter postgatei 2ac9
777	2508501026	Bacillus sp J37
778	2508501027	Bordetella petrii J49
779	2508501028	Cellulosimicrobium cellulans J36
780	2508501029	Bacillus sp J33
781	2508501030	Paracoccus pantotrophus J46
782	2508501031	Paracoccus sp J39
783	2508501033	Gloeocapsa sp PCC 73106
784	2508501034	Xenococcus sp PCC 7305
785	2508501036	Bacillus ginsengihumi J57
786	2508501037	Aminobacter sp J41
787	2508501038	Desulfovibrio sp U5L
788	2508501039	Frankia sp CN3
789	2508501040	Burkholderia sp Ch1 1
790	2508501041	Synechococcus sp PCC 7502
791	2508501042	Bradyrhizobium sp WSM1253
792	2508501043	Desulfovibrio termitidis HI1
793	2508501044	Saccharomonospora azurea NA 128 DSM 44631
794	2508501045	Thermus oshimai JL 2
795	2508501046	Azospira suillum PS
796	2508501047	Beggiatoa alba B18LD
797	2508501048	Thiorhodovibrio sp 970
798	2508501049	Metallosphaera yellowstonensis MK1
799	2508501050	Microvirga lupini Lut6
800	2508501051	Thiocystis violascens 611 DSM 198
801	2508501052	Mycobacterium tusciae JS617
802	2508501054	Pseudomonas syringae pv aceris M302273PT Aceris
803	2508501055	Pseudomonas syringae pv actinidiae M302091 Actinidiae
804	2508501056	Pseudomonas syringae pv aesculi 0893 23 Aesculi
805	2508501057	Pseudomonas syringae pv aptata DSM 50252 Aptata
806	2508501058	Pseudomonas syringae pv glycinea R4 A29 2 Glycinea
807	2508501059	Pseudomonas syringae pv mori MAFF301020 Mori
808	2508501060	Pseudomonas syringae pv morsprunorum M302280PT Morsprunorum
809	2508501061	Pseudomonas syringae pv pisi 1704B Pisi
810	2508501062	Pseudomonas syringae pv lachrymans M302278PT Lac106
811	2508501063	Pseudomonas syringae pv tabaci ATCC 11528 Tabaci
812	2508501064	Pseudomonas syringae Cit 7 Cit7
813	2508501065	Pseudomonas syringae pv maculicola ES4326 Maculicola
814	2508501066	Methylocaldum szegediense O 12
815	2508501067	Opitutaceae sp TAV1
816	2508501068	Thermanaerovibrio velox Z 9701 DSM 12556
817	2508501069	Thermobacillus composti KWC4 DSM 18247
818	2508501070	Sphaerochaeta pleomorpha Grapes
819	2508501071	Serratia proteamaculans S4
820	2508501072	Pseudomonas syringae Pph1448A 1448A gold standard
821	2508501073	Pseudomonas syringae pv syringae B728a B728A gold standard
822	2508501074	Pseudomonas syringae pv tomato DC3000 DC3000 gold standard
823	2508501075	Oscillatoria formosa PCC 6407
824	2508501098	Owenweeksia hongkongensis DSM 17368
825	2508501100	Rhizobium leguminosarum bv trifolii WSM2297
826	2508501103	Jonquetella anthropi ADV 126 DSM 22815
827	2508501105	Methanoregula formicica SMSP DSM 22288
828	2508501106	Mycobacterium rhodesiae NBB3
829	2508501107	Thiocapsa marina 5811 DSM 5653
830	2508501108	Thermus thermophilus JL 18
831	2508501109	Aciduliprofundum sp MAR08 339
832	2508501110	Ectothiorhodospira haloalkaliphila Imhoff 51 7 ATCC 51935
833	2508501111	Herpetosiphon aurantiacus DSM 785
834	2508501112	Bordetella petrii J51
835	2508501113	Paracoccus pantotrophus J40
836	2508501114	Microvirga lotononidis WSM3557
837	2508501115	Deinococcus pimensis KR 235 DSM 21231
838	2508501118	Pseudoxanthomonas suwonensis J43
839	2508501119	Saccharomonospora glauca K62 DSM 43769
840	2508501120	Marinitoga piezophila KA3
841	2508501122	Ensifer sp WSM1721
842	2508501123	Mesorhizobium sp WSM3626
843	2508501124	Burkholderia dilworthii WSM3556
844	2508501125	Burkholderia sp WSM2232
845	2508501126	Mesorhizobium sp WSM1293
846	2508501127	Mesorhizobium sp WSM2561
847	2508501128	Bradyrhizobium sp ARR65
848	2508501136	Desulfosporosinus orientis Singapore I DSM 765
849	2509276000	Porphyra umbilicalis P um 1 endophyte10645 P1 Porphyra umbilicalis P um 1 endophyte10645
850	2509276001	Porphyra umbilicalis P um 1 endophyte06694 P2 Porphyra umbilicalis P um 1 endophyte06694
851	2509276002	Porphyra umbilicalis P um 1 endophyte07873 Porphyra umbilicalis P um 1 endophyte07873
852	2509276007	Eubacterium cellulosolvens 6
853	2509276010	Pseudoxanthomonas suwonensis J47
854	2509276011	Pseudomonas thermotolerans J53
855	2509276012	Bacillus sp J13
856	2509276013	Pseudoxanthomonas suwonensis J42
857	2509276014	Nocardioides sp J54
858	2509276015	Paracoccus sp J55
859	2509276016	Pseudoxanthomonas sp J35
860	2509276017	Chelativorans sp J32
861	2509276018	Mesorhizobium ciceri CMG6
862	2509276019	Ensifer sp TW10
863	2509276020	Echinicola vietnamensis KMM 6221 DSM 17526
864	2509276021	Rhizobium leguminosarum bv trifolii WSM597
865	2509276022	Mesorhizobium australicum WSM2073
866	2509276023	Alkaliflexus imshenetskii Z 7010 DSM 15055
867	2509276025	Thermoanaerobacter siderophilus SR4
868	2509276026	Joostella marina En5 DSM 19592
869	2509276028	Oscillatoria acuminata PCC 6304
870	2509276029	Xylanibacter oryzae KB 3 DSM 17970
871	2509276030	Synechococcus sp PCC 6312
872	2509276031	Microcoleus sp PCC 7113
873	2509276033	Rhizobium leguminosarum bv trifolii WSM2012
874	2509276036	Thiorhodospira sibirica A12 ATCC 700588
875	2509276042	Geobacillus thermoglucosidans YU
876	2509276043	Lactococcus lactis S3
877	2509276044	Rhizobium leguminosarum bv viciae WSM1455
878	2509276047	Oscillatoria sp PCC 10802
879	2509276048	Burkholderia cepacia UCB 717 ATCC 25416
880	2509276051	Clostridium sp BNL1100
881	2509276052	Rhizobium leguminosarum bv trifolii CC278f
882	2509276053	Pseudomonas syringae USA011 USA011
883	2509276054	Saccharomonospora xinjiangensis XJ 54
884	2509276055	Treponema saccharophilum PB DSM 2985
885	2509276056	Dactylococcopsis salina PCC 8305
886	2509276057	Spirochaeta africana Z 7692 DSM 8902
887	2509276058	Belliella baltica BA134 DSM 15883
888	2509276059	Flexibacter litoralis Fx l1 DSM 6794
889	2509276060	Clostridium pasteurianum BC1
890	2509276061	Pleurocapsa sp PCC 7327
891	2509276062	Solitalea canadensis USAM 9D DSM 3403
892	2509276063	Aequorivita sublithincola QSSC9 3 DSM 14238
893	2509276064	Deinococcus hopiensis KR 140 DSM 18049
894	2509276065	Deinococcus peraridilitoris KR 200 DSM 19664
895	2509276066	Prevotella dentalis ES 2772
896	2509276067	Barnesiella viscericola C46 DSM 18177
897	2509601000	secondary endosymbiont of Ctenarytaina eucalypti Thao2000
898	2509601001	Ornithobacterium rhinotracheale DSM 15997
899	2509601004	Singulisphaera acidiphila MOB10 DSM 18658
900	2509601008	Methanomethylovorans hollandica DSM 15978
901	2509601011	Anaerobaculum mobile NGA DSM 13181
902	2509601013	Pleurocapsa sp PCC 7319
903	2509601014	Xylella fastidiosa sandyi Ann 1
904	2509601017	Halobacteroides halobius MD 1 DSM 5150
905	2509601019	Desulfomonile tiedjei DCB 1 DSM 6799
906	2509601020	Rikenella microfusus Q 1 DSM 15922
907	2509601021	Leptolyngbya sp 2LT21S03 Solid 454 Clean assembly draft 1
908	2509601022	gamma proteobacterium IMCC3088
909	2509601025	Cylindrospermum stagnale PCC 7417
910	2509601026	Nodosilinea nodulosa PCC 7104
911	2509601027	Microchaete sp PCC 7126
912	2509601028	Holophaga foetida TMBS4 DSM 6591
913	2509601029	Thermaerobacter subterraneus C21 DSM 13965
914	2509601030	Treponema sp SAG7 unscreened
915	2509601031	Leptolyngbya boryana PCC 6306
916	2509601032	Nostoc sp PCC 7524
917	2509601035	Alistipes finegoldii AHN 2437 DSM 17242
918	2509601036	Prevotella bivia 653C DSM 20514
919	2509601037	Chlorogloeopsis fritschii PCC 6912 CLC Draft 2
920	2509601038	Saccharicrinis fermentans DSM 9555
921	2509601039	Leptolyngbya sp PCC 7375
922	2509601041	Flectobacillus major VKMB 859 DSM 103
923	2509601042	Jiangella gansuensis YIM 002 DSM 44835
924	2509601043	Enterococcus faecium Hucker1 NRRL B 2354 Consensus Scaffolds
925	2509601044	Syntrophorhabdus aromaticivorans UI
926	2509601046	Geminocystis herdmanii PCC 6308
927	2509601048	Natrinema pellirubrum 157
928	2509887000	Staphylococcus aureus SA16 First
929	2509887025	Frankia sp QA3
930	2509887032	Halonatronum saccharophilum Z 7986 DSM 13868
931	2509887033	Sediminibacterium sp OR43
932	2509887034	Clostridium alkalicellulosi Z 7026 DSM 17461
933	2510065002	Arsenophonus sp ArN
934	2510065003	Arsenophonus triatominarum ArT
935	2510065004	Arsenophonus melophagi ArM
936	2510065005	Thermococcus sp PK
937	2510065006	Enterococcus faecium VRE16 454 data
938	2510065008	Rivularia sp PCC 7116
939	2510065010	Oscillatoriales sp JSC 12
940	2510065011	Geitlerinema sp PCC 7105
941	2510065012	Enterococcus faecium GS5938 mira assembly v1
942	2510065013	Enterococcus faecium GS5791 mira assembly v1
943	2510065014	Enterococcus faecium GS5811 mira assembly v1
944	2510065015	Thiorhodococcus drewsii AZ1
945	2510065016	Dehalobacter restrictus DSM 9455
946	2510065017	Bacteroides vulgatus RJ2H1
947	2510065018	Bacteroides vulgatus RJ2L3
948	2510065019	Rhizobium leguminosarum bv trifolii WSM1689
949	2510065023	Candidatus Nitrososphaera gargensis Ga9 2
950	2510065029	Phaeobacter gallaeciensis DSM 17395
951	2510065032	Meiothermus chliarophilus ALT 8 DSM 9957
952	2510065041	Oligotropha carboxidovorans OM5
953	2510065042	Roseobacter litoralis Och 149
954	2510065044	Desulfosporosinus meridiei S10 DSM 13257
955	2510065045	Burkholderia sprentiae WSM5005
956	2510065046	Methylocapsa acidiphila B2
957	2510065048	Clostridium sp URNW Scaffolds with Merged Contigs
958	2510065049	Opitutaceae sp TAV5
959	2510065050	Marichromatium purpuratum 984
960	2510065051	Halostagnicola larsenii XH 48 DSM 17691
961	2510065052	Cloacibacillus evryensis 158 DSM 19522
962	2510065053	Pseudomonas sp MOIL14HWK12 I1
963	2510065054	Pseudomonas brassicacearum 51MFCVI2 1
964	2510065055	Pseudomonas sp MOIL14HWK12 I2
965	2510065056	Ensifer meliloti CIAM1775
966	2510065057	Ensifer meliloti WSM1022
967	2510065058	Pseudomonas oleovorans MOIL14HWK12
968	2510065059	Mesorhizobium ciceri WSM4083
969	2510065060	Rhodanobacter sp OR92
970	2510065062	Actinospica robiniae DSM 44927
971	2510065063	Luteimonas sp J29
972	2510065064	Pseudoxanthomonas sp J31
973	2510065065	Xylella fastidiosa J1a12 V4 0
974	2510065076	Rhizobium leguminosarum bv trifolii CB782
975	2510065083	Patulibacter minatonensis KV 614 DSM 18081
976	2510065084	Cryptosporangium arvum YU 629 21 DSM 44712
977	2510065085	Caldanaerobius polysaccharolyticus KMTHCJ DSM 13641
978	2510065086	Mesotoga prima MesG1AG4 2
979	2510065087	Rhodanobacter sp OR87
980	2510065088	Carboxydothermus ferrireducens DSM 11255
981	2510065089	Lactobacillus casei CRF28
982	2510065090	Lactobacillus casei A2 362
983	2510065091	Lactobacillus casei UW1
984	2510065092	Rhizobium sp IBUN
985	2510436000	Chamaesiphon minutus PCC 6605
986	2510436001	Acidithiobacillus ferrivorans SS3
987	2510436004	Shewanella putrefaciens 200 Missing data
988	2510436005	Acidithiobacillus sp GGI 221
989	2510461000	Saccharomonospora paurometabolica YIM 90007
990	2510461001	Enterococcus faecium GS8019 mira assembly v1
991	2510461002	Nocardioides sp J52
992	2510461003	Candidatus Liberibacter americanus SPSA3 Draft as of 2011 12 16
993	2510461014	Arthrobacter nitroguajacolicus Rue61a
994	2510461017	Ideonella dechloratans Anox B ATCC 51718
995	2510461018	Shewanella algae ACDC
996	2510461019	Dechloromarinus chlorophilus NSS
997	2510461020	Propionivibrio militaris MP
998	2510461022	Natronobacterium gregoryi SP2
999	2510461023	Lactobacillus casei 12A
1000	2510461024	Pseudomonas aeruginosa 1 7 2A ATCC 21472
1001	2510461025	Pseudomonas aeruginosa STH PA147
1002	2510461026	Pseudomonas aeruginosa HUN PA531
1003	2510461027	Pseudomonas aeruginosa ITL 134MG
1004	2510461028	Pseudomonas aeruginosa PHU46
1005	2510461035	Pseudomonas aeruginosa PsVir01
1006	2510461036	Pseudomonas aeruginosa PsVir02
1007	2510461037	Prochloron didemni P1 Palau
1008	2510461039	Prochloron didemni P3 Palau P3
1009	2510461040	Prochloron didemni P4 Palau P4
1010	2510461047	Octadecabacter antarcticus 307
1011	2510461053	Acetivibrio cellulolyticus CD2 DSM 1870 ORNL annotation
1012	2510461056	Acidithiobacillus thiooxidans ATCC 19377
1013	2510461065	Enterococcus faecalis Portland ATCC 29212
1014	2510461066	Candidatus Chlorothrix halophila
1015	2510461067	Lachnospiraceae bacterium JC7
1016	2510461069	Rhizobium sp PDO1 076
1017	2510461070	Terriglobus roseus KBS 63 DSM 18391
1018	2510461076	Rhizobium leguminosarum bv trifolii TA1
1019	2510461079	Candidatus Pelagibacter ubique HIMB083
1020	2510917000	Teredinibacter turnerae T8415
1021	2510917005	Microcystis aeruginosa PCC 7806
1022	2510917008	Arthrobacter sp cp15 Draft1
1023	2510917009	Mycobacterium abscessus bolletii Timone LB 020212 version
1024	2510917011	Pseudomonas aeruginosa PAK
1025	2510917013	Burkholderia unamae MTI 641 IHQD assembly
1026	2510917014	Burkholderia silvatlantica SRMrh 20 IHQD assembly
1027	2510917015	Burkholderia silvatlantica PVA5 IHQD assembly
1028	2511231013	Pseudomonas sp GM41 2012
1029	2511231041	Candidatus Pelagibacter ubique SAR11 HTCC9022
1030	2511231042	Candidatus Pelagibacter ubique SAR11 HTCC1013
1031	2511231043	Candidatus Pelagibacter ubique SAR11 HTCC8051
1032	2511231046	Pelosinus sp HCF1
1033	2511231047	Pseudomonas sp HCN1
1034	2511231048	Desulfosporosinus sp Sv Desulfo HCS1
1035	2511231049	Adhaeribacter aquaticus MBRG1 5 DSM 16391
1036	2511231051	Chlorobaculum limnaeum RK j 1
1037	2511231053	Thermococcus sp AM4
1038	2511231054	Pelagibacterium halotolerans B2
1039	2511231055	Sphingobium sp SYK 6
1040	2511231057	Candidatus Arthromitus sp SFB rat Yit
1041	2511231059	Corynebacterium diphtheriae HC03
1042	2511231060	Xanthomonas axonopodis pv citrumelo F1
1043	2511231061	Rickettsia slovaca 13 B
1044	2511231062	Rickettsia japonica YH
1045	2511231063	Propionibacterium acnes TypeIA2 P acn33
1046	2511231064	Bacillus subtilis spizizenii TU B 10 DSM 15029
1047	2511231065	Pseudovibrio sp FO BEG1
1048	2511231067	Corynebacterium pseudotuberculosis sv Ovis 3 99 5
1049	2511231068	Haloarcula hispanica CGMCC 1 2049
1050	2511231069	Micavibrio aeruginosavorus ARL 13
1051	2511231070	Mycobacterium tuberculosis KZN 4207 DS
1052	2511231071	Megasphaera elsdenii DSM 20460
1053	2511231072	Serratia symbiotica Cinara cedri
1054	2511231075	Corynebacterium diphtheriae 31A
1055	2511231076	Candidatus Arthromitus sp SFB mouse Japan
1056	2511231077	Filifactor alocis ATCC 35896
1057	2511231079	Paenibacillus terrae HPL 003
1058	2511231080	Glaciecola nitratireducens FR1064
1059	2511231081	Bacillus cereus NC7401
1060	2511231083	Corynebacterium diphtheriae HC01
1061	2511231084	Corynebacterium diphtheriae HC04
1062	2511231085	Vibrio cholerae sv O1 2010EL 1786
1063	2511231086	Kitasatospora setae KM 6054 NBRC 14216
1064	2511231087	Brucella canis HSK A52141
1065	2511231088	Corynebacterium diphtheriae INCA 402
1066	2511231089	Corynebacterium diphtheriae C7 beta
1067	2511231091	Corynebacterium diphtheriae HC02
1068	2511231094	Pseudogulbenkiania sp NH8B
1069	2511231095	Propionibacterium acnes TypeIA2 P acn31
1070	2511231098	Listeria ivanovii ivanovii PAM 55
1071	2511231099	Corynebacterium diphtheriae BH8
1072	2511231101	Lactococcus garvieae sv KG
1073	2511231104	gamma proteobacterium sp HdN1
1074	2511231105	Blattabacterium sp Mastotermes darwiniensis MADAR
1075	2511231106	Acidaminococcus intestini RyC MR95
1076	2511231107	Corynebacterium diphtheriae VA01
1077	2511231108	Brucella abortus A13334
1078	2511231109	Methanococcus maripaludis X1
1079	2511231110	Aggregatibacter actinomycetemcomitans ANH9381
1080	2511231111	Corynebacterium diphtheriae PW8
1081	2511231114	Corynebacterium variabile DSM 44702
1082	2511231115	Corynebacterium diphtheriae CDCE 8392
1083	2511231116	Tetragenococcus halophilus NBRC 12172
1084	2511231117	Pyrobaculum sp 1860
1085	2511231118	Lactobacillus sanfranciscensis TMW 1 1304
1086	2511231119	Bacillus amyloliquefaciens CAU B946
1087	2511231120	Brucella suis VBI22
1088	2511231121	Geobacillus thermoleovorans CCB US3 UF5
1089	2511231122	Flavobacterium columnare ATCC 49512
1090	2511231123	Streptococcus pseudopneumoniae IS7493
1091	2511231124	Klebsiella oxytoca KCTC 1686
1092	2511231125	Propionibacterium acnes TypeIA2 P acn17
1093	2511231126	Corynebacterium diphtheriae 241
1094	2511231127	Taylorella asinigenitalis MCE3
1095	2511231128	Roseburia hominis A2 183 DSM 16839
1096	2511231129	Vibrio sp EJY3
1097	2511231130	Mycobacterium tuberculosis CTRI 2
1098	2511231131	Escherichia coli O55 H7 RM12579
1099	2511231132	Treponema pallidum pertenue SamoaD
1100	2511231133	Enterococcus faecalis OG1RF ATCC 47077
1101	2511231134	Oscillibacter valericigenes Sjm18 20
1102	2511231135	Wigglesworthia glossinidia endosymbiont of Glossina morsitans
1103	2511231136	Xanthomonas campestris pv raphani 756C
1104	2511231137	Streptococcus pyogenes Alab49
1105	2511231139	Helicobacter pylori SNT49
1106	2511231141	Alicyclobacillus acidocaldarius acidocaldarius Tc 4 1
1107	2511231142	Corynebacterium pseudotuberculosis 1 06 A
1108	2511231143	Leuconostoc mesenteroides mesenteroides J18
1109	2511231144	Burkholderia sp YI23
1110	2511231145	Yersinia pestis A1122
1111	2511231146	Legionella pneumophila pneumonophila 570 CO H ATCC 43290
1112	2511231147	Helicobacter pylori Puno135
1113	2511231151	Actinoplanes sp SE50 110
1114	2511231152	Mycobacterium bovis BCG Mexico
1115	2511231153	Corynebacterium pseudotuberculosis sv II CIP52 97
1116	2511231154	Corynebacterium pseudotuberculosis PAT10
1117	2511231155	Acinetobacter baumannii MDR ZJ06
1118	2511231156	Pseudomonas fluorescens F113
1119	2511231157	Streptococcus equi zooepidemicus ATCC 35246
1120	2511231160	Pantoea ananatis PA13
1121	2511231161	Bacillus megaterium WSH 002
1122	2511231162	Rhodospirillum rubrum F11
1123	2511231164	Salmonella enterica enterica sv Typhi P stx 12
1124	2511231165	Pseudomonas aeruginosa NCGM2 S1
1125	2511231166	Streptococcus suis sv 2 A7
1126	2511231167	Leptospira interrogans sv LAI IPAV
1127	2511231168	Helicobacter pylori 35A
1128	2511231169	Pediococcus claussenii P06 ATCC BAA 344
1129	2511231170	Escherichia coli clone D i14
1130	2511231172	Nocardia cyriacigeorgica GUH 2
1131	2511231173	Bacillus subtilis subtilis RO NN 1
1132	2511231174	Listeria monocytogenes sv 1 2a 10403S
1133	2511231175	Staphylococcus aureus aureus VC40
1134	2511231177	Arcobacter sp L
1135	2511231178	Pantoea ananatis LMG 5342
1136	2511231179	Brucella pinnipedialis B2 94
1137	2511231180	Bacillus amyloliquefaciens XH7
1138	2511231181	Amycolatopsis mediterranei S699 ATCC 13685
1139	2511231182	Arcobacter butzleri ED 1
1140	2511231183	Pseudomonas aeruginosa M18
1141	2511231184	Listeria monocytogenes FSL R2 561
1142	2511231185	Lactobacillus rhamnosus K ATCC 8530
1143	2511231186	Streptococcus suis SS12
1144	2511231187	Thermus sp CCB US3 UF1
1145	2511231188	Ketogulonicigenium vulgare WSH 001
1146	2511231189	Streptococcus suis D9
1147	2511231190	Listeria monocytogenes sv 1 2a J0161
1148	2511231193	Streptococcus suis D12
1149	2511231195	Paracoccus denitrificans SD1
1150	2511231196	Staphylococcus aureus aureus 11819 97
1151	2511231197	Staphylococcus aureus aureus LGA251
1152	2511231198	Escherichia coli clone D i2
1153	2511231199	Klebsiella pneumoniae pneumoniae HS11286
1154	2511231200	Streptomyces cattleya DSM 46488
1155	2511231201	Lactococcus garvieae KG Lg2
1156	2511231202	Brachyspira intermedia PWS A
1157	2511231203	Listeria monocytogenes Finland 1988
1158	2511231205	Staphylococcus aureus aureus M013
1159	2511231207	Bradyrhizobium japonicum USDA 6
1160	2511231208	Brucella melitensis bv 3 NI
1161	2511231210	Methanosaeta harundinacea 6Ac
1162	2511231211	Streptococcus suis ST1
1163	2511231212	Corynebacterium pseudotuberculosis 42 02 A
1164	2511231215	Treponema pallidum pertenue Gauthier
1165	2511231216	Helicobacter pylori Puno120
1166	2511231217	Treponema pallidum pertenue CDC2
1167	2511231218	Salmonella enterica enterica sv Gallinarum RKS5078
1168	2511231219	Propionibacterium acnes ATCC 11828
1169	2511231221	Azospirillum lipoferum 4B
1170	2511231222	Azospirillum brasilense Sp245
1171	2512047006	Candidatus Halobaculum G22
1172	2512047007	Streptomyces sp SM8 StrepSM8
1173	2512047014	Acetobacter tropicalis B1 3 GT Aceto
1174	2512047018	Pseudomonas chlororaphis chlororaphis GP72 Draft1
1175	2512047019	Pseudoalteromonas luteoviolacea S4054 Second assembly
1176	2512047027	Pyrobaculum yellowstonensis WP30 MSU 454 Co Assembly
1177	2512047030	Burkholderia tuberum STM678 Burkholderia tuberum STM678T IHQD assembly
1178	2512047031	Bifidobacteria adolescentis IVS 1
1179	2512047036	Tannerella forsythia ATCC 43037
1180	2512047038	Streptococcus infantarius infantarius CJ18
1181	2512047039	Pyrobaculum oguniense TE7 DSM 13380
1182	2512047041	Escherichia coli O7 K1 CE10
1183	2512047045	Propionibacterium granulosum VPI 0507
1184	2512047048	Corynebacterium mucifaciens CIP 105129
1185	2512047049	Anaerococcus octavius NCTC 9810
1186	2512047050	Corynebacterium appendicis CIP 107643
1187	2512047051	Flavobacterium lindanitolerans CIP 109890
1188	2512047052	Actinomyces sp F0384
1189	2512047056	Citromicrobium sp JLT1363
1190	2512047057	Clostridium difficile VPI 10463 ATCC 43255
1191	2512047058	Gordonia alkanivorans NBRC 16433
1192	2512047059	Haemophilus haemolyticus M21621
1193	2512047060	Haemophilus pittmaniae HK 85
1194	2512047061	Idiomarina sp A28L
1195	2512047062	Megasphaera sp UPII 135 E
1196	2512047064	Mycoplasma anatis 1340 ATCC 25524
1197	2512047065	Mycoplasma columbinum SF7
1198	2512047066	Parvimonas sp oral taxon 393 F0440
1199	2512047067	Peptoniphilus sp F0436
1200	2512047068	Propionibacterium sp CC003 HC2
1201	2512047070	Sporosarcina newyorkensis 2681
1202	2512047071	Streptococcus constellatus pharyngis SK1060 CCUG 46377
1203	2512047072	Streptococcus criceti HS 6
1204	2512047073	Streptococcus ictaluri 707 05
1205	2512047074	Streptococcus macacae NCTC 11558
1206	2512047075	Streptococcus urinalis 2285 97
1207	2512047077	Vibrio ichthyoenteri ATCC 700023
1208	2512047078	Vibrio nigripulchritudo ATCC 27043
1209	2512047079	Vibrio scophthalmi LMG 19158
1210	2512047080	Vibrio sp N418
1211	2512047081	Vibrio tubiashii ATCC 19109
1212	2512047082	Chlorogloeopsis fritschii PCC 6912 243 Cg
1213	2512047085	Desulfococcus biacutus KMRActS
1214	2512047086	Ensifer arboris LMG 14919
1215	2512047087	Phaeobacter caeruleus 13 DSM 24564
1216	2512047088	Sporomusa sp KB1
1217	2512047091	Variovorax sp HW608
1218	2512564001	Arsenophonus nasoniae ArPv draft assembly
1219	2512564006	Octadecabacter arcticus 238 DSM 13978
1220	2512564010	Amycolatopsis thermoflava N1165 DSM 44574
1221	2512564011	Amycolatopsis halophila YIM 93223 DSM 45216
1222	2512564012	cyanobacterium PCC 7702
1223	2512564015	Methylophilaceae bacterium 11
1224	2512564026	Francisella tularensis TIGB03
1225	2512564028	Vibrio cholerae IEC224
1226	2512564029	Rickettsia massiliae AZT80
1227	2512564030	Rickettsia rickettsii Arizona
1228	2512564031	Rickettsia canadensis CA410
1229	2512564032	Saprospira grandis Lewin
1230	2512564033	Blastococcus saxobsidens DD2
1231	2512564034	Rickettsia rickettsii Brazil
1232	2512564035	Francisella tularensis sv Type A1 TI0902
1233	2512564036	Corynebacterium pseudotuberculosis 316
1234	2512564039	Paenibacillus mucilaginosus 3016
1235	2512564040	Rickettsia rickettsii Hauke
1236	2512564041	Mycobacterium intracellulare MOTT 64
1237	2512564043	Rickettsia philipii 364D
1238	2512564047	Rickettsia rickettsii Hlp 2
1239	2512564048	Rickettsia rickettsii Hino
1240	2512564049	Rickettsia rickettsii Colombia
1241	2512564050	Mycobacterium intracellulare MOTT 02
1242	2512564053	Rickettsia prowazekii Chernikova
1243	2512564054	Rickettsia prowazekii Katsinyian
1244	2512564055	Methanocella conradii HZ254
1245	2512564056	Mycobacterium tuberculosis UT205
1246	2512564057	Rickettsia typhi TH1527
1247	2512564058	Corynebacterium pseudotuberculosis sv Ovis P54B96
1248	2512564059	Rickettsia australis Cutlack
1249	2512564060	Streptococcus pneumoniae ST556
1250	2512564061	Rickettsia slovaca D CWPP
1251	2512564062	Rickettsia parkeri Portsmouth
1252	2512564064	Rickettsia rhipicephali 3 7 female6 CWPP
1253	2512564065	Streptococcus pyogenes MGAS15252
1254	2512564066	Salmonella enterica enterica sv Typhimurium 798
1255	2512564067	Rickettsia montanensis OSU 85 930
1256	2512564069	Deinococcus gobiensis I 0 DSM 21396
1257	2512564070	Rickettsia prowazekii Dachau
1258	2512564071	Helicobacter pylori ELS37
1259	2512564072	Candidatus Rickettsia amblyommii GAT 30V
1260	2512564073	Mycobacterium tuberculosis RGTB327
1261	2512564074	Pasteurella multocida multocida HN06
1262	2512564075	Rickettsia typhi B9991CWPP
1263	2512564076	Rickettsia prowazekii GvV257
1264	2512564077	Rickettsia prowazekii RpGvF24
1265	2512564078	Corallococcus coralloides DSM 2259
1266	2512564079	Riemerella anatipestifer A350 72 DSM 15868
1267	2512564080	Rickettsia prowazekii BuV67 CWPP
1268	2512564081	Pseudomonas cannabina pv alisalensis PSa866 Draft assemply with Ion Torrent
1269	2512564082	Pseudomonas cannabina pv alisalensis PSa1 3 Draft assemply with Ion Torrent
1270	2512875006	Haloquadratum walsbyi J07HQW2 version 2
1271	2512875007	Halonotius sp J07HN4 version 2
1272	2512875008	Halonotius sp J07HN6 version 2
1273	2512875009	Haloquadratum sp J07HQX50 version 2
1274	2512875010	uncultured archaeon sp J07HX5
1275	2512875011	Halorubrum sp J07HR59
1276	2512875012	Pseudoalteromonas luteoviolacea HI1
1277	2512875013	Thermocrinis ruber OC 14 7 2 DSM 23557
1278	2512875023	Rhodobacter sphaeroides 2 4 1
1279	2512875024	Mesorhizobium loti R88b
1280	2512875025	Bacillus coagulans GBI 30
1281	2512875026	Ensifer medicae WSM1115
1282	2512875029	Planktothrix prolifica NIVA CYA 540 Draft1
1283	2513020004	Streptococcus uberis 0140J PV153 218495 PV153 Annotation
1284	2513020008	Desulfitobacterium hafniense TCE 1
1285	2513020017	Shimwellia blattae DSM 4481
1286	2513020022	Salinibacter sp J07SB67
1287	2513020023	Bacteroides ovatus NLAE zl C11 Illumina Draft assembly with Velvet
1288	2513020024	Bacteroides xylanisolvens NLAE zl C182
1289	2513020025	Bacteroides xylanisolvens NLAE zl C29 Illumina Draft assembly with Velvet
1290	2513020026	Bacteroides xylanisolvens NLAE zl C339 Illumina Draft assembly with Velvet
1291	2513020027	Bacteroides ovatus NLAE zl C34 Illumina Draft assembly with Velvet
1292	2513020028	Bacteroides thetaiotaomicron NLAE zl C523 Illumina Draft assembly with Velvet
1293	2513020029	Bacteroides thetaiotaomicron NLAE zl P32 Illumina Draft assembly with Velvet
1294	2513020030	Bacteroides xylanisolvens NLAE zl P352
1295	2513020031	Bacteroides xylanisolvens NLAE zl P393
1296	2513020032	Bacteroides thetaiotaomicron NLAE zl P699
1297	2513020033	Bacteroides xylanisolvens NLAE zl P727 Illumina Draft assembly with Velvet
1298	2513020034	Bacteroides xylanisolvens NLAE zl P732 Illumina Draft assembly with Velvet
1299	2513020035	Bacteroides xylanisolvens NLAE zl P736 Illumina Draft assembly with Velvet
1300	2513020036	Nitriliruptor alkaliphilus DSM 45188
1301	2513020038	Pseudomonas syringae pv oryzae 1 6 Curated version without duplicated contigs
1302	2513020039	Mucilaginibacter sp PRT008 unscreened paired end Illumina HiSeq
1303	2513020040	Pseudoalteromonas sp PRT007 unscreened
1304	2513020041	Escherichia coli K12
1305	2513020042	Nitrosopumilus maritimus PRT005 unscreened
1306	2513020043	Pelagibacter sp PRT004 unscreened
1307	2513020045	Marinosulfonomonas sp PRT002 unscreened
1308	2513020048	Caldilinea aerophila STL 6 O1 DSM 14535
1309	2513237000	Dolichospermum circinale ACBU02
1310	2513237001	Marinovum algicola DG 898
1311	2513237005	Lactobacillus kunkeei YH 15
1312	2513237054	Pseudomonas aeruginosa E2
1313	2513237082	Burkholderia mimosarum STM3621
1314	2513237083	Burkholderia mimosarum LMG 23256
1315	2513237084	Rhizobium leguminosarum bv viciae UPM1131
1316	2513237085	Rhizobium leguminosarum bv viciae UPM1137
1317	2513237086	Ensifer meliloti MVII I
1318	2513237087	Azorhizobium doebereinerae UFLA1 100
1319	2513237088	Rhizobium mesoamericanum STM6155
1320	2513237089	Ensifer medicae Di28
1321	2513237090	Mesorhizobium sp WSM3224
1322	2513237091	Ensifer meliloti RRI128
1323	2513237092	Bradyrhizobium sp WSM1743
1324	2513237093	Rhizobium leguminosarum bv phaseoli FA23
1325	2513237094	Bradyrhizobium sp WSM3983
1326	2513237095	Bradyrhizobium japonicum USDA 122
1327	2513237096	Bradyrhizobium elkanii USDA 3259
1328	2513237098	Bradyrhizobium elkanii WSM2783
1329	2513237099	Teredinibacter turnerae T7902
1330	2513237100	Streptomyces sp OspMP M45
1331	2513237101	Bradyrhizobium elkanii WSM1741
1332	2513237102	Bradyrhizobium japonicum USDA 135
1333	2513237103	Rhizobium leguminosarum bv viciae VF39
1334	2513237104	Bradyrhizobium sp EC3 3
1335	2513237107	Streptomyces sp AmelKG F2B
1336	2513237108	Streptomyces sp MnatMP M77
1337	2513237109	Streptomyces sp Ncost T6T 1
1338	2513237111	Flavobacterium antarcticum DSM 19726
1339	2513237112	Massilia alkalitolerans DSM 17462
1340	2513237113	Budvicia aquatica DSM 5075 ATCC 35567
1341	2513237114	Ignatzschineria larvae DSM 13226
1342	2513237115	Streptomyces sp SceaMP e96
1343	2513237116	Alicyclobacillus pomorum DSM 14955
1344	2513237117	Propionibacterium acidipropionici DSM 4900
1345	2513237119	Thermocrispum municipale DSM 44069
1346	2513237120	Glycomyces tenuis DSM 44171
1347	2513237121	Corynebacterium sputi DSM 45148
1348	2513237122	Thermocrispum agreste DSM 44070
1349	2513237123	Capnocytophaga cynodegmi E6447 DSM 19736
1350	2513237125	Xylella fastidiosa 3124 Xf3124 v3 0
1351	2513237126	Xylella fastidiosa U24D XfU24D v1 0
1352	2513237127	Xylella fastidiosa PR8X XfPr8x v1 0
1353	2513237128	Xylella fastidiosa HIB4 XfHib4 v1 0
1354	2513237132	Nitritalea halalkaliphila LW7 Draft1
1355	2513237133	Candidatus Pelagibacter ubique HTCC1040
1356	2513237134	Glaciecola sp ANT9081 cola82
1357	2513237135	Teredinibacter turnerae T8602
1358	2513237136	Bradyrhizobium sp USDA 3384
1359	2513237137	Bradyrhizobium elkanii USDA 94
1360	2513237138	Rhizobium sp OR 191
1361	2513237139	Bradyrhizobium japonicum USDA 4
1362	2513237140	Ensifer meliloti GVPV12
1363	2513237141	Bradyrhizobium sp TV2a 2
1364	2513237142	Pseudomonas sp BZ64
1365	2513237143	Ensifer meliloti Mlalz 1
1366	2513237144	Rhizobium sullae WSM1592
1367	2513237145	Bradyrhizobium elkanii USDA 3254
1368	2513237146	Rhizobium mongolense USDA 1844
1369	2513237147	Mesorhizobium loti USDA 3471
1370	2513237148	Bradyrhizobium japonicum USDA 38
1371	2513237149	Desulfitobacterium hafniense PCP 1
1372	2513237150	Cupriavidus taiwanensis STM6018
1373	2513237151	Burkholderia sp WSM2230
1374	2513237152	Caloramator sp ALD01
1375	2513237153	Bradyrhizobium sp WSM2254
1376	2513237154	Acetobacterium dehalogenans DSM 11527
1377	2513237155	Sedimenticola selenatireducens DSM 17993
1378	2513237156	Ensifer medicae WSM1369
1379	2513237157	Desulfosarcina sp BuS5
1380	2513237158	Mariprofundus ferrooxydans M34
1381	2513237159	Rhizobium giardinii bv giardinii H152
1382	2513237160	Ensifer medicae WSM244
1383	2513237161	Bradyrhizobium sp WSM2793
1384	2513237162	Rhizobium leguminosarum bv viciae GB30
1385	2513237163	Cupriavidus sp UYPR2 512
1386	2513237164	Mesorhizobium loti CJ3sym
1387	2513237165	Cupriavidus taiwanensis STM6070
1388	2513237167	Bifidobacterium breve SC95
1389	2513237168	Bifidobacterium longum infantis SC142
1390	2513237169	Bifidobacterium breve SC154
1391	2513237170	Bifidobacterium bifidum SC555
1392	2513237171	Bifidobacterium longum longum SC596
1393	2513237172	Bifidobacterium longum longum SC664
1394	2513237173	Bifidobacterium breve JCM 7019
1395	2513237174	Bifidobacterium asteroides ATCC 25910
1396	2513237175	Helicobacter cetorum MIT 99 5656
1397	2513237176	Actinoplanes missouriensis NBRC 102363
1398	2513237178	Bradyrhizobium sp S23321
1399	2513237179	Xanthomonas oryzae pv oryzicola BLS256
1400	2513237180	Providencia stuartii MRSN 2154
1401	2513237181	Caldisericum exile AZM16c01 NBRC 104410
1402	2513237182	Paenibacillus mucilaginosus K02
1403	2513237183	Stenotrophomonas maltophilia D457
1404	2513237185	Mycobacterium tuberculosis RGTB423
1405	2513237186	Halobacillus halophilus DSM 2266
1406	2513237187	Helicobacter cetorum MIT 00 7128
1407	2513237188	Helicobacter pylori Shi112
1408	2513237190	Bacillus amyloliquefaciens plantarum YAU B9601 Y2
1409	2513237191	Gluconacetobacter xylinus NBRC 3288
1410	2513237192	Helicobacter pylori Shi169
1411	2513237193	Bacillus cereus F837 76
1412	2513237195	Synechocystis sp PCC 6803 PCC N
1413	2513237196	Synechocystis sp PCC 6803 GT I
1414	2513237197	Listeria monocytogenes sv 4b 07PF0776
1415	2513237199	Rubrivivax gelatinosus IL144
1416	2513237200	Escherichia coli KO11FL
1417	2513237203	Helicobacter pylori Shi417
1418	2513237204	Rhodospirillum photometricum DSM 122
1419	2513237206	Staphylococcus aureus aureus 71193
1420	2513237210	Helicobacter pylori PeCan18
1421	2513237213	Selenomonas ruminantium lactilytica TAM6421
1422	2513237214	Corynebacterium pseudotuberculosis 267
1423	2513237215	Bacillus anthracis H9401
1424	2513237216	Bacillus sp JS
1425	2513237217	Helicobacter pylori HUP B14
1426	2513237218	Ignavibacterium album Mat9 16 JCM 16511
1427	2513237219	Escherichia coli P12b
1428	2513237222	Burkholderia pseudomallei 1026b
1429	2513237228	Pasteurella multocida multocida P 3480
1430	2513237236	Bifidobacterium animalis animalis ATCC 25527
1431	2513237245	Streptococcus parasanguinis FW213
1432	2513237251	Escherichia coli Xuzhou21
1433	2513237252	Staphylococcus aureus aureus HO 5096 0412
1434	2513237257	Bartonella birtlesii B birtlesii ordered genome
1435	2513237258	Mobilicoccus pelagius NBRC 104925
1436	2513237259	Pseudomonas sp 2 1 26
1437	2513237260	Lachnospiraceae bacterium bacterium oral taxon 082 F0431
1438	2513237261	Haemophilus sp oral taxon 851 F0397
1439	2513237263	Prevotella oulorum F0390
1440	2513237264	Bizionia argentinensis JUB59 DSM 19628
1441	2513237265	Klebsiella sp 4 1 44FAA
1442	2513237266	Citrobacter freundii 4 7 47CFAA
1443	2513237267	Tannerella sp 6 1 58FAA CT1
1444	2513237268	Bradyrhizobium sp ORS285
1445	2513237269	Peptostreptococcaceae bacterium ACC19a
1446	2513237270	Neisseria shayeganii 871
1447	2513237271	Peptostreptococcaceae bacterium CM5
1448	2513237272	Ruegeria sp TW15
1449	2513237273	Staphylococcus simiae Olomouc 25 CCM 7213
1450	2513237274	Johnsonella ignava ATCC 51276
1451	2513237275	Clostridium hathewayi WAL 18680
1452	2513237276	Pseudomonas psychrotolerans L19
1453	2513237277	Alistipes indistinctus YIT 12060
1454	2513237278	Flavobacterium frigoris PS1
1455	2513237279	Thermus sp RLM
1456	2513237280	Odoribacter laneus YIT 12061
1457	2513237281	Flavobacteriaceae bacterium HQM9
1458	2513237282	Wolbachia endosymbiont wVitB of Nasonia vitripennis
1459	2513237283	Rothia aeria F0474
1460	2513237284	Candidatus Aquiluna sp IMCC13023
1461	2513237285	Wolbachia pipientis wAlbB
1462	2513237286	Lactobacillus parafarraginis F0439
1463	2513237287	Flavonifractor plautii ATCC 29863
1464	2513237288	Acetobacteraceae bacterium AT 5844
1465	2513237289	Streptococcus pseudopneumoniae SK674
1466	2513237290	Rhodococcus imtechensis RKJ300
1467	2513237291	Treponema sp JC4
1468	2513237292	Pseudomonas sp S9
1469	2513237294	Paenibacillus dendritiformis C454
1470	2513237295	Desulfovibrio sp A2
1471	2513237296	Bacillus sp 5B6
1472	2513237297	Ornithinibacillus scapharcae TW25
1473	2513237298	Campylobacter sp 10 1 50
1474	2513237299	Synergistes sp 3 1 syn1
1475	2513237300	Anaeroglobus geminatus F0357
1476	2513237301	Peptoniphilus indolicus sv Type C
1477	2513237302	Lactobacillus mucosae LM1
1478	2513237303	Lactobacillus versmoldensis KCTC 3814
1479	2513237304	Lactobacillus acidipiscis KCTC 13900
1480	2513237305	Mesorhizobium amorphae CCNWGS0123
1481	2513237306	Oribacterium sp ACB7
1482	2513237307	Mycoplasma iowae 695 ATCC 33552
1483	2513237308	Cardiobacterium valvarum F0432
1484	2513237309	Haemophilus parainfluenzae CCUG 13788
1485	2513237310	Prevotella micans F0438
1486	2513237311	Subdoligranulum sp 4 3 54A2FAA
1487	2513237312	Bradyrhizobium sp STM 3809
1488	2513237313	Alloprevotella rava F0323
1489	2513237314	Enterococcus saccharolyticus 30 1
1490	2513237315	Clostridium clostridioforme 2 1 49FAA
1491	2513237316	Selenomonas infelix ATCC 43532
1492	2513237318	Prevotella stercorea DSM 18206
1493	2513237319	Enterococcus faecalis PC1 1
1494	2513237320	Gordonia terrae NBRC 100016
1495	2513237321	Gordonia sputi NBRC 100414
1496	2513237322	Bilophila sp 4 1 30
1497	2513237323	Prevotella sp C561
1498	2513237324	Desulfovibrio sp 6 1 46AFAA
1499	2513237325	Bacillus sp 7 6 55CFAA CT2
1500	2513237326	Achromobacter arsenitoxydans SY8
1501	2513237327	Halomonas sp GFAJ 1
1502	2513237329	Lachnospiraceae bacterium sp 7 1 58FAA
1503	2513237330	Fusobacterium necrophorum funduliforme 1 1 36S
1504	2513237331	Myroides odoratimimus CCUG 10230
1505	2513237332	Erysipelotrichaceae bacterium sp 21 3
1506	2513237333	Roseomonas cervicalis ATCC 49957
1507	2513237334	Acidovorax sp NO 1
1508	2513237335	Nesterenkonia sp F
1509	2513237336	Fusobacterium sp oral taxon 370 F0437
1510	2513237337	Marinobacter manganoxydans MnI7 9
1511	2513237338	Lachnospiraceae bacterium ACC2
1512	2513237339	Commensalibacter intestini A911
1513	2513237340	Cupriavidus basilensis OR16
1514	2513237341	Dolosigranulum pigrum ATCC 51524
1515	2513237342	Salmonella enterica enterica sv Typhimurium TN061786
1516	2513237343	Dorea formicigenerans 4 6 53AFAA
1517	2513237344	Collinsella tanakaei YIT 12063
1518	2513237345	Erysipelotrichaceae sp 2 2 44A
1519	2513237346	Vibrio ordalii Schiewe DF3K ATCC 33509
1520	2513237347	Lactobacillus kisonensis F0435
1521	2513237348	Eubacterium sp 3 1 31
1522	2513237349	Dialister succinatiphilus YIT 11850
1523	2513237350	Prevotella maculosa OT 289
1524	2513237351	Mesorhizobium alhagi CCNWXJ12 2
1525	2513237352	Mycoplasma canis UF31
1526	2513237353	Citreicella sp 357
1527	2513237354	Pantoea strewartii stewartii DC283
1528	2513237355	Alishewanella jeotgali KCTC 22429
1529	2513237357	Helcococcus kunzii ATCC 51366
1530	2513237358	Facklamia languida CCUG 37842
1531	2513237359	Olsenella sp oral taxon 809 F0356
1532	2513237360	Clostridium citroniae WAL 17108
1533	2513237361	Escherichia sp TW09308
1534	2513237362	Streptococcus sp SK643
1535	2513237363	Streptococcus sp SK140 HPA1
1536	2513237364	Coprobacillus sp 8 2 54BFAA
1537	2513237365	Ectothiorhodospira sp PHS 1
1538	2513237367	Clostridium sp 7 3 54FAA
1539	2513237368	Lactobacillus mali KCTC 3596
1540	2513237369	Lactobacillus suebicus KCTC 3549
1541	2513237370	Lactobacillus malefermentans KCTC 3548
1542	2513237371	Sutterella parvirubra YIT 11816
1543	2513237372	Nocardia brasiliensis ATCC 700358
1544	2513237373	Streptococcus sp oral taxon 058 F0407
1545	2513237374	Prevotella sp oral taxon 306 F0472
1546	2513237375	Actinomyces graevenitzii C83
1547	2513237376	Coprobacillus sp 3 3 56FAA
1548	2513237377	Hafnia alvei ATCC 51873
1549	2513237378	Desulfosporosinus sp OT
1550	2513237379	Lactobacillus zeae KCTC 3804
1551	2513237381	Flavobacteriaceae bacterium S85
1552	2513237382	Sporolactobacillus inulinus CASD
1553	2513237384	Eubacterium infirmum F0142
1554	2513237385	Bacillus smithii 7 3 47FAA
1555	2513237386	Actinomyces sp F0330
1556	2513237387	Rhodococcus pyridinivorans AK37
1557	2513237388	Propionibacterium sp 5 U 42AFAA
1558	2513237389	Propionibacterium avidum VPI 0179
1559	2513237390	Paraprevotella clara YIT 11840
1560	2513237391	Prevotella histicola F0411
1561	2513237392	Neisseria wadsworthii 9715
1562	2513237393	Gluconobacter morbifer G707
1563	2513237394	Neisseria sp GT4A CT1
1564	2513237395	Lactobacillus sp 7 1 47FAA
1565	2513237398	Thermococcus litoralis DSM 5473
1566	2513237399	Megamonas funiformis YIT 11815
1567	2513237400	Escherichia coli BL21 DE3 test1
1568	2514752000	Nitratireductor aquibiodomus RA22 Draft1
1569	2514752001	Xylella fastidiosa DixonR Dixon LNCC
1570	2514752003	Xylella fastidiosa Ann1R Ann1 LNCC
1571	2514752005	Xylella fastidiosa DixonR Dixon IMGassembly
1572	2514752006	Xylella fastidiosa Ann1R Ann 1 IMGassembly
1573	2514752007	Xylella fastidiosa 9a5cR 9a5cR
1574	2514752010	Xylella fastidiosa Temecula1R Temecula1R
1575	2514752012	Xylella fastidiosa GB514R GB415R
1576	2514752014	Xylella fastidiosa M23R M23R
1577	2514752016	Xylella fastidiosa M12R M12R
1578	2514752017	Xanthomonas albilineans GPE PC73R XalbR
1579	2514752021	Enterococcus faecium E429
1580	2514752022	Enterococcus faecium E172
1581	2514752023	Enterococcus faecium E142
1582	2514752024	Enterococcus faecium E4452
1583	2514752025	Enterococcus faecium E4453
1584	2514752027	Thiothrix sp AAV1
1585	2514752028	Caldilinea sp AAV1
1586	2514752030	Escherichia hermannii NBRC 105704
1587	2514752031	Streptomyces sp W007
1588	2514752037	Xylella fastidiosa EB92 1R EB92 1R
1589	2514885000	Bacillus cereus CTMA B02
1590	2514885001	Staphylococcus aureus 906
1591	2514885008	Gallibacterium anatis F149 DSM 16844
1592	2514885009	Desulfocapsa thiozymogenes DSM 7269
1593	2514885013	Candidatus TM7 SBR1
1594	2514885032	Synechocystis sp PCC 6803 updateJune2012
1595	2514885035	Ensifer fredii USDA 257
1596	2514885038	Sulfolobales sp HSU1
1597	2514885041	Thermus sp NMX2 A1 Draft assembly contigs ordered vs Th scotoductus SA 01 genome using Mauve
1598	2514885044	Gordonia amarae NBRC 15530
1599	2514885045	Gordonia otitidis NBRC 100426
1600	2515075000	Bacillus cereus CTMA B01
1601	2515075002	Sedimenticola sp CUZ
1602	2515075008	Methanolobus tindarius DSM 2278
1603	2515075013	Amycolatopsis nigrescens CSC17Ta 90 DSM 44992
1604	2515154000	Leucobacter sp AEAR
1605	2515154001	Staphylococcus aureus 947
1606	2515154003	Moorea bouillonii PNG5 198
1607	2515154007	Desulfotignum phosphitoxidans FiPS 3 DSM 13687
1608	2515154008	Flavobacteriaceae bacterium JJC Draft 1
1609	2515154010	Streptococcus merionis DSM 19192
1610	2515154011	Longispora albida DSM 44784
1611	2515154012	Mycobacterium hassiacum DSM 44199
1612	2515154013	Streptococcus massiliensis DSM 18628
1613	2515154014	Corynebacterium ciconiae DSM 44920
1614	2515154015	Actinomycetospora chiangmaiensis DSM 45062
1615	2515154016	Catelliglobosispora koreensis DSM 44566
1616	2515154018	Corynebacterium lubricantis DSM 45231
1617	2515154019	Aggregatibacter actinomycetemcomitans sv C DSM 8324
1618	2515154020	Streptococcus marimammalium DSM 18627
1619	2515154021	Thiothrix disciformis DSM 14473
1620	2515154022	Oligella urethralis DSM 7531
1621	2515154023	Streptococcus entericus DSM 14446
1622	2515154024	Streptococcus ferus DSM 20646
1623	2515154025	Streptococcus ovis DSM 16829
1624	2515154026	Butyricimonas synergistica DSM 23225
1625	2515154027	Olivibacter sitiensis DSM 17696
1626	2515154028	Streptococcus didelphis DSM 15616
1627	2515154029	Corynebacterium doosanense CAU 212 DSM 45436
1628	2515154030	Lewinella cohaerens DSM 23179
1629	2515154031	Enterococcus cecorum DSM 20682
1630	2515154032	Amycolatopsis taiwanensis DSM 45107
1631	2515154033	Streptococcus caballi DSM 19004
1632	2515154041	Candidatus Methanoperedens nitroreducens ANME 2d ANME V10 ANME V10
1633	2515154050	Anaerophaga thermohalophila Valhall
1634	2515154051	Anaerophaga thermohalophila Fru22 DSM 12881
1635	2515154052	Anaerophaga sp HS1
1636	2515154053	Advenella kashmirensis WT001
1637	2515154055	Corynebacterium caspium DSM 44850
1638	2515154056	Francisella cantonensis FSC996 Francisella cantonensis FSC996
1639	2515154058	Bacteroides xylanisolvens NLAE zl H194
1640	2515154059	Corynebacterium ulceribovis DSM 45146
1641	2515154063	Bacteroides thetaiotaomicron NLAE zl H207
1642	2515154064	Bacteroides ovatus NLAE zl H304
1643	2515154065	Bacteroides ovatus NLAE zl H361
1644	2515154066	Bacteroides thetaiotaomicron NLAE zl H463
1645	2515154067	Bacteroides thetaiotaomicron NLAE zl H492
1646	2515154070	Lewinella persica DSM 23188
1647	2515154071	Leptotrichia shahii DSM 19757
1648	2515154072	Prevotella paludivivens DSM 17968
1649	2515154073	Dasania marina DSM 21967
1650	2515154074	Bacteroides massiliensis B84634 Timone 84634 DSM 17679 JCM 13223
1651	2515154075	Novosphingobium nitrogenifigens Y88
1652	2515154076	Thiobacillus thioparus DSM 505
1653	2515154077	Asticcacaulis benevestitus DSM 16100 ATCC BAA 896
1654	2515154078	Thiobacillus denitrificans DSM 12475
1655	2515154079	Martelella mediterranea DSM 17316
1656	2515154080	Thermus oshimai DSM 12092
1657	2515154081	Meiothermus timidus DSM 17022
1658	2515154082	Marinobacter lipolyticus BF04 CF 4
1659	2515154083	Echinicola pacifica DSM 19836
1660	2515154084	Pontibacter roseus DSM 17521
1661	2515154085	Dysgonomonas mossii DSM 22836
1662	2515154086	Enterococcus columbae DSM 7374
1663	2515154087	Frankia sp BCU110501
1664	2515154088	Salinispora arenicola CNT800
1665	2515154089	Nocardiopsis sp CNT312
1666	2515154090	Streptococcus anginosus DSM 20563
1667	2515154091	Spirochaeta alkalica DSM 8900
1668	2515154092	Desulfurispora thermophila DSM 16022
1669	2515154093	Salinispora arenicola CNB527
1670	2515154094	Salinispora tropica CNH898
1671	2515154095	Streptomyces sp LamerLS 316
1672	2515154096	Streptomyces sp CcalMP 8W
1673	2515154097	Streptomyces sp LaPpAH 165
1674	2515154098	Streptomyces sp KhCrAH 340
1675	2515154099	Streptomyces sp LaPpAH 202
1676	2515154100	Streptomyces sp MspMP M5
1677	2515154101	Streptomyces sp Amel2xE9
1678	2515154102	Streptomyces sp ScaeMP e10
1679	2515154103	Streptomyces sp FxanaC1
1680	2515154104	Streptomyces sp KhCrAH 244
1681	2515154105	Streptomyces sp HmicA12
1682	2515154106	Streptomyces sp FxanaD5
1683	2515154107	Ensifer meliloti 4H41
1684	2515154108	Streptococcus orisratti DSM 15617
1685	2515154109	Porphyromonas somerae DSM 23386
1686	2515154110	Porphyromonas levii DSM 23370
1687	2515154111	Thiothrix flexilis DSM 14609
1688	2515154112	Bradyrhizobium sp WSM4349
1689	2515154113	Rhizobium leguminosarum bv viciae Vc2
1690	2515154114	Rhizobium leguminosarum bv viciae Vh3
1691	2515154115	Rhizobium leguminosarum bv viciae 128C53
1692	2515154116	Rhizobium leguminosarum bv viciae Ps8
1693	2515154117	Lactobacillus casei UW4
1694	2515154118	Lamprocystis purpurea DSM 4197
1695	2515154119	Fangia hongkongensis DSM 21703
1696	2515154120	Leptotrichia wadei DSM 19758
1697	2515154121	Caldibacillus debilis DSM 16016
1698	2515154122	Burkholderia sp JPY251
1699	2515154123	Burkholderia sp JPY347
1700	2515154124	Salinispora pacifica CNT569
1701	2515154125	Salinispora arenicola CNH964
1702	2515154126	Salinispora pacifica CNT003
1703	2515154127	Salinispora arenicola CNT857
1704	2515154128	Salinispora pacifica CNT855
1705	2515154129	Salinispora pacifica CNS103
1706	2515154130	Kiloniella laminariae DSM 19542
1707	2515154131	Corynebacterium mastitidis DSM 44356
1708	2515154132	Streptococcus mutans DSM 20523
1709	2515154133	Spirosoma luteum DSM 19990
1710	2515154134	Rhizobium gallicum bv gallicum R602sp
1711	2515154135	Salinispora arenicola CNT850
1712	2515154136	Salinispora pacifica CNT150
1713	2515154137	Salinispora arenicola CNX482
1714	2515154138	Aureimonas ureilytica DSM 18598
1715	2515154139	Oenococcus oeni DSM 20252
1716	2515154140	Kribbella catacumbae DSM 19601
1717	2515154141	Nonomuraea coxensis DSM 45129
1718	2515154142	Streptomyces vitaminophilus DSM 41686
1719	2515154143	Sciscionella marina DSM 45152
1720	2515154144	Shimazuella kribbensis DSM 45090
1721	2515154145	Flexithrix dorotheae DSM 6795
1722	2515154146	Cytophaga aurantiaca DSM 3654
1723	2515154147	Moraxella boevrei DSM 14165
1724	2515154148	Streptomyces sp LaPpAH 108
1725	2515154149	Streptomyces sp ATexAB D23
1726	2515154150	Streptomyces sp CNH189
1727	2515154151	Spirosoma spitsbergense DSM 19989
1728	2515154152	Balneola vulgaris DSM 17893
1729	2515154153	Corynebacterium pilosum DSM 20521
1730	2515154154	Oligella ureolytica DSM 18253
1731	2515154155	Actinopolymorpha alba DSM 45243
1732	2515154156	Corynebacterium propinquum DSM 44285
1733	2515154157	Desulfovibrio oxyclinae DSM 11498
1734	2515154158	Gracilimonas tropica DSM 19535
1735	2515154159	Prevotella micans DSM 21469
1736	2515154160	Endozoicomonas elysicola MKT110
1737	2515154161	Uliginosibacterium gangwonense DSM 18521
1738	2515154162	Legionella shakespearei DSM 23087
1739	2515154163	Salinispora tropica CNS197
1740	2515154165	Streptomyces sp DvalAA 83
1741	2515154166	Streptomyces sp SolWspMP sol2th
1742	2515154167	Spirosoma panaciterrae DSM 21099
1743	2515154168	Clostridium difficile ATCC 9689
1744	2515154169	Streptomyces sp BoleA5
1745	2515154170	Salinispora pacifica CNT854
1746	2515154171	Streptomyces sp LaPpAH 95
1747	2515154172	Thermus igniterrae ATCC 700962
1748	2515154173	Prevotella intermedia ATCC 25611
1749	2515154174	Desulfobacter curvatus DSM 3379
1750	2515154175	Niabella aurantiaca DSM 17617
1751	2515154176	Blautia producta ATCC 27340
1752	2515154177	Salinispora pacifica CNT029
1753	2515154178	Salinispora pacifica CNR114
1754	2515154179	Saccharomonospora sp CNQ490
1755	2515154180	Salinispora arenicola CNQ748
1756	2515154181	Salinispora arenicola CNH646
1757	2515154182	Salinispora pacifica CNT796
1758	2515154183	Salinispora arenicola CNH905
1759	2515154184	Salinispora pacifica CNT001
1760	2515154185	Salinispora pacifica CNT603
1761	2515154186	Salinispora arenicola CNT798
1762	2515154187	Salinispora arenicola CNX891
1763	2515154188	Salinispora arenicola CNX508
1764	2515154189	Burkholderia nodosa DSM 21604
1765	2515154190	Wenxinia marina DSM 24838
1766	2515154191	Pasteurella pneumotropica DSM 21403
1767	2515154193	Salinispora arenicola CNH941
1768	2515154194	Salinispora pacifica CNR894
1769	2515154195	Streptococcus thoraltensis DSM 12221
1770	2515154196	Meganema perideroedes DSM 15528
1771	2515154199	Clostridium glycolicum ATCC 14880
1772	2515154200	Salinispora pacifica CNT131
1773	2515154202	Salinispora pacifica CNT084
1774	2515154203	Salinispora arenicola CNR921
1775	2515154205	Streptomyces sp CNH099
1776	2515154206	Streptomyces sp CNT371
1777	2515154207	Clostridium sp Maddingley MBC34 26
1778	2515154210	Methyloversatilis universalis Fam500
1779	2515154211	Erysipelothrix tonsillarum DSM 14972
1780	2515154212	Kangiella aquimarina DSM 16071
1781	2515154213	Methyloversatilis universalis EHg5
1782	2515154214	Propionibacterium acnes DSM 1897
1783	2516143003	Campylobacter jejuni jejuni 2008 894
1784	2516143005	Campylobacter coli 1957
1785	2516143006	Campylobacter coli Z163
1786	2516143007	Campylobacter jejuni jejuni LMG 23210
1787	2516143009	Campylobacter jejuni jejuni 51494
1788	2516143010	Campylobacter coli 37 05
1789	2516143011	Propionibacterium acnes PRP 38
1790	2516143013	Campylobacter coli 1417
1791	2516143015	Campylobacter jejuni jejuni 1928
1792	2516143016	Campylobacter coli H9
1793	2516143017	Campylobacter coli 80352
1794	2516143018	Ensifer sp BR816
1795	2516143019	Campylobacter coli 67 8
1796	2516143020	Campylobacter coli 2692
1797	2516143021	Campylobacter coli 202 04
1798	2516143023	Campylobacter jejuni jejuni 1997 14
1799	2516143024	Campylobacter coli 90 3
1800	2516143026	Campylobacter coli 132 6
1801	2516143027	Escherichia coli SCI 07
1802	2516143029	Campylobacter coli 2553
1803	2516143030	Campylobacter coli LMG 23341
1804	2516143032	Campylobacter jejuni jejuni 86605
1805	2516143033	Campylobacter coli 2688
1806	2516143034	Campylobacter jejuni jejuni LMG 23218
1807	2516143035	Campylobacter coli 2680
1808	2516143036	Campylobacter coli H56
1809	2516143037	Campylobacter coli 1891
1810	2516143038	Campylobacter coli LMG 9860
1811	2516143039	Campylobacter coli 151 9
1812	2516143040	Campylobacter coli 7 1
1813	2516143041	Campylobacter jejuni jejuni LMG 9872
1814	2516143042	Campylobacter jejuni jejuni LMG 23357
1815	2516143043	Campylobacter jejuni jejuni LMG 23269
1816	2516143044	Campylobacter coli 1091
1817	2516143045	Campylobacter jejuni jejuni 1997 10
1818	2516143046	Campylobacter jejuni jejuni 1997 4
1819	2516143047	Campylobacter coli LMG 9854
1820	2516143048	Campylobacter jejuni jejuni LMG 23211
1821	2516143049	Campylobacter coli 59 2
1822	2516143050	Campylobacter jejuni jejuni LMG 23263
1823	2516143051	Campylobacter jejuni jejuni 87459
1824	2516143052	Mycobacterium abscessus M94
1825	2516143053	Campylobacter jejuni jejuni 2008 1025
1826	2516143054	Campylobacter coli LMG 23342
1827	2516143055	Campylobacter coli 84 2
1828	2516143056	Campylobacter jejuni jejuni LMG 23216
1829	2516143057	Campylobacter jejuni jejuni 1997 11
1830	2516143058	Campylobacter coli H8
1831	2516143059	Campylobacter jejuni jejuni 2008 831
1832	2516143060	Campylobacter coli 1098
1833	2516143061	Campylobacter coli 317 04
1834	2516143062	Campylobacter jejuni jejuni LMG 23223
1835	2516143063	Campylobacter coli 2548
1836	2516143064	Campylobacter jejuni jejuni 55037
1837	2516143065	Campylobacter coli 1148
1838	2516143066	Campylobacter jejuni jejuni LMG 9879
1839	2516143067	Campylobacter coli 86119
1840	2516143068	Campylobacter coli LMG 9853
1841	2516143069	Campylobacter jejuni jejuni 1213
1842	2516143070	Candidatus Arthromitus sp SFB mouse NYU
1843	2516143071	Escherichia coli O104 H4 11 3677
1844	2516143072	Campylobacter coli 1948
1845	2516143073	Campylobacter jejuni jejuni LMG 9217
1846	2516143074	Campylobacter jejuni jejuni 140 16
1847	2516143075	Campylobacter jejuni jejuni 129 258
1848	2516143076	Campylobacter coli 2698
1849	2516143077	Campylobacter jejuni jejuni 1577
1850	2516143078	Campylobacter jejuni jejuni 60004
1851	2516143079	Campylobacter jejuni jejuni 2008 872
1852	2516143080	Campylobacter coli 1961
1853	2516143081	Escherichia coli O32 H37 P4
1854	2516143082	Campylobacter jejuni jejuni 1798
1855	2516143083	Campylobacter jejuni jejuni ATCC 33560
1856	2516143084	Campylobacter jejuni jejuni 1893
1857	2516143085	Campylobacter jejuni jejuni 53161
1858	2516143086	Campylobacter jejuni jejuni 87330
1859	2516143087	Campylobacter coli 1909
1860	2516143088	Campylobacter jejuni jejuni LMG 23264
1861	2516143089	Campylobacter jejuni jejuni 51037
1862	2516143090	Campylobacter jejuni jejuni LMG 9081
1863	2516143091	Staphylococcus aureus aureus DR10
1864	2516143092	Campylobacter coli LMG 23344
1865	2516143093	Campylobacter coli 2685
1866	2516143094	Campylobacter coli H6
1867	2516143095	Campylobacter coli Z156
1868	2516143096	Campylobacter jejuni jejuni 110 21
1869	2516143097	Campylobacter jejuni jejuni 2008 988
1870	2516143098	Campylobacter coli 111 3
1871	2516143099	Campylobacter jejuni jejuni 1854
1872	2516143100	Campylobacter coli LMG 23336
1873	2516143101	Streptococcus salivarius PS4
1874	2516143102	Mycobacterium abscessus M93
1875	2516143103	Campylobacter jejuni jejuni 1997 1
1876	2516143106	Francisella sp FSC1006
1877	2516143107	Pontibacter kolensis 206081
1878	2516143110	Agrobacterium albertimagni AOL15
1879	2516143111	Achromobacter piechaudii HLE
1880	2516143112	Clostridium sp URNW Assembly of contigs
1881	2516143113	Segetibacter koreensis DSM 18137
1882	2516143114	Streptomyces sp PsTaAH 124
1883	2516143117	Streptomyces sp CNR698
1884	2516143118	Salinispora pacifica CNT138
1885	2516143126	Lebetimonas sp JS170
1886	2516143128	Candidatus Pelagibacter ubique HTCC1016
1887	2516493000	Pseudomonas aeruginosa PES P590 Final Draft
1888	2516493001	Xylella fastidiosa EB92 1R Xylella fastidiosa EB92 1R2
1889	2516493005	Bacillus sp 37MA
1890	2516493007	Clostridium beijerinckii G117
1891	2516493010	Methylotenera versatilis 79
1892	2516493012	Methylophilus sp 42
1893	2516493016	Lactobacillus casei 21 1
1894	2516493018	Mycobacterium sp 155
1895	2516493022	Gordonia polyisoprenivorans HW436
1896	2516493023	Orenia marismortui DSM 5156
1897	2516493024	Methylosinus sp LW4
1898	2516493025	Paenibacillus sp HW567
1899	2516493026	Methylotenera sp 1P 1
1900	2516493027	Sphingomonas phyllosphaerae FA2
1901	2516493028	Allobaculum stercoricanis DSM 13633
1902	2516493031	Actinopolyspora mortivallis HS 1 DSM 44261
1903	2516493032	Salinispora pacifica DSM 45547
1904	2516493037	Candidatus Nitrosopumilus salaria BD31 Nitrosopumilus salaria BD31
1905	2516653000	Blastochloris viridis Drews F DSM 133
1906	2516653001	Rhodopseudomonas palustris CEA001 HiSeq draft
1907	2516653002	Rhodopseudomonas palustris 0001L HiSeq draft
1908	2516653003	Rhodopseudomonas palustris 1a1 HiSeq draft
1909	2516653004	Rhodopseudomonas palustris 420L HiSeq draft
1910	2516653005	Rhodopseudomonas palustris AP1 HiSeq draft
1911	2516653006	Rhodopseudomonas palustris ATH 2 1 6 ATCC 17001 HiSeq draft
1912	2516653007	Rhodopseudomonas palustris ATH 2 1 37 ATCC 17007 HiSeq draft
1913	2516653008	Rhodopseudomonas palustris JA1 ATCC BAA 37 HiSeq draft
1914	2516653009	Rhodopseudomonas palustris BIS3 HiSeq draft
1915	2516653010	Rhodopseudomonas palustris DCP3 HiSeq draft
1916	2516653011	Rhodopseudomonas palustris Pfennig 1850 DSM 126 HiSeq draft
1917	2516653012	Rhodopseudomonas palustris 7850 DSM 127 HiSeq draft
1918	2516653013	Rhodopseudomonas palustris S 1 DSM 131 HiSeq draft
1919	2516653014	Rhodopseudomonas palustris O U 11 DSM 7375 HiSeq draft
1920	2516653015	Rhodopseudomonas palustris R1 DSM 8283 HiSeq draft
1921	2516653016	Rhodopseudomonas palustris KD1 HiSeq draft
1922	2516653017	Rhodopseudomonas palustris ATH 2 1 6 NCIB 8288 HiSeq draft
1923	2516653018	Rhodopseudomonas palustris No7 HiSeq draft
1924	2516653019	Rhodopseudomonas palustris P4 HiSeq draft
1925	2516653020	Rhodopseudomonas palustris RCH350 HiSeq draft
1926	2516653021	Rhodopseudomonas palustris RCH500 HiSeq draft
1927	2516653022	Rhodopseudomonas palustris RSP24 HiSeq draft
1928	2516653023	Rhodopseudomonas palustris S55 HiSeq draft
1929	2516653024	Rhodopseudomonas palustris WS17 HiSeq draft
1930	2516653025	Pseudomonas monteilii SB3078 v1 0
1931	2516653026	Pseudomonas monteilii SB3101 v1 0
1932	2516653027	Rhodococcus pyridinivorans SB3094 v1 0
1933	2516653028	Sphaerisporangium cinnabarinum FD25488 DSM 44094 v1 0
1934	2516653029	Pseudomonas stutzeri XLDN R Draft1
1935	2516653030	Pseudomonas stutzeri SDM LAC
1936	2516653031	Pseudomonas stutzeri T13
1937	2516653033	Marinobacter salsuginis SD 14B
1938	2516653034	Marinobacter sp DS40M8
1939	2516653036	Methanobacterium sp Maddingley MBC34
1940	2516653037	Janthinobacterium lividum PAMC 25724
1941	2516653039	Anabaena circinalis AWQC131C Submitted file with automatic translation by Kostas
1942	2516653040	Anabaena circinalis AWQC310F Submitted file with automatic translation by Kostas
1943	2516653041	Desulfitobacterium hafniense TCP A
1944	2516653042	Salinispora pacifica DSM 45546
1945	2516653045	Indibacter alkaliphilus LW1 Draft1
1946	2516653047	Rhizobium leguminosarum bv viciae TOM
1947	2516653049	Sporichthya polymorpha DSM 43042
1948	2516653050	Methylopila sp M107
1949	2516653052	Pseudomonas fluorescens PF5 Abyss57
1950	2516653053	Deinococcus sp 2009
1951	2516653054	Acetobacter aceti ATCC 23746
1952	2516653055	Rhodovibrio salinarum DSM 9154
1953	2516653056	Pseudomonas cannabina pv alisalensis BS91 draft assemply
1954	2516653057	Pseudomonas cannabina alisalensis T3C draft assemply
1955	2516653058	Methylovulum miyakonense HT12
1956	2516653063	Methyloferula stellata AR4
1957	2516653064	Lachnospiraceae sp Maddingley MBC34
1958	2516653066	Staphylococcus epidermidis M11
1959	2516653067	Staphylococcus epidermidis L3
1960	2516653068	Staphylococcus epidermidis J3
1961	2516653069	Staphylococcus epidermidis G2
1962	2516653070	Staphylococcus epidermidis C20
1963	2516653071	Staphylococcus epidermidis R1
1964	2516653073	Halomicrobium katesii DSM 19301
1965	2516653074	Burkholderia sp WSM4176
1966	2516653075	Methylomicrobium buryatense 5G
1967	2516653076	Hyphomicrobium sp 802
1968	2516653077	Rhizobium leguminosarum bv viciae WSM1481
1969	2516653079	Haloglycomyces albus DSM 45210
1970	2516653080	Methyloversatilis sp FAM1
1971	2516653084	Sphingomonas melonis C3
1972	2516653085	Rhizobium leguminosarum bv phaseoli 4292
1973	2516653086	Bacillus simplex 30N 5 Draft assembly 1
1974	2516653087	Thermacetogenium phaeum PB Standard draft
1975	2516653088	Euryarchaeota sp AmaM Standard draft
1976	2517093000	Rhizobium leguminosarum bv trifolii SRDI943
1977	2517093001	Bradyrhizobium japonicum USDA 124
1978	2517093002	Bacteroides propionicifaciens DSM 19291
1979	2517093003	Porphyromonas bennonis DSM 23058
1980	2517093004	Kordiimonas gwangyangensis DSM 19435
1981	2517093005	Acinetobacter bouvetii DSM 14964
1982	2517093007	Frankia sp BMG5 12
1983	2517093009	Salisaeta longa DSM 21114
1984	2517093010	Geminicoccus roseus DSM 18922
1985	2517093011	Methylosinus sp LW3
1986	2517093012	Leucothrix mucor DSM 2157
1987	2517093013	Rudanella lutea DSM 19387
1988	2517093014	Methylophilus sp 1
1989	2517093015	Sphingomonas melonis FR1
1990	2517093018	Enterobacter cloacae IIT BT 08
1991	2517093029	Natrinema sp J7 2
1992	2517093030	Melioribacter roseus P3M
1993	2517093031	Taylorella equigenitalis ATCC 35865
1994	2517093032	Mycobacterium massiliense GO 06
1995	2517093034	Amycolatopsis mediterranei S699
1996	2517093035	Corynebacterium ulcerans 0102
1997	2517093039	Pyrococcus furiosus COM1
1998	2517093040	Xanthobacter sp 126
[truncated: 57,476 more rows]
