# Supplementary material for: Toxinome—the bacterial protein toxin database
Source: mBio. 2023 Dec 20;15(1):e01911-23. doi: 10.1128/mbio.01911-23 (PMC10790787; doi:10.1128/mbio.01911-23)
Supplement: Table S2 — Toxin islands. [file mbio.01911-23-s0003.csv]

genome_id	seq_id	island_id	start	end	length	total_number_of_genes	total_number_tox_antitox	toxin_antitoxin_percentage	threshold	poisson	Phylum	Class	Order	Family	Genus	Species	island_cluster_id	score	num_of_tox	num_of_antitox
2687453255	Ga0125032_11	0	212673	245502	32829	65	23	0.3538461538461538	40k	1.7431515400885018e-31	Proteobacteria	Gammaproteobacteria	unclassified	unclassified	Pseudohongiella	Pseudohongiella spirulinae	15054	131.14155636315922	14	9
2510436004	CP002457	1	1806169	1866252	60083	91	24	0.2637362637362637	60k	4.536384055080995e-28	Proteobacteria	Gammaproteobacteria	Alteromonadales	Shewanellaceae	Shewanella	Shewanella putrefaciens	1125	60.68089326248872	16	8
2616644829	Ga0070630_11	2	3296991	3341936	44945	90	28	0.3111111111111111	50k	8.341527272957844e-28	Proteobacteria	Gammaproteobacteria	Alteromonadales	Alteromonadaceae	Marinobacter	Marinobacter sp. LV10MA510-1	1060	151.95263346559372	16	12
2615840649	Ga0070250_11	3	1736523	1786926	50403	91	27	0.2967032967032967	50k	2.1825388330049512e-25	Proteobacteria	Gammaproteobacteria	Alteromonadales	Alteromonadaceae	Marinobacter	Marinobacter sp.	3840	115.86633710316823	15	12
2630968960	Ga0072455_11	4	768222	818527	50305	74	20	0.2702702702702703	50k	3.1178006236190496e-23	Proteobacteria	Gammaproteobacteria	Vibrionales	Vibrionaceae	Vibrio	Vibrio cholerae	11077	42.98105878465684	12	8
2615840697	Ga0070629_11	5	1192572	1229869	37297	70	21	0.3	40k	2.0965804204790712e-21	Proteobacteria	Gammaproteobacteria	Alteromonadales	Alteromonadaceae	Marinobacter	Marinobacter sp. LV10R510-8	4090	74.49124594471405	11	10
2617270900	Ga0070626_11	6	3270066	3307363	37297	71	21	0.2957746478873239	40k	3.8303885631362776e-21	Proteobacteria	Gammaproteobacteria	Alteromonadales	Alteromonadaceae	Marinobacter	Marinobacter sp. LV10R510-11A	4090	73.44207346661949	11	10
2597489906	Ga0037710_gi406686220.1	7	837972	868740	30768	39	16	0.4102564102564102	30k	4.79464574947516e-21	Proteobacteria	Gammaproteobacteria	Pasteurellales	Pasteurellaceae	Pasteurella	Pasteurella multocida	11797	54.6155179540515	7	9
2718217954	Ga0174877_11	8	1890173	1901652	11479	25	12	0.48	15k	7.367771608411685e-21	Proteobacteria	Deltaproteobacteria	Desulfuromonadales	Desulfuromonadaceae	Pelobacter	Pelobacter acetylenicus	5043	72.25716525829776	9	3
2721755701	Ga0175543_11	9	1900630	1912109	11479	25	12	0.48	15k	1.0125330268719015e-20	Proteobacteria	Deltaproteobacteria	Desulfuromonadales	Desulfuromonadaceae	Pelobacter	Pelobacter acetylenicus	5043	72.25716525829776	9	3
637000130	NC_008229	10	440584	443718	3134	10	10	1.0	10k	2.797776302587386e-20	Proteobacteria	Epsilonproteobacteria	Campylobacterales	Helicobacteraceae	Helicobacter	Helicobacter acinonychis	4055	319.0810465858328	10	0
637000130	NC_008229	11	1085315	1088449	3134	10	10	1.0	10k	2.797776302587386e-20	Proteobacteria	Epsilonproteobacteria	Campylobacterales	Helicobacteraceae	Helicobacter	Helicobacter acinonychis	4055	319.0810465858328	10	0
2636415661	Ga0069330_11	12	3117224	3164645	47421	68	19	0.2794117647058823	50k	9.47943786138556e-20	Firmicutes	Bacilli	Bacillales	Bacillaceae	Bacillus	Bacillus bombysepticus	6386	40.414274142629786	6	13
2687453493	Ga0129137_12	13	1862836	1917332	54496	78	20	0.2564102564102564	60k	9.900871675474916e-20	Firmicutes	Bacilli	Bacillales	Bacillaceae	Bacillus	Bacillus cereus	6659	37.64096541548098	6	14
2703719195	Ga0138913_11	14	1735070	1748448	13378	20	14	0.7	15k	1.5326528071440636e-19	Proteobacteria	Gammaproteobacteria	Enterobacterales	Enterobacteriaceae	unclassified	Enterobacteriaceae bacterium JKS000233	6873	143.57901031544324	12	2
2521172692	CP003989	15	601626	621853	20227	44	17	0.3863636363636363	20k	2.1296469808667442e-19	Proteobacteria	Gammaproteobacteria	Chromatiales	Ectothiorhodospiraceae	Thioalkalivibrio	Thioalkalivibrio nitratireducens	1427	93.8450855517153	8	9
2687453497	Ga0126445_11	16	1686328	1695594	9266	17	11	0.6470588235294118	10k	3.689733766835106e-19	Proteobacteria	Gammaproteobacteria	Alteromonadales	Alteromonadaceae	Marinobacter	Marinobacter sp. LQ44	7399	92.94574726070007	6	5
2681813579	Ga0132173_11	17	1829143	1838409	9266	17	11	0.6470588235294118	10k	4.444387992245023e-19	Proteobacteria	Gammaproteobacteria	Alteromonadales	Alteromonadaceae	Marinobacter	Marinobacter sp.	7399	92.94574726070007	6	5
2627853855	Ga0069478_12	18	921919	952164	30245	46	16	0.3478260869565217	30k	1.6784037113264721e-18	Proteobacteria	Gammaproteobacteria	Vibrionales	Vibrionaceae	Aliivibrio	Aliivibrio wodanis	15014	47.10516290870931	9	7
650716039	NC_015660	19	491247	526472	35225	45	13	0.2888888888888888	40k	2.247531362801085e-18	Firmicutes	Bacilli	Bacillales	Bacillaceae	Parageobacillus	Parageobacillus thermoglucosidasius	1782	18.018137370869805	13	0
2510065086	Theba_Contig22.1	20	1205101	1266558	61457	63	17	0.2698412698412698	60k	3.5894213463016344e-18	Thermotogae	Thermotogae	Kosmotogales	Kosmotogaceae	Mesotoga	Mesotoga prima	8125	21.57167057829309	10	7
2507262036	AFXD00000000	21	853296	872640	19344	48	13	0.2708333333333333	20k	3.753569017734488e-18	Cyanobacteria	unclassified	Oscillatoriales	Microcoleaceae	Arthrospira	Arthrospira platensis	3845	30.759968637992834	8	5
2667527226	Ga0052905_11	22	2079093	2098672	19579	32	11	0.34375	20k	7.92123801123334e-18	Bacteroidetes	Flavobacteriia	Flavobacteriales	Flavobacteriaceae	unclassified	Flavobacteriaceae bacterium MAR_2010_188	13572	23.36846876755708	10	1
648231716	CP001996	23	434758	470615	35857	40	16	0.4	40k	9.361960292229704e-18	Firmicutes	Bacilli	Bacillales	Staphylococcaceae	Staphylococcus	Staphylococcus aureus	13676	45.69261232116463	16	0
2773857764	Ga0181095_11	24	10770496	10788889	18393	12	10	0.8333333333333334	15k	1.259160570372413e-17	Actinobacteria	Actinobacteria	Streptomycetales	Streptomycetaceae	Streptomyces	Streptomyces sp. 74	9015	45.307091465956255	10	0
2507262051	Clocl_Contig179.1	25	1830827	1894089	63262	65	18	0.2769230769230769	60k	2.811620805860237e-17	Firmicutes	Clostridia	Clostridiales	Hungateiclostridiaceae	Hungateiclostridium	Hungateiclostridium clariflavum	13848	25.52899662697013	16	2
2596583699	LX68DRAFT_unitig_0_quiver.1	26	2728493	2802565	74072	78	20	0.2564102564102564	60k	4.090028439091366e-17	Firmicutes	Clostridia	Clostridiales	Hungateiclostridiaceae	Hungateiclostridium	Hungateiclostridium clariflavum	9536	27.693083098634453	18	2
2545824627	CP004848	27	599816	607644	7828	17	10	0.5882352941176471	10k	4.095661706001053e-17	Proteobacteria	Gammaproteobacteria	Alteromonadales	Alteromonadaceae	Alteromonas	Alteromonas mediterranea	14026	75.1450299077219	7	3
2563366518	CD01DRAFT_scf7180000000002_quiver.1	28	2358484	2362162	3678	10	8	0.8	10k	5.587212458352825e-17	Proteobacteria	Gammaproteobacteria	Alteromonadales	Alteromonadaceae	Marinobacter	Marinobacter sp. HL-58	9967	111.36487221315932	4	4
2585427945	JJOB01000001	29	3863572	3866283	2711	11	8	0.7272727272727273	10k	8.730005334594723e-17	Actinobacteria	Actinobacteria	Streptomycetales	Streptomycetaceae	Streptomyces	Streptomyces sp. NTK 937	3225	137.3528721370846	8	0
2508501011	Cyagr_Contig81	30	1665118	1723615	58497	81	17	0.2098765432098765	60k	9.194249699961212e-17	Cyanobacteria	unclassified	Synechococcales	Synechococcaceae	Cyanobium	Cyanobium gracile	10440	17.626945942358127	12	5
646311947	NC_013421	31	4720164	4745507	25343	55	13	0.2363636363636363	30k	9.63379924495739e-17	Proteobacteria	Gammaproteobacteria	Enterobacterales	Pectobacteriaceae	Pectobacterium	Pectobacterium parmentieri	3504	20.490506612907275	13	0
2615840681	Ga0070251_11	32	657447	676956	19509	37	14	0.3783783783783784	20k	1.1117302546623443e-16	Proteobacteria	Gammaproteobacteria	Alteromonadales	Alteromonadaceae	Marinobacter	Marinobacter sp.	15055	53.22006613718132	7	7
2506520043	Thith_Contig20	33	1182814	1243390	60576	87	22	0.2528735632183908	60k	1.434942437386842e-16	Proteobacteria	Gammaproteobacteria	Chromatiales	Ectothiorhodospiraceae	Thioalkalivibrio	Thioalkalivibrio paradoxus	1126	44.44990922394059	15	7
2703719265	Ga0138921_11	34	2415624	2447003	31379	47	14	0.2978723404255319	40k	2.4272549805341593e-16	Firmicutes	Bacilli	Bacillales	Bacillaceae	Bacillus	Bacillus sp. JKS001846	1061	26.048048125423367	10	4
2721755797	Ga0175996_11	35	909615	923965	14350	21	12	0.5714285714285714	15k	2.8053543772027797e-16	Proteobacteria	Gammaproteobacteria	Nevskiales	Steroidobacteraceae	Steroidobacter	Steroidobacter denitrificans	3841	68.81035340965654	5	7
2721755521	Ga0175322_11	36	597524	602154	4630	11	8	0.7272727272727273	10k	3.1053399204032923e-16	Proteobacteria	Gammaproteobacteria	Alteromonadales	Alteromonadaceae	Alteromonas	Alteromonas sp. RW2A1	11078	80.4241115256234	5	3
640753054	NC_009641	37	436032	450911	14879	13	11	0.8461538461538461	15k	4.6599437055226575e-16	Firmicutes	Bacilli	Bacillales	Staphylococcaceae	Staphylococcus	Staphylococcus aureus	15068	75.69263856648762	11	0
2721755798	Ga0175997_11	38	2343329	2352383	9054	21	9	0.4285714285714285	10k	4.801703991645971e-16	Proteobacteria	Gammaproteobacteria	Alteromonadales	Alteromonadaceae	Alteromonas	Alteromonas mediterranea	14	34.507242260721384	6	3
646862344	FN433596	39	519253	538138	18885	20	12	0.6	20k	6.050460368902224e-16	Firmicutes	Bacilli	Bacillales	Staphylococcaceae	Staphylococcus	Staphylococcus aureus	5585	54.90071485305797	12	0
2509601044	SynarDRAFT_SAI.2	40	2517608	2532588	14980	31	12	0.3870967741935484	15k	7.538989133410809e-16	Proteobacteria	Deltaproteobacteria	Syntrophobacterales	Syntrophorhabdaceae	Syntrophorhabdus	Syntrophorhabdus aromaticivorans	5044	44.653085834876606	8	4
651053069	CP002643	41	452408	471295	18887	19	12	0.631578947368421	20k	1.010070442773011e-15	Firmicutes	Bacilli	Bacillales	Staphylococcaceae	Staphylococcus	Staphylococcus aureus	5585	57.78410658403302	12	0
2526164718	HE579065	42	412396	430147	17751	15	11	0.7333333333333333	20k	1.1268273128813733e-15	Firmicutes	Bacilli	Bacillales	Staphylococcaceae	Staphylococcus	Staphylococcus aureus	6876	54.9865735263741	11	0
2526164721	HE579059	43	412396	430147	17751	15	11	0.7333333333333333	20k	1.1273126772594058e-15	Firmicutes	Bacilli	Bacillales	Staphylococcaceae	Staphylococcus	Staphylococcus aureus	6876	54.9865735263741	11	0
2526164701	HE579061	44	412391	430142	17751	15	11	0.7333333333333333	20k	1.1273832947113804e-15	Firmicutes	Bacilli	Bacillales	Staphylococcaceae	Staphylococcus	Staphylococcus aureus	6876	54.9865735263741	11	0
2526164722	HE579069	45	412391	430142	17751	15	11	0.7333333333333333	20k	1.1274759874405004e-15	Firmicutes	Bacilli	Bacillales	Staphylococcaceae	Staphylococcus	Staphylococcus aureus	6876	54.9865735263741	11	0
2526164700	HE579063	46	412394	430145	17751	15	11	0.7333333333333333	20k	1.1280234854443252e-15	Firmicutes	Bacilli	Bacillales	Staphylococcaceae	Staphylococcus	Staphylococcus aureus	6876	54.9865735263741	11	0
2526164699	HE579071	47	412272	430023	17751	15	11	0.7333333333333333	20k	1.1284829009512797e-15	Firmicutes	Bacilli	Bacillales	Staphylococcaceae	Staphylococcus	Staphylococcus aureus	6876	54.9865735263741	11	0
2630969006	Ga0081465_101	48	600683	606206	5523	15	8	0.5333333333333333	10k	1.2750881431739226e-15	Cyanobacteria	unclassified	Oscillatoriales	Oscillatoriaceae	Moorea	Moorea producens	7400	49.441728529181	5	3
637000279	NC_007795	49	388294	403185	14891	16	11	0.6875	15k	1.3023657752428128e-15	Firmicutes	Bacilli	Bacillales	Staphylococcaceae	Staphylococcus	Staphylococcus aureus	15068	61.45070848163321	11	0
2615840697	Ga0070629_11	50	2325505	2353090	27585	42	15	0.3571428571428571	30k	1.6631090816642505e-15	Proteobacteria	Gammaproteobacteria	Alteromonadales	Alteromonadaceae	Marinobacter	Marinobacter sp. LV10R510-8	15015	43.69610813330226	8	7
643692036	NC_010079	51	446332	461211	14879	14	11	0.7857142857142857	15k	1.750808651028311e-15	Firmicutes	Bacilli	Bacillales	Staphylococcaceae	Staphylococcus	Staphylococcus aureus	15068	70.28602152602421	11	0
2671180348	Ga0123752_12	52	775786	779020	3234	10	8	0.8	10k	2.142668288146052e-15	Proteobacteria	Gammaproteobacteria	Vibrionales	Vibrionaceae	Vibrio	Vibrio tritonius	8126	126.6542980828695	4	4
2703719188	Ga0138914_11	53	1	9120	9119	15	10	0.6666666666666666	10k	2.838948684981335e-15	Proteobacteria	Gammaproteobacteria	Enterobacterales	Enterobacteriaceae	unclassified	Enterobacteriaceae bacterium JKS000234	13458	73.1074313703988	8	2
2617270900	Ga0070626_11	54	4396646	4418805	22159	39	14	0.358974358974359	30k	2.8574084721060723e-15	Proteobacteria	Gammaproteobacteria	Alteromonadales	Alteromonadaceae	Marinobacter	Marinobacter sp. LV10R510-11A	13573	44.45262155447633	8	6
2563366584	CP005288	55	481168	500054	18886	18	12	0.6666666666666666	20k	3.161119967214038e-15	Firmicutes	Bacilli	Bacillales	Staphylococcaceae	Staphylococcus	Staphylococcus aureus	5585	60.99756433336864	12	0
2687453282	Ga0125258_11	56	481273	500160	18887	18	12	0.6666666666666666	20k	3.2153872628929333e-15	Firmicutes	Bacilli	Bacillales	Staphylococcaceae	Staphylococcus	Staphylococcus aureus	5585	60.994334727590406	12	0
2667527386	Ga0104704_11	57	2641450	2644249	2799	8	7	0.875	10k	3.754199515146704e-15	Proteobacteria	Gammaproteobacteria	Pseudomonadales	Pseudomonadaceae	Pseudomonas	Pseudomonas salegens	13849	107.22579492675956	4	3
2687453377	Ga0125231_11	58	481071	499957	18886	18	12	0.6666666666666666	20k	3.830278543247875e-15	Firmicutes	Bacilli	Bacillales	Staphylococcaceae	Staphylococcus	Staphylococcus aureus	5585	60.99756433336864	12	0
2721755817	Ga0175259_13	59	447214	462088	14874	15	12	0.8	15k	3.8756083571164335e-15	Firmicutes	Bacilli	Bacillales	Staphylococcaceae	Staphylococcus	Staphylococcus aureus	14027	92.94070189592576	12	0
2778260948	Ga0197490_11	60	5454930	5490558	35628	24	10	0.4166666666666667	40k	4.4588113270958466e-15	Actinobacteria	Actinobacteria	Micromonosporales	Micromonosporaceae	Asanoa	Asanoa ferruginea	9968	11.694921597245612	10	0
2524614838	K401DRAFT_scaffold00001.1	61	1231	22813	21582	20	10	0.5	20k	4.502285805024994e-15	Firmicutes	Clostridia	Clostridiales	Lachnospiraceae	Lachnoclostridium	[Clostridium] indolis	3226	23.16745436011491	8	2
2684623146	Ga0123714_11	62	482115	501000	18885	19	12	0.631578947368421	20k	4.534469084529914e-15	Firmicutes	Bacilli	Bacillales	Staphylococcaceae	Staphylococcus	Staphylococcus aureus	5585	57.79022616111367	12	0
2687453279	Ga0125257_11	63	527098	545983	18885	18	12	0.6666666666666666	20k	4.653954718533045e-15	Firmicutes	Bacilli	Bacillales	Staphylococcaceae	Staphylococcus	Staphylococcus aureus	5585	61.00079428117554	12	0
2675903453	Ga0125196_11	64	480985	499871	18886	18	12	0.6666666666666666	20k	4.729249423104347e-15	Firmicutes	Bacilli	Bacillales	Staphylococcaceae	Staphylococcus	Staphylococcus aureus	5585	60.99756433336864	12	0
2511231210	CP003117	65	1148238	1153305	5067	12	8	0.6666666666666666	10k	4.7336653598568686e-15	Euryarchaeota	Methanomicrobia	Methanosarcinales	Methanotrichaceae	Methanothrix	Methanosaeta harundinacea	1127	67.3639892112361	4	4
2615840681	Ga0070251_11	66	4099340	4119533	20193	37	13	0.3513513513513513	20k	5.3249195844909755e-15	Proteobacteria	Gammaproteobacteria	Alteromonadales	Alteromonadaceae	Marinobacter	Marinobacter sp.	1062	38.22705486648437	7	6
637000280	NC_007793	67	446437	461316	14879	13	11	0.8461538461538461	15k	5.589336592465751e-15	Firmicutes	Bacilli	Bacillales	Staphylococcaceae	Staphylococcus	Staphylococcus aureus	15068	75.69263856648762	11	0
2687453603	Ga0133449_11	68	517703	536589	18886	18	12	0.6666666666666666	20k	6.034706739590107e-15	Firmicutes	Bacilli	Bacillales	Staphylococcaceae	Staphylococcus	Staphylococcus aureus	5585	60.99756433336864	12	0
2687453427	Ga0133492_12	69	517831	536716	18885	18	12	0.6666666666666666	20k	7.255467891169334e-15	Firmicutes	Bacilli	Bacillales	Staphylococcaceae	Staphylococcus	Staphylococcus aureus	5585	61.00079428117554	12	0
2506381025	Contig423	70	240640	248811	8171	17	10	0.5882352941176471	10k	7.801192062968962e-15	Euryarchaeota	Methanomicrobia	Methanomicrobiales	Methanomicrobiaceae	Methanoplanus	Methanoplanus limicola	15	71.9906124241399	6	4
2718217940	Ga0175577_11	71	384894	405990	21096	25	13	0.52	20k	8.130257917608425e-15	Firmicutes	Bacilli	Bacillales	Staphylococcaceae	Staphylococcus	Staphylococcus aureus	4205	54.15434205536594	13	0
2588253745	CP007447	72	487235	506118	18883	19	12	0.631578947368421	20k	1.0180557266937075e-14	Firmicutes	Bacilli	Bacillales	Staphylococcaceae	Staphylococcus	Staphylococcus aureus	5585	57.7963470345089	12	0
640427145	NC_009487	73	476363	490087	13724	12	10	0.8333333333333334	15k	1.0466495458020986e-14	Firmicutes	Bacilli	Bacillales	Staphylococcaceae	Staphylococcus	Staphylococcus aureus	7763	60.72087826678326	10	0
2558309057	CP006838	74	470384	489269	18885	19	12	0.631578947368421	20k	1.07143921563936e-14	Firmicutes	Bacilli	Bacillales	Staphylococcaceae	Staphylococcus	Staphylococcus aureus	5585	57.79022616111367	12	0
2718217936	Ga0175573_11	75	392929	413070	20141	21	12	0.5714285714285714	20k	1.1285133249966458e-14	Firmicutes	Bacilli	Bacillales	Staphylococcaceae	Staphylococcus	Staphylococcus aureus	12798	49.02579670466071	12	0
2721755611	Ga0174839_11	76	2326005	2333960	7955	20	8	0.4	10k	1.2827978763053707e-14	Proteobacteria	Gammaproteobacteria	Alteromonadales	Alteromonadaceae	Alteromonas	Alteromonas mediterranea	6387	25.744814582023885	6	2
2660238463	Ga0106712_11	77	1274229	1289120	14891	13	11	0.8461538461538461	15k	1.3051246045679751e-14	Firmicutes	Bacilli	Bacillales	Staphylococcaceae	Staphylococcus	Staphylococcus aureus	15068	75.63164120816394	11	0
2721755665	Ga0174732_11	78	383443	398234	14791	13	11	0.8461538461538461	15k	1.3281869102336126e-14	Firmicutes	Bacilli	Bacillales	Staphylococcaceae	Staphylococcus	Staphylococcus aureus	15123	76.14297675821575	11	0
2687453342	Ga0125283_11	79	383448	398241	14793	13	11	0.8461538461538461	15k	1.4181612158366511e-14	Firmicutes	Bacilli	Bacillales	Staphylococcaceae	Staphylococcus	Staphylococcus aureus	15123	76.13268229776037	11	0
2687453410	Ga0123704_11	80	383449	398242	14793	13	11	0.8461538461538461	15k	1.4184184122867795e-14	Firmicutes	Bacilli	Bacillales	Staphylococcaceae	Staphylococcus	Staphylococcus aureus	15123	76.13268229776037	11	0
2721755803	Ga0175381_11	81	388415	403306	14891	13	11	0.8461538461538461	15k	1.6053947634803058e-14	Firmicutes	Bacilli	Bacillales	Staphylococcaceae	Staphylococcus	Staphylococcus aureus	15068	75.63164120816394	11	0
2698537012	Ga0136720_11	82	280016	285410	5394	13	8	0.6153846153846154	10k	1.6292227211509827e-14	Proteobacteria	Gammaproteobacteria	Oceanospirillales	Halomonadaceae	Halomonas	Halomonas meridiana	15016	58.41248110436097	5	3
2698536813	Ga0136721_11	83	2535826	2541220	5394	13	8	0.6153846153846154	10k	1.6297420927210745e-14	Proteobacteria	Gammaproteobacteria	Oceanospirillales	Halomonadaceae	Halomonas	Halomonas meridiana	15016	58.41248110436097	5	3
2718218209	Ga0175553_11	84	427429	442418	14989	13	11	0.8461538461538461	15k	1.6830504644437412e-14	Firmicutes	Bacilli	Bacillales	Staphylococcaceae	Staphylococcus	Staphylococcus aureus	8127	75.137151860082	11	0
650716019	NC_015846	85	2054127	2058833	4706	12	7	0.5833333333333334	10k	1.6932337827822662e-14	Bacteroidetes	Flavobacteriia	Flavobacteriales	Flavobacteriaceae	Capnocytophaga	Capnocytophaga canimorsus	13459	42.5166454171979	7	0
2687453404	Ga0123702_12	86	379823	394616	14793	13	11	0.8461538461538461	15k	1.7067962757180287e-14	Firmicutes	Bacilli	Bacillales	Staphylococcaceae	Staphylococcus	Staphylococcus aureus	15123	76.13268229776037	11	0
2687453627	Ga0125029_11	87	379671	394464	14793	13	11	0.8461538461538461	15k	1.7159580702509615e-14	Firmicutes	Bacilli	Bacillales	Staphylococcaceae	Staphylococcus	Staphylococcus aureus	15123	76.13268229776037	11	0
2718218391	Ga0175402_12	88	439398	458002	18604	21	12	0.5714285714285714	20k	1.737800894912765e-14	Firmicutes	Bacilli	Bacillales	Staphylococcaceae	Staphylococcus	Staphylococcus aureus	5585	53.07614337930399	12	0
2648501757	Ga0074632_12	89	449474	464353	14879	13	11	0.8461538461538461	15k	1.7737332624205158e-14	Firmicutes	Bacilli	Bacillales	Staphylococcaceae	Staphylococcus	Staphylococcus aureus	15068	75.69263856648762	11	0
2721755572	Ga0175096_11	90	837997	867253	29256	45	12	0.2666666666666666	30k	1.809485218072173e-14	Proteobacteria	Gammaproteobacteria	Vibrionales	Vibrionaceae	Vibrio	Vibrio cholerae	9537	15.750615258408535	6	6
648231718	CP002120	91	456071	474956	18885	17	11	0.6470588235294118	20k	1.8877673695703223e-14	Firmicutes	Bacilli	Bacillales	Staphylococcaceae	Staphylococcus	Staphylococcus aureus	5585	45.60419878833185	11	0
2687453308	Ga0125054_11	92	433324	447049	13725	13	11	0.8461538461538461	15k	1.8882314345215286e-14	Firmicutes	Bacilli	Bacillales	Staphylococcaceae	Staphylococcus	Staphylococcus aureus	6009	82.05688664705059	11	0
2675903345	Ga0124361_11	93	1191629	1210515	18886	18	12	0.6666666666666666	20k	2.1296434220625323e-14	Firmicutes	Bacilli	Bacillales	Staphylococcaceae	Staphylococcus	Staphylococcus aureus	5585	60.99756433336864	12	0
2513237191	NC_016028	94	19732	27498	7766	15	8	0.5333333333333333	10k	2.1513865096755323e-14	Proteobacteria	Alphaproteobacteria	Rhodospirillales	Acetobacteraceae	Komagataeibacter	Komagataeibacter medellinensis	10441	35.16181646493261	4	4
2524023220	FO203503	95	919243	931883	12640	21	9	0.4285714285714285	15k	2.4128495174243e-14	Proteobacteria	Deltaproteobacteria	Desulfobacterales	Desulfobacteraceae	Desulfobacula	Desulfobacula toluolica	3505	24.717450271247746	5	4
2515154001	SA947DRAFT_454Scaffolds_cc497.1	96	2689822	2709848	20026	22	12	0.5454545454545454	20k	2.4396405597556812e-14	Firmicutes	Bacilli	Bacillales	Staphylococcaceae	Staphylococcus	Staphylococcus aureus	15056	47.06608681441399	12	0
2654587978	Ga0111346_11	97	392107	406998	14891	13	11	0.8461538461538461	15k	2.512222702506195e-14	Firmicutes	Bacilli	Bacillales	Staphylococcaceae	Staphylococcus	Staphylococcus aureus	15068	75.63164120816394	11	0
2516653054	A39UDRAFT_scaffold1.3	98	3668846	3676638	7792	16	8	0.5	10k	2.6196534956287763e-14	Proteobacteria	Alphaproteobacteria	Rhodospirillales	Acetobacteraceae	Acetobacter	Acetobacter aceti	1063	32.85420944558521	4	4
2511231175	CP003033	99	388291	403182	14891	13	11	0.8461538461538461	15k	2.63567664511634e-14	Firmicutes	Bacilli	Bacillales	Staphylococcaceae	Staphylococcus	Staphylococcus aureus	15068	75.63164120816394	11	0
2654588037	Ga0111305_12	100	447300	462179	14879	13	11	0.8461538461538461	15k	2.923018512258031e-14	Firmicutes	Bacilli	Bacillales	Staphylococcaceae	Staphylococcus	Staphylococcus aureus	15068	75.69263856648762	11	0
2667527535	Ga0111814_12	101	392107	406998	14891	13	11	0.8461538461538461	15k	3.0064817429271533e-14	Firmicutes	Bacilli	Bacillales	Staphylococcaceae	Staphylococcus	Staphylococcus aureus	15068	75.63164120816394	11	0
2558309032	P896DRAFT_scf7180000000002_quiver_dupTrim_6953.1	102	500384	530442	30058	42	10	0.238095238095238	30k	3.098280568713145e-14	Proteobacteria	Gammaproteobacteria	Alteromonadales	Alteromonadaceae	unclassified	Alteromonadaceae bacterium 1120W.S.0a.04	16	7.92119362882554	7	3
2541047084	CP005094	103	3293021	3297490	4469	13	7	0.5384615384615384	10k	3.125938700680802e-14	Proteobacteria	Gammaproteobacteria	Pseudomonadales	Pseudomonadaceae	Azotobacter	Azotobacter vinelandii	5906	41.32743515155687	5	2
2690315968	Ga0106714_11	104	1597049	1611940	14891	13	11	0.8461538461538461	15k	3.1487631355277333e-14	Firmicutes	Bacilli	Bacillales	Staphylococcaceae	Staphylococcus	Staphylococcus aureus	15068	75.63164120816394	11	0
2541047085	CP005095	105	3293009	3297478	4469	13	7	0.5384615384615384	10k	3.3068011187323324e-14	Proteobacteria	Gammaproteobacteria	Pseudomonadales	Pseudomonadaceae	Azotobacter	Azotobacter vinelandii	5906	41.32743515155687	5	2
2663763284	Ga0109867_11	106	320103	335090	14987	13	11	0.8461538461538461	15k	3.340229531591506e-14	Firmicutes	Bacilli	Bacillales	Staphylococcaceae	Staphylococcus	Staphylococcus aureus	8127	75.14717883704338	11	0
2648501421	Ga0072436_11	107	3206689	3209196	2507	7	6	0.8571428571428571	10k	3.3630236706951786e-14	Euryarchaeota	Methanomicrobia	Methanosarcinales	Methanosarcinaceae	Methanosarcina	Methanosarcina barkeri	12799	73.85036184397971	2	4
640753052	NC_009632	108	476433	490157	13724	12	10	0.8333333333333334	15k	3.4206134388424806e-14	Firmicutes	Bacilli	Bacillales	Staphylococcaceae	Staphylococcus	Staphylococcus aureus	7763	60.72087826678326	10	0
2721755508	Ga0174906_12	109	447257	462132	14875	13	11	0.8461538461538461	15k	3.51723850377194e-14	Firmicutes	Bacilli	Bacillales	Staphylococcaceae	Staphylococcus	Staphylococcus aureus	15068	75.71299288946348	11	0
2681813160	Ga0106724_12	110	1532906	1547796	14890	13	11	0.8461538461538461	15k	3.645729184860055e-14	Firmicutes	Bacilli	Bacillales	Staphylococcaceae	Staphylococcus	Staphylococcus aureus	15068	75.63672056620344	11	0
2695420329	Ga0109875_11	111	1678876	1693863	14987	13	11	0.8461538461538461	15k	3.7516220709707e-14	Firmicutes	Bacilli	Bacillales	Staphylococcaceae	Staphylococcus	Staphylococcus aureus	8127	75.14717883704338	11	0
2690315691	Ga0109961_12	112	396854	411733	14879	13	11	0.8461538461538461	15k	3.7530550013227576e-14	Firmicutes	Bacilli	Bacillales	Staphylococcaceae	Staphylococcus	Staphylococcus aureus	15068	75.69263856648762	11	0
2657245002	Ga0106709_11	113	534228	549119	14891	13	11	0.8461538461538461	15k	3.8321817996459304e-14	Firmicutes	Bacilli	Bacillales	Staphylococcaceae	Staphylococcus	Staphylococcus aureus	15068	75.63164120816394	11	0
2721755488	Ga0175403_11	114	446478	461354	14876	16	11	0.6875	15k	4.0249997990950704e-14	Firmicutes	Bacilli	Bacillales	Staphylococcaceae	Staphylococcus	Staphylococcus aureus	15068	61.51267141704759	11	0
2505679006	Contig91	115	1934124	1973228	39104	53	14	0.2641509433962264	40k	4.069440054569071e-14	Spirochaetes	Spirochaetia	Spirochaetales	Spirochaetaceae	Treponema	Treponema caldarium	1783	18.53596022604453	10	4
2721755511	Ga0175058_11	116	446534	461413	14879	13	11	0.8461538461538461	15k	4.119584493175232e-14	Firmicutes	Bacilli	Bacillales	Staphylococcaceae	Staphylococcus	Staphylococcus aureus	3842	75.69263856648762	11	0
2718217892	Ga0175057_11	117	446533	461412	14879	13	11	0.8461538461538461	15k	4.1196152472818484e-14	Firmicutes	Bacilli	Bacillales	Staphylococcaceae	Staphylococcus	Staphylococcus aureus	3842	75.69263856648762	11	0
2721755602	Ga0175875_11	118	446534	461413	14879	13	11	0.8461538461538461	15k	4.1196152472818484e-14	Firmicutes	Bacilli	Bacillales	Staphylococcaceae	Staphylococcus	Staphylococcus aureus	3842	75.69263856648762	11	0
2721755804	Ga0175380_11	119	446534	461413	14879	13	11	0.8461538461538461	15k	4.1197382662128446e-14	Firmicutes	Bacilli	Bacillales	Staphylococcaceae	Staphylococcus	Staphylococcus aureus	3842	75.69263856648762	11	0
2718217911	Ga0174717_11	120	446534	461413	14879	13	11	0.8461538461538461	15k	4.119784399345082e-14	Firmicutes	Bacilli	Bacillales	Staphylococcaceae	Staphylococcus	Staphylococcus aureus	3842	75.69263856648762	11	0
2687453565	Ga0123594_11	121	446534	461413	14879	13	11	0.8461538461538461	15k	4.119845911064695e-14	Firmicutes	Bacilli	Bacillales	Staphylococcaceae	Staphylococcus	Staphylococcus aureus	3842	75.69263856648762	11	0
2654588022	Ga0111332_12	122	446075	460954	14879	13	11	0.8461538461538461	15k	4.155084628290176e-14	Firmicutes	Bacilli	Bacillales	Staphylococcaceae	Staphylococcus	Staphylococcus aureus	15068	75.69263856648762	11	0
2597489932	Ga0046433_gi479274824.1	123	445271	460150	14879	15	11	0.7333333333333333	15k	4.2461691122352296e-14	Firmicutes	Bacilli	Bacillales	Staphylococcaceae	Staphylococcus	Staphylococcus aureus	15068	65.60028675762261	11	0
2660238453	Ga0109876_11	124	1690287	1705274	14987	13	11	0.8461538461538461	15k	4.4982723850873895e-14	Firmicutes	Bacilli	Bacillales	Staphylococcaceae	Staphylococcus	Staphylococcus aureus	8127	75.14717883704338	11	0
2558860266	CP007176	125	443144	457946	14802	15	11	0.7333333333333333	15k	4.6539766633388936e-14	Firmicutes	Bacilli	Bacillales	Staphylococcaceae	Staphylococcus	Staphylococcus aureus	5603	65.94153943160835	11	0
2671180339	Ga0109869_12	126	1280029	1294920	14891	13	11	0.8461538461538461	15k	4.9854323950534623e-14	Firmicutes	Bacilli	Bacillales	Staphylococcaceae	Staphylococcus	Staphylococcus aureus	15068	75.63164120816394	11	0
2667527659	Ga0106727_11	127	707006	720730	13724	13	11	0.8461538461538461	15k	5.0231361374238963e-14	Firmicutes	Bacilli	Bacillales	Staphylococcaceae	Staphylococcus	Staphylococcus aureus	14323	82.06286572652063	11	0
2695420361	Ga0106708_11	128	1293534	1308413	14879	13	11	0.8461538461538461	15k	5.225754012540982e-14	Firmicutes	Bacilli	Bacillales	Staphylococcaceae	Staphylococcus	Staphylococcus aureus	15057	75.69263856648762	11	0
2718217718	Ga0175897_11	129	422725	437602	14877	13	11	0.8461538461538461	15k	5.2406437925284344e-14	Firmicutes	Bacilli	Bacillales	Staphylococcaceae	Staphylococcus	Staphylococcus aureus	2736	75.70281435980166	11	0
2648501751	Ga0100709_11	130	3294078	3296804	2726	8	7	0.875	10k	5.3323853258464325e-14	Proteobacteria	Gammaproteobacteria	Alteromonadales	Alteromonadaceae	Marinobacter	Marinobacter subterrani	1064	110.09721203228172	3	4
2684623055	Ga0125069_15	131	447296	462175	14879	13	11	0.8461538461538461	15k	5.3445480561499424e-14	Firmicutes	Bacilli	Bacillales	Staphylococcaceae	Staphylococcus	Staphylococcus aureus	3842	75.69263856648762	11	0
2684623085	Ga0125040_11	132	393335	413354	20019	21	12	0.5714285714285714	20k	5.394775207226588e-14	Firmicutes	Bacilli	Bacillales	Staphylococcaceae	Staphylococcus	Staphylococcus aureus	11079	49.32457022971035	12	0
2657245603	Ga0105938_14	133	412268	427146	14878	14	11	0.7857142857142857	15k	5.5243176385069074e-14	Firmicutes	Bacilli	Bacillales	Staphylococcaceae	Staphylococcus	Staphylococcus aureus	4091	70.29074568394368	11	0
2773857998	Ga0177575_11	134	3184093	3187214	3121	6	6	1.0	10k	6.147976630950257e-14	Proteobacteria	Betaproteobacteria	Burkholderiales	Alcaligenaceae	Bordetella	Bordetella parapertussis	1065	69.20858699134892	6	0
645058726	NZ_BABM01000001	135	462848	480587	17739	16	11	0.6875	20k	6.856919861931075e-14	Firmicutes	Bacilli	Bacillales	Staphylococcaceae	Staphylococcus	Staphylococcus aureus	6876	51.58478493714415	11	0
646311955	NC_013450	136	402224	415948	13724	12	10	0.8333333333333334	15k	7.007621143777226e-14	Firmicutes	Bacilli	Bacillales	Staphylococcaceae	Staphylococcus	Staphylococcus aureus	5045	60.72087826678326	10	0
2667527518	Ga0111791_11	137	435909	454734	18825	22	12	0.5454545454545454	20k	7.126611642462321e-14	Firmicutes	Bacilli	Bacillales	Staphylococcaceae	Staphylococcus	Staphylococcus aureus	5586	50.068815646504895	12	0
2773857658	Ga0181096_11	138	6726116	6742633	16517	9	9	1.0	15k	7.30345513833067e-14	Actinobacteria	Actinobacteria	Streptomycetales	Streptomycetaceae	Streptomyces	Streptomyces sp. 75	4056	44.136344372464734	9	0
2698536817	Ga0136719_11	139	2141286	2144810	3524	10	7	0.7	10k	8.181774976712023e-14	Proteobacteria	Gammaproteobacteria	Oceanospirillales	Halomonadaceae	Halomonas	Halomonas meridiana	5087	68.1328036322361	4	3
2654588034	Ga0111300_12	140	2802398	2828682	26284	39	11	0.282051282051282	30k	8.326487296238758e-14	Firmicutes	Bacilli	Bacillales	Bacillaceae	Bacillus	Bacillus megaterium	6388	14.28284341843922	5	6
2506520043	Thith_Contig20	141	42350	61232	18882	33	13	0.3939393939393939	20k	8.417874419395892e-14	Proteobacteria	Gammaproteobacteria	Chromatiales	Ectothiorhodospiraceae	Thioalkalivibrio	Thioalkalivibrio paradoxus	6660	45.83650293850484	7	6
2511231197	FR821779	142	416417	430368	13951	12	10	0.8333333333333334	15k	8.594380458327068e-14	Firmicutes	Bacilli	Bacillales	Staphylococcaceae	Staphylococcus	Staphylococcus aureus	6874	59.73287458485653	10	0
637000278	NC_002745	143	437087	454826	17739	18	11	0.6111111111111112	20k	8.700943731074958e-14	Firmicutes	Bacilli	Bacillales	Staphylococcaceae	Staphylococcus	Staphylococcus aureus	6876	45.85314216635035	11	0
646862342	CP001844	144	438707	452431	13724	14	10	0.7142857142857143	15k	8.754199387726516e-14	Firmicutes	Bacilli	Bacillales	Staphylococcaceae	Staphylococcus	Staphylococcus aureus	7401	52.04646708581421	10	0
651053068	FR714927	145	405387	419111	13724	12	10	0.8333333333333334	15k	9.809178845557494e-14	Firmicutes	Bacilli	Bacillales	Staphylococcaceae	Staphylococcus	Staphylococcus aureus	7763	60.72087826678326	10	0
2671180383	Ga0123652_11	146	446426	461305	14879	13	11	0.8461538461538461	15k	9.839023577262769e-14	Firmicutes	Bacilli	Bacillales	Staphylococcaceae	Staphylococcus	Staphylococcus aureus	15068	75.69263856648762	11	0
2690315734	Ga0109967_14	147	619528	634330	14802	15	11	0.7333333333333333	15k	1.0500880574359232e-13	Firmicutes	Bacilli	Bacillales	Staphylococcaceae	Staphylococcus	Staphylococcus aureus	1784	65.94153943160835	11	0
2615840527	Ga0070025_11	148	2725438	2728969	3531	8	6	0.75	10k	1.0529665743898672e-13	Bacteroidetes	Flavobacteriia	Flavobacteriales	Flavobacteriaceae	Muricauda	Muricauda sp. ES.050	8128	45.87935429056924	4	2
2784132178	Ga0197498_11	149	8409217	8461489	52272	31	12	0.3870967741935484	50k	1.0976504309404189e-13	Actinobacteria	Actinobacteria	Pseudonocardiales	Pseudonocardiaceae	Saccharothrix	Saccharothrix texasensis	13460	12.796587576646226	12	0
2654588012	Ga0111280_11	150	3118588	3166223	47635	65	14	0.2153846153846154	50k	1.1130196046511745e-13	Firmicutes	Bacilli	Bacillales	Bacillaceae	Bacillus	Bacillus thuringiensis	13574	12.407166676086588	4	10
2588254263	IQ34DRAFT_unitig_0_quiver.2	151	3876231	3910316	34085	39	14	0.358974358974359	40k	1.1409957698056886e-13	Proteobacteria	Gammaproteobacteria	Methylococcales	Methylococcaceae	Methylomicrobium	Methylomicrobium kenyense	13677	28.89909464649086	8	6
2663762903	Ga0106738_11	152	1151557	1166441	14884	16	11	0.6875	15k	1.190409520440702e-13	Firmicutes	Bacilli	Bacillales	Staphylococcaceae	Staphylococcus	Staphylococcus aureus	15068	61.4796089760817	11	0
2645727864	Ga0080934_132	153	172194	190228	18034	28	15	0.5357142857142857	20k	1.275264663516868e-13	Proteobacteria	Gammaproteobacteria	Vibrionales	Vibrionaceae	Vibrio	Vibrio diabolicus	13850	100.25705413583866	0	15
2671180418	Ga0106716_11	154	2569781	2584669	14888	14	11	0.7857142857142857	15k	1.305318058511432e-13	Firmicutes	Bacilli	Bacillales	Staphylococcaceae	Staphylococcus	Staphylococcus aureus	2736	70.24353266293083	11	0
2690315745	Ga0106973_11	155	687346	703958	16612	24	10	0.4166666666666667	20k	1.380316415152423e-13	Proteobacteria	Gammaproteobacteria	Vibrionales	Vibrionaceae	Vibrio	Vibrio mimicus	14028	25.0822698450919	10	0
2784132081	Ga0213532_12	156	231559	236397	4838	6	6	1.0	10k	1.4443746885451858e-13	Proteobacteria	Betaproteobacteria	Burkholderiales	Oxalobacteraceae	Janthinobacterium	Janthinobacterium sp. 75	9969	44.64654816039687	6	0
2695421014	Ga0123419_11	157	8813824	8836063	22239	12	11	0.9166666666666666	20k	1.457046783825052e-13	Actinobacteria	Actinobacteria	Streptomycetales	Streptomycetaceae	Streptomyces	Streptomyces sp. 3214.6	14031	54.862328941649054	11	0
2684623195	Ga0125163_11	158	475765	492425	16660	16	10	0.625	20k	1.5114706867303092e-13	Firmicutes	Bacilli	Bacillales	Staphylococcaceae	Staphylococcus	Staphylococcus aureus	6224	37.51500600240096	10	0
2616644829	Ga0070630_11	159	4318833	4331106	12273	24	11	0.4583333333333333	15k	1.6372655898573274e-13	Proteobacteria	Gammaproteobacteria	Alteromonadales	Alteromonadaceae	Marinobacter	Marinobacter sp. LV10MA510-1	3506	49.70599418778349	7	4
2558860240	CP004364	160	19522	39533	20011	35	11	0.3142857142857143	20k	1.6646168857003854e-13	Proteobacteria	Alphaproteobacteria	Rhodospirillales	Acetobacteraceae	Komagataeibacter	Komagataeibacter xylinus	15058	20.904216966382776	7	4
2687453642	Ga0133486_11	161	609473	613192	3719	11	7	0.6363636363636364	10k	1.6940774561457937e-13	Proteobacteria	Gammaproteobacteria	Alteromonadales	Alteromonadaceae	Alteromonas	Alteromonas mediterranea	1128	58.6912415360923	6	1
2684623132	Ga0125084_11	162	430361	447021	16660	16	10	0.625	20k	1.787858774045609e-13	Firmicutes	Bacilli	Bacillales	Staphylococcaceae	Staphylococcus	Staphylococcus aureus	6224	37.51500600240096	10	0
2718217768	Ga0174708_12	163	430494	447154	16660	17	10	0.5882352941176471	20k	1.8688519111841682e-13	Firmicutes	Bacilli	Bacillales	Staphylococcaceae	Staphylococcus	Staphylococcus aureus	6224	35.3082409434362	10	0
2554235320	CP003857	164	170959	185475	14516	15	10	0.6666666666666666	10k	1.880980090484147e-13	Firmicutes	Bacilli	Lactobacillales	Streptococcaceae	Streptococcus	Streptococcus intermedius	11080	45.92633416000735	3	7
2654587991	Ga0111355_11	165	386111	408197	22086	21	12	0.5714285714285714	30k	1.916089259226469e-13	Firmicutes	Bacilli	Bacillales	Staphylococcaceae	Staphylococcus	Staphylococcus aureus	11608	44.708347886832	12	0
2554235401	CP004855	166	621674	625393	3719	11	7	0.6363636363636364	10k	1.9387270267508802e-13	Proteobacteria	Gammaproteobacteria	Alteromonadales	Alteromonadaceae	Alteromonas	Alteromonas mediterranea	1128	58.6912415360923	6	1
2687453526	Ga0133485_12	167	608373	612092	3719	11	7	0.6363636363636364	10k	2.040986643444361e-13	Proteobacteria	Gammaproteobacteria	Alteromonadales	Alteromonadaceae	Alteromonas	Alteromonas mediterranea	1128	58.6912415360923	6	1
2597490140	Ga0057517_gi674740134.5	168	51617	66399	14782	16	13	0.8125	15k	2.0611888511543825e-13	Firmicutes	Bacilli	Bacillales	Staphylococcaceae	Staphylococcus	Staphylococcus aureus	5046	120.75920037883914	13	0
646564576	NC_013929	169	8754206	8805006	50800	33	11	0.3333333333333333	50k	2.071222313753088e-13	Actinobacteria	Actinobacteria	Streptomycetales	Streptomycetaceae	Streptomyces	Streptomyces scabiei	5587	8.733595800524936	11	0
2695420319	Ga0106734_11	170	1465751	1485234	19483	20	11	0.55	20k	2.2110020473429213e-13	Firmicutes	Bacilli	Bacillales	Staphylococcaceae	Staphylococcus	Staphylococcus aureus	4057	37.57378227172407	11	0
2513237206	NC_017673	171	383809	400469	16660	20	10	0.5	20k	2.2336344929831814e-13	Firmicutes	Bacilli	Bacillales	Staphylococcaceae	Staphylococcus	Staphylococcus aureus	6224	30.012004801920767	10	0
2597489905	Ga0037711_gi406686219.1	172	777647	785226	7579	15	7	0.4666666666666667	10k	2.377095463027853e-13	Proteobacteria	Gammaproteobacteria	Pasteurellales	Pasteurellaceae	Pasteurella	Pasteurella multocida	6389	21.119760742402253	2	5
2675903664	Ga0106740_11	173	253441	272327	18886	18	12	0.6666666666666666	20k	2.4828466474199893e-13	Firmicutes	Bacilli	Bacillales	Staphylococcaceae	Staphylococcus	Staphylococcus aureus	5585	60.99756433336864	12	0
2684623212	Ga0123750_12	174	396955	416543	19588	20	11	0.55	20k	2.9097795962761413e-13	Firmicutes	Bacilli	Bacillales	Staphylococcaceae	Staphylococcus	Staphylococcus aureus	6875	37.37237083928937	11	0
2571042767	JDOP01000001	175	446282	461161	14879	13	11	0.8461538461538461	15k	2.948675243500672e-13	Firmicutes	Bacilli	Bacillales	Staphylococcaceae	Staphylococcus	Staphylococcus aureus	15068	75.69263856648762	11	0
637000272	NC_007622	176	388840	424230	35390	45	13	0.2888888888888888	40k	2.9747959064680106e-13	Firmicutes	Bacilli	Bacillales	Staphylococcaceae	Staphylococcus	Staphylococcus aureus	7402	17.934130796521302	13	0
2511231196	CP003194	177	439275	452950	13675	12	10	0.8333333333333334	15k	3.0105376891912125e-13	Firmicutes	Bacilli	Bacillales	Staphylococcaceae	Staphylococcus	Staphylococcus aureus	12142	60.93845216331505	10	0
646862343	AM990992	178	484555	515668	31113	33	11	0.3333333333333333	30k	3.023329258757066e-13	Firmicutes	Bacilli	Bacillales	Staphylococcaceae	Staphylococcus	Staphylococcus aureus	4126	14.259848509197656	11	0
2554235359	CP003604	179	411031	425576	14545	13	10	0.7692307692307693	15k	3.224816128372509e-13	Firmicutes	Bacilli	Bacillales	Staphylococcaceae	Staphylococcus	Staphylococcus aureus	1785	52.88626808049289	10	0
2554235358	CP003603	180	429606	443896	14290	13	10	0.7692307692307693	15k	3.228515671114569e-13	Firmicutes	Bacilli	Bacillales	Staphylococcaceae	Staphylococcus	Staphylococcus aureus	8129	53.83000484470043	10	0
2695420337	Ga0109871_11	181	1163815	1182766	18951	18	11	0.6111111111111112	20k	3.356930282034025e-13	Firmicutes	Bacilli	Bacillales	Staphylococcaceae	Staphylococcus	Staphylococcus aureus	1134	42.92063157030705	11	0
2660238509	Ga0111744_13	182	428193	441868	13675	12	10	0.8333333333333334	15k	3.563997765395382e-13	Firmicutes	Bacilli	Bacillales	Staphylococcaceae	Staphylococcus	Staphylococcus aureus	12142	60.93845216331505	10	0
2654587986	Ga0111299_12	183	428310	441985	13675	12	10	0.8333333333333334	15k	3.627449026390969e-13	Firmicutes	Bacilli	Bacillales	Staphylococcaceae	Staphylococcus	Staphylococcus aureus	12142	60.93845216331505	10	0
2511231205	CP003166	184	429723	444268	14545	13	10	0.7692307692307693	15k	3.849031486339936e-13	Firmicutes	Bacilli	Bacillales	Staphylococcaceae	Staphylococcus	Staphylococcus aureus	9016	52.88626808049289	10	0
2660238508	Ga0106731_13	185	1653189	1668080	14891	13	11	0.8461538461538461	15k	3.967071055147508e-13	Firmicutes	Bacilli	Bacillales	Staphylococcaceae	Staphylococcus	Staphylococcus aureus	15068	75.63164120816394	11	0
2588253740	CP006630	186	420409	434954	14545	13	10	0.7692307692307693	15k	3.9754994782338274e-13	Firmicutes	Bacilli	Bacillales	Staphylococcaceae	Staphylococcus	Staphylococcus aureus	1785	52.88626808049289	10	0
2597490281	Ga0059257_gi675300911.2	187	464329	483280	18951	18	11	0.6111111111111112	20k	4.025360524437066e-13	Firmicutes	Bacilli	Bacillales	Staphylococcaceae	Staphylococcus	Staphylococcus aureus	1134	42.92063157030705	11	0
2687453158	Ga0133419_11	188	437056	454795	17739	17	11	0.6470588235294118	20k	4.223929112724648e-13	Firmicutes	Bacilli	Bacillales	Staphylococcaceae	Staphylococcus	Staphylococcus aureus	6876	48.55038582319449	11	0
2558860480	AIVO01000001	189	101489	116368	14879	13	11	0.8461538461538461	15k	4.553539827370733e-13	Firmicutes	Bacilli	Bacillales	Staphylococcaceae	Staphylococcus	Staphylococcus aureus	15068	75.69263856648762	11	0
637000274	NC_002952	190	447757	465226	17469	22	10	0.4545454545454545	20k	4.58558181207855e-13	Firmicutes	Bacilli	Bacillales	Staphylococcaceae	Staphylococcus	Staphylococcus aureus	10442	26.020118755822	10	0
647533201	NZ_DS999533	191	1	26463	26462	45	10	0.2222222222222222	30k	4.624686477177618e-13	Proteobacteria	Alphaproteobacteria	Rhodobacterales	Rhodobacteraceae	unclassified	Rhodobacteraceae bacterium KLH11	3507	8.397786343519849	10	0
2651869767	Ga0102574_11	192	423636	444432	20796	22	11	0.5	20k	4.695318230716922e-13	Firmicutes	Bacilli	Bacillales	Staphylococcaceae	Staphylococcus	Staphylococcus aureus	15059	32.00134641277169	11	0
2687453156	Ga0123220_11	193	1835603	1844258	8655	19	8	0.4210526315789473	10k	4.700965038695716e-13	Firmicutes	Bacilli	Lactobacillales	Streptococcaceae	Streptococcus	Streptococcus gallolyticus	1129	24.908023959378514	8	0
2690315695	Ga0106733_13	194	515301	530192	14891	13	11	0.8461538461538461	15k	4.703704096960578e-13	Firmicutes	Bacilli	Bacillales	Staphylococcaceae	Staphylococcus	Staphylococcus aureus	15068	75.63164120816394	11	0
2663763226	Ga0109873_11	195	1081681	1099420	17739	17	11	0.6470588235294118	20k	4.7980003723267e-13	Firmicutes	Bacilli	Bacillales	Staphylococcaceae	Staphylococcus	Staphylococcus aureus	3843	48.55038582319449	11	0
2718218160	Ga0175076_11	196	457896	475635	17739	17	11	0.6470588235294118	20k	4.852825153156758e-13	Firmicutes	Bacilli	Bacillales	Staphylococcaceae	Staphylococcus	Staphylococcus aureus	6876	48.55038582319449	11	0
650716045	NC_015214	197	1885177	1893410	8233	13	7	0.5384615384615384	10k	4.939876186450522e-13	Firmicutes	Bacilli	Lactobacillales	Lactobacillaceae	Lactobacillus	Lactobacillus amylovorus	11609	22.43317231778303	7	0
2695420987	Chromosome	198	2472422	2497914	25492	40	11	0.275	30k	5.040568616562645e-13	Firmicutes	Bacilli	Bacillales	Bacillaceae	Bacillus	Bacillus thuringiensis	17	14.358426172916994	8	3
2687453453	Ga0125116_11	199	438790	452514	13724	12	10	0.8333333333333334	15k	5.04127500797475e-13	Firmicutes	Bacilli	Bacillales	Staphylococcaceae	Staphylococcus	Staphylococcus aureus	6265	60.72087826678326	10	0
648231717	CP002114	200	418541	436450	17909	16	10	0.625	20k	5.12182784669749e-13	Firmicutes	Bacilli	Bacillales	Staphylococcaceae	Staphylococcus	Staphylococcus aureus	5047	34.898654307889885	10	0
2568526669	JDRO01000001	201	442169	456935	14766	15	11	0.7333333333333333	15k	5.199274287816231e-13	Firmicutes	Bacilli	Bacillales	Staphylococcaceae	Staphylococcus	Staphylococcus aureus	5588	66.10230710190076	11	0
2576861214	JDIJ01000003	202	365911	380677	14766	15	11	0.7333333333333333	15k	5.208811799032359e-13	Firmicutes	Bacilli	Bacillales	Staphylococcaceae	Staphylococcus	Staphylococcus aureus	5588	66.10230710190076	11	0
2721755776	Ga0174927_11	203	1002542	1014235	11693	8	8	1.0	10k	5.38126810278365e-13	Firmicutes	Clostridia	Clostridiales	Clostridiaceae	Clostridium	Clostridium botulinum	12800	43.78688103993842	8	0
2579778515	K417DRAFT_unitig_0_quiver_dupTrim_3826.1	204	943184	947944	4760	12	7	0.5833333333333334	10k	5.72229135261508e-13	Proteobacteria	Gammaproteobacteria	Alteromonadales	Alteromonadaceae	Marinobacter	Marinobacter excellens	6390	42.0343137254902	4	3
2593338764	JDZU01000001	205	365505	380307	14802	15	11	0.7333333333333333	15k	5.884415918229042e-13	Firmicutes	Bacilli	Bacillales	Staphylococcaceae	Staphylococcus	Staphylococcus aureus	6661	65.94153943160835	11	0
2695420340	Ga0106715_11	206	1251391	1265115	13724	12	10	0.8333333333333334	15k	5.90029152441748e-13	Firmicutes	Bacilli	Bacillales	Staphylococcaceae	Staphylococcus	Staphylococcus aureus	7763	60.72087826678326	10	0
2590828761	JEOW01000006	207	330672	349225	18553	18	12	0.6666666666666666	20k	5.907821991150508e-13	Firmicutes	Bacilli	Bacillales	Staphylococcaceae	Staphylococcus	Staphylococcus aureus	5585	62.092383981027325	12	0
2571042589	JEOJ01000003	208	414490	429369	14879	13	11	0.8461538461538461	15k	6.019071841207785e-13	Firmicutes	Bacilli	Bacillales	Staphylococcaceae	Staphylococcus	Staphylococcus aureus	6239	75.69263856648762	11	0
2690315947	Ga0106707_11	209	295308	309032	13724	12	10	0.8333333333333334	15k	6.39194429597352e-13	Firmicutes	Bacilli	Bacillales	Staphylococcaceae	Staphylococcus	Staphylococcus aureus	14833	60.72087826678326	10	0
2671180173	Ga0104728_11	210	6863337	6870420	7083	10	8	0.8	10k	6.606167847957531e-13	Actinobacteria	Actinobacteria	Streptomycetales	Streptomycetaceae	Streptomyces	Streptomyces sp. TLI_053	15017	57.8286036989976	7	1
2687453144	Ga0133434_11	211	779146	821018	41872	46	12	0.2608695652173913	50k	6.635117254712051e-13	Proteobacteria	Gammaproteobacteria	Pseudomonadales	Moraxellaceae	Moraxella	Moraxella catarrhalis	1786	10.765729095711984	10	2
2663762615	Ga0106741_11	212	1785606	1799330	13724	12	10	0.8333333333333334	15k	6.639807441791987e-13	Firmicutes	Bacilli	Bacillales	Staphylococcaceae	Staphylococcus	Staphylococcus aureus	8130	60.72087826678326	10	0
2718218203	Ga0176033_12	213	1170469	1201568	31099	38	12	0.3157894736842105	30k	6.75664240057406e-13	Proteobacteria	Gammaproteobacteria	Vibrionales	Vibrionaceae	Vibrio	Vibrio mimicus	13461	17.546680296032534	7	5
2739368069	Ga0151185_101	214	8947518	8978857	31339	19	12	0.631578947368421	30k	6.81750114719128e-13	Actinobacteria	Actinobacteria	Streptomycetales	Streptomycetaceae	Streptomyces	Streptomyces sp. TLI_55	13575	34.824608987288414	12	0
2721755510	Ga0174901_11	215	403024	423819	20795	22	11	0.5	20k	6.856340649278381e-13	Firmicutes	Bacilli	Bacillales	Staphylococcaceae	Staphylococcus	Staphylococcus aureus	15059	32.0028853089685	11	0
2718218349	Ga0174767_11	216	958499	970192	11693	8	8	1.0	10k	7.000550007636464e-13	Firmicutes	Clostridia	Clostridiales	Clostridiaceae	Clostridium	Clostridium botulinum	12800	43.78688103993842	8	0
2660238152	Ga0106729_11	217	894865	909756	14891	13	11	0.8461538461538461	15k	7.407711669578209e-13	Firmicutes	Bacilli	Bacillales	Staphylococcaceae	Staphylococcus	Staphylococcus aureus	15068	75.63164120816394	11	0
2568526135	JECV01000001	218	442327	457129	14802	15	11	0.7333333333333333	15k	7.41477502754819e-13	Firmicutes	Bacilli	Bacillales	Staphylococcaceae	Staphylococcus	Staphylococcus aureus	5603	65.94153943160835	11	0
2568526686	JDXC01000003	219	442382	457184	14802	15	11	0.7333333333333333	15k	7.50147234276975e-13	Firmicutes	Bacilli	Bacillales	Staphylococcaceae	Staphylococcus	Staphylococcus aureus	5603	65.94153943160835	11	0
2651869810	Ga0077847_12	220	345164	404322	59158	85	14	0.1647058823529411	60k	7.733445953673948e-13	Proteobacteria	Gammaproteobacteria	Vibrionales	Vibrionaceae	Vibrio	Vibrio cholerae	8131	7.639760322804533	8	6
2687453339	Ga0125210_11	221	415671	429395	13724	12	10	0.8333333333333334	15k	7.771184694111167e-13	Firmicutes	Bacilli	Bacillales	Staphylococcaceae	Staphylococcus	Staphylococcus aureus	7763	60.72087826678326	10	0
2645727549	Ga0100913_11	222	346415	405567	59152	85	14	0.1647058823529411	60k	7.862089936499536e-13	Proteobacteria	Gammaproteobacteria	Vibrionales	Vibrionaceae	Vibrio	Vibrio cholerae	8131	7.640535251157536	8	6
2593338818	JBRD01000001	223	363726	378528	14802	15	11	0.7333333333333333	15k	8.17202210632813e-13	Firmicutes	Bacilli	Bacillales	Staphylococcaceae	Staphylococcus	Staphylococcus aureus	5603	65.94153943160835	11	0
2558860483	AIVM01000004	224	334099	348978	14879	13	11	0.8461538461538461	15k	8.234871823945297e-13	Firmicutes	Bacilli	Bacillales	Staphylococcaceae	Staphylococcus	Staphylococcus aureus	15068	75.69263856648762	11	0
2509276056	Dacsa_Contig126.1	225	2991072	2995968	4896	13	8	0.6153846153846154	10k	8.303218869433423e-13	Cyanobacteria	unclassified	Synechococcales	Synechococcaceae	Dactylococcopsis	Dactylococcopsis salina	1130	64.35394670688788	7	1
2718217983	Ga0175837_11	226	105806	108927	3121	6	6	1.0	10k	8.78702399203211e-13	Proteobacteria	Betaproteobacteria	Burkholderiales	Alcaligenaceae	Bordetella	Bordetella parapertussis	1065	69.20858699134892	6	0
2615840649	Ga0070250_11	227	2693822	2704267	10445	22	10	0.4545454545454545	10k	9.073926028719057e-13	Proteobacteria	Gammaproteobacteria	Alteromonadales	Alteromonadaceae	Marinobacter	Marinobacter sp.	3844	43.51799469080465	5	5
2687453239	Ga0133495_13	228	418120	431844	13724	12	10	0.8333333333333334	15k	9.10730636784833e-13	Firmicutes	Bacilli	Bacillales	Staphylococcaceae	Staphylococcus	Staphylococcus aureus	11081	60.72087826678326	10	0
2690315713	Ga0106723_11	229	456802	470439	13637	12	10	0.8333333333333334	15k	9.15117547622597e-13	Firmicutes	Bacilli	Bacillales	Staphylococcaceae	Staphylococcus	Staphylococcus aureus	1148	61.10825939233947	10	0
2648501188	Ga0072439_12	230	3147245	3149085	1840	6	5	0.8333333333333334	10k	9.184824133013115e-13	Euryarchaeota	Methanomicrobia	Methanosarcinales	Methanosarcinaceae	Methanosarcina	Methanosarcina vacuolata	18	56.6123188405797	2	3
2568526176	JEOO01000002	231	313920	328722	14802	15	11	0.7333333333333333	15k	9.237346011946378e-13	Firmicutes	Bacilli	Bacillales	Staphylococcaceae	Staphylococcus	Staphylococcus aureus	5603	65.94153943160835	11	0
2568526521	JBNL01000001	232	442377	457179	14802	15	11	0.7333333333333333	15k	9.461648266149537e-13	Firmicutes	Bacilli	Bacillales	Staphylococcaceae	Staphylococcus	Staphylococcus aureus	5603	65.94153943160835	11	0
637000277	NC_002758	233	462845	479342	16497	17	10	0.5882352941176471	20k	9.6336601106092e-13	Firmicutes	Bacilli	Bacillales	Staphylococcaceae	Staphylococcus	Staphylococcus aureus	5589	35.657106996280966	10	0
2571042386	JDPA01000002	234	366463	381265	14802	15	11	0.7333333333333333	15k	1.0071590080662525e-12	Firmicutes	Bacilli	Bacillales	Staphylococcaceae	Staphylococcus	Staphylococcus aureus	7754	65.94153943160835	11	0
2574179776	U743DRAFT_scf7180000000006_quiver.1	235	802474	831135	28661	38	10	0.2631578947368421	30k	1.0221552847865524e-12	Proteobacteria	Gammaproteobacteria	Nevskiales	Algiphilaceae	Algiphilus	Algiphilus aromaticivorans	12801	9.181741556011378	7	3
2687453625	Ga0125282_11	236	392119	413150	21031	20	11	0.55	20k	1.0241245147447598e-12	Firmicutes	Bacilli	Bacillales	Staphylococcaceae	Staphylococcus	Staphylococcus aureus	9974	34.80814036422424	11	0
2687453405	Ga0123703_11	237	392112	413145	21033	20	11	0.55	20k	1.024890259086317e-12	Firmicutes	Bacilli	Bacillales	Staphylococcaceae	Staphylococcus	Staphylococcus aureus	9974	34.80483050444539	11	0
2687453366	Ga0133528_12	238	462907	481978	19071	18	11	0.6111111111111112	20k	1.0251156105325706e-12	Firmicutes	Bacilli	Bacillales	Staphylococcaceae	Staphylococcus	Staphylococcus aureus	6876	42.65056310046085	11	0
2571042299	JDQY01000002	239	91631	106433	14802	15	11	0.7333333333333333	15k	1.0386580320586502e-12	Firmicutes	Bacilli	Bacillales	Staphylococcaceae	Staphylococcus	Staphylococcus aureus	5603	65.94153943160835	11	0
2593338765	JDIS01000002	240	365533	380335	14802	15	11	0.7333333333333333	15k	1.0397871221448257e-12	Firmicutes	Bacilli	Bacillales	Staphylococcaceae	Staphylococcus	Staphylococcus aureus	5603	65.94153943160835	11	0
2568526204	JDJO01000003	241	410159	425038	14879	13	11	0.8461538461538461	15k	1.063637315134192e-12	Firmicutes	Bacilli	Bacillales	Staphylococcaceae	Staphylococcus	Staphylococcus aureus	15068	75.69263856648762	11	0
2593338631	JDJD01000001	242	446282	461161	14879	13	11	0.8461538461538461	15k	1.0643149765889045e-12	Firmicutes	Bacilli	Bacillales	Staphylococcaceae	Staphylococcus	Staphylococcus aureus	15068	75.69263856648762	11	0
2667528180	Ga0111597_11	243	5521801	5524493	2692	6	6	1.0	10k	1.0854342511837253e-12	Proteobacteria	Gammaproteobacteria	Pseudomonadales	Pseudomonadaceae	Pseudomonas	Pseudomonas chlororaphis	1787	80.23774145616642	1	5
2511231085	NC_016446	244	74695	133854	59159	88	14	0.1590909090909091	60k	1.1012402858374999e-12	Proteobacteria	Gammaproteobacteria	Vibrionales	Vibrionaceae	Vibrio	Vibrio cholerae	8131	7.379189211201246	8	6
2565956571	CP007454	245	716215	729939	13724	12	10	0.8333333333333334	15k	1.162974602701756e-12	Firmicutes	Bacilli	Bacillales	Staphylococcaceae	Staphylococcus	Staphylococcus aureus	14323	60.72087826678326	10	0
2684623149	Ga0123672_11	246	414819	435922	21103	20	11	0.55	20k	1.1959251811580725e-12	Firmicutes	Bacilli	Bacillales	Staphylococcaceae	Staphylococcus	Staphylococcus aureus	4205	34.68938065677866	11	0
2721755624	Ga0175249_12	247	467835	486906	19071	20	11	0.55	20k	1.202321008544991e-12	Firmicutes	Bacilli	Bacillales	Staphylococcaceae	Staphylococcus	Staphylococcus aureus	6876	38.38550679041476	11	0
2687453116	Ga0125125_11	248	412240	433343	21103	20	11	0.55	20k	1.2191380173073292e-12	Firmicutes	Bacilli	Bacillales	Staphylococcaceae	Staphylococcus	Staphylococcus aureus	4205	34.68938065677866	11	0
646311955	NC_013450	249	1891852	1904220	12368	13	9	0.6923076923076923	15k	1.2563218293297738e-12	Firmicutes	Bacilli	Bacillales	Staphylococcaceae	Staphylococcus	Staphylococcus aureus	30	40.80629913424221	9	0
2568526508	JBOI01000001	250	365627	380429	14802	15	11	0.7333333333333333	15k	1.2999535487101245e-12	Firmicutes	Bacilli	Bacillales	Staphylococcaceae	Staphylococcus	Staphylococcus aureus	5603	65.94153943160835	11	0
2574180100	JBGQ01000001	251	365626	380428	14802	15	11	0.7333333333333333	15k	1.3002948390074093e-12	Firmicutes	Bacilli	Bacillales	Staphylococcaceae	Staphylococcus	Staphylococcus aureus	5603	65.94153943160835	11	0
2775506833	Ga0263380_11	252	830630	897919	67289	62	13	0.2096774193548387	60k	1.323215885581791e-12	Firmicutes	Clostridia	Clostridiales	Hungateiclostridiaceae	Hungateiclostridium	Hungateiclostridium saccincola	9970	6.846011834364912	13	0
2775506862	Ga0262663_11	253	415721	420540	4819	13	7	0.5384615384615384	10k	1.3305442868889762e-12	Cyanobacteria	unclassified	Nostocales	Aphanizomenonaceae	Nodularia	Nodularia sp. NIES-3585	3227	38.32585758296487	7	0
2508501119	SacglDRAFT_SGE.2	255	3824776	3842540	17764	19	9	0.4736842105263157	15k	1.3762727153863968e-12	Actinobacteria	Actinobacteria	Pseudonocardiales	Pseudonocardiaceae	Saccharomonospora	Saccharomonospora glauca	3508	19.4390784436886	9	0
639633016	NC_008599	256	954306	958641	4335	7	6	0.8571428571428571	10k	1.391673774680095e-12	Proteobacteria	Epsilonproteobacteria	Campylobacterales	Campylobacteraceae	Campylobacter	Campylobacter fetus	15060	42.70884824518041	6	0
644736339	NC_013131	257	5540461	5603128	62667	41	12	0.2926829268292683	60k	1.4161984544722789e-12	Actinobacteria	Actinobacteria	Catenulisporales	Catenulisporaceae	Catenulispora	Catenulispora acidiphila	1131	8.07053309654165	12	0
2721755719	Ga0175331_11	258	388030	400535	12505	11	9	0.8181818181818182	15k	1.4262008838282774e-12	Firmicutes	Bacilli	Bacillales	Staphylococcaceae	Staphylococcus	Staphylococcus argenteus	1066	47.69728472247465	9	0
2751185742	Ga0175806_11	259	4418243	4437587	19344	41	9	0.2195121951219512	20k	1.4647994600141505e-12	Cyanobacteria	unclassified	Oscillatoriales	Microcoleaceae	Limnospira	Limnospira indica	3845	8.27255946256733	9	0
2571042503	JBNM01000001	260	373908	388710	14802	15	11	0.7333333333333333	15k	1.4885493783446977e-12	Firmicutes	Bacilli	Bacillales	Staphylococcaceae	Staphylococcus	Staphylococcus aureus	5603	65.94153943160835	11	0
2634166274	Ga0075138_15	261	689092	696526	7434	13	8	0.6153846153846154	10k	1.514528594388798e-12	Bacteroidetes	Flavobacteriia	Flavobacteriales	Flavobacteriaceae	Tenacibaculum	Tenacibaculum sp. MAR_2009_124	11610	42.38322882390679	2	6
646862342	CP001844	262	1902278	1914663	12385	13	9	0.6923076923076923	15k	1.5536619373938929e-12	Firmicutes	Bacilli	Bacillales	Staphylococcaceae	Staphylococcus	Staphylococcus aureus	30	40.75028725815969	9	0
2554235356	CP003979	263	412142	433245	21103	23	11	0.4782608695652174	20k	1.554152909829425e-12	Firmicutes	Bacilli	Bacillales	Staphylococcaceae	Staphylococcus	Staphylococcus aureus	4205	30.16467883198144	11	0
2521172685	CP003917	264	617701	626974	9273	18	8	0.4444444444444444	10k	1.5755474899360554e-12	Proteobacteria	Gammaproteobacteria	Alteromonadales	Alteromonadaceae	Alteromonas	Alteromonas mediterranea	5048	24.539583258444463	6	2
2571042813	JBKJ01000001	265	335689	350568	14879	13	11	0.8461538461538461	15k	1.6316885858863076e-12	Firmicutes	Bacilli	Bacillales	Staphylococcaceae	Staphylococcus	Staphylococcus aureus	15068	75.69263856648762	11	0
2590828725	JDJT01000003	266	365534	380336	14802	15	11	0.7333333333333333	15k	1.703596004650868e-12	Firmicutes	Bacilli	Bacillales	Staphylococcaceae	Staphylococcus	Staphylococcus aureus	5603	65.94153943160835	11	0
2568526746	JESJ01000001	267	415362	430241	14879	13	11	0.8461538461538461	15k	1.7037652872114428e-12	Firmicutes	Bacilli	Bacillales	Staphylococcaceae	Staphylococcus	Staphylococcus aureus	15068	75.69263856648762	11	0
2663762642	Ga0109868_11	268	781076	799962	18886	18	12	0.6666666666666666	20k	1.7755391708093653e-12	Firmicutes	Bacilli	Bacillales	Staphylococcaceae	Staphylococcus	Staphylococcus aureus	5585	60.99756433336864	12	0
2568526737	JDIU01000001	269	442270	457072	14802	15	11	0.7333333333333333	15k	1.8168056961348305e-12	Firmicutes	Bacilli	Bacillales	Staphylococcaceae	Staphylococcus	Staphylococcus aureus	5603	65.94153943160835	11	0
2718217825	Ga0175065_12	270	386403	400139	13736	13	10	0.7692307692307693	15k	1.92353322021146e-12	Firmicutes	Bacilli	Bacillales	Staphylococcaceae	Staphylococcus	Staphylococcus aureus	14323	56.00107522064424	10	0
2593338782	JDMP01000005	271	123380	138182	14802	15	11	0.7333333333333333	15k	1.929081008753192e-12	Firmicutes	Bacilli	Bacillales	Staphylococcaceae	Staphylococcus	Staphylococcus aureus	5603	65.94153943160835	11	0
2579779159	CC87DRAFT_scaffold00003.3	272	38876	43665	4789	16	8	0.5	10k	1.9310098943120725e-12	Thermodesulfobacteria	Thermodesulfobacteria	Thermodesulfobacteriales	Thermodesulfobacteriaceae	Thermodesulfobacterium	Thermodesulfobacterium hydrogeniphilum	7403	53.45583629150136	6	2
646564532	NC_012214	273	3442060	3477519	35459	40	11	0.275	40k	2.0208285757725632e-12	Proteobacteria	Gammaproteobacteria	Enterobacterales	Erwiniaceae	Erwinia	Erwinia pyrifoliae	12819	10.32248512366395	11	0
2690315942	Ga0106742_13	274	1119391	1133115	13724	12	10	0.8333333333333334	15k	2.116766125004481e-12	Firmicutes	Bacilli	Bacillales	Staphylococcaceae	Staphylococcus	Staphylococcus aureus	14323	60.72087826678326	10	0
2654588013	Ga0111281_12	275	388434	402107	13673	12	10	0.8333333333333334	15k	2.274406851065657e-12	Firmicutes	Bacilli	Bacillales	Staphylococcaceae	Staphylococcus	Staphylococcus aureus	1788	60.94736585484775	10	0
2687453149	Ga0129144_12	276	1964588	1996050	31462	33	10	0.303030303030303	40k	2.28028750570231e-12	Proteobacteria	Gammaproteobacteria	Pseudomonadales	Moraxellaceae	Moraxella	Moraxella ovis	8132	9.631628727681107	8	2
2593338833	JDXH01000005	277	98586	113388	14802	15	11	0.7333333333333333	15k	2.2812980951817284e-12	Firmicutes	Bacilli	Bacillales	Staphylococcaceae	Staphylococcus	Staphylococcus aureus	5603	65.94153943160835	11	0
2596583699	LX68DRAFT_unitig_0_quiver.1	278	3363647	3427645	63998	59	15	0.2542372881355932	60k	2.3671695781105602e-12	Firmicutes	Clostridia	Clostridiales	Hungateiclostridiaceae	Hungateiclostridium	Hungateiclostridium clariflavum	13576	13.407463474759007	13	2
2636415517	Ga0069388_12	279	74094	133252	59158	85	14	0.1647058823529411	60k	2.392758680126249e-12	Proteobacteria	Gammaproteobacteria	Vibrionales	Vibrionaceae	Vibrio	Vibrio cholerae	8131	7.639760322804533	8	6
2639763044	Ga0077919_11	280	395213	412381	17168	15	10	0.6666666666666666	20k	2.4142481584640063e-12	Firmicutes	Bacilli	Bacillales	Staphylococcaceae	Staphylococcus	Staphylococcus aureus	10442	38.83193538365952	10	0
2690315701	Ga0106969_11	281	4457810	4460330	2520	12	6	0.5	10k	2.436583200706073e-12	Proteobacteria	Gammaproteobacteria	Enterobacterales	Enterobacteriaceae	Shigella	Shigella sonnei	7422	42.85714285714286	6	0
637000277	NC_002758	282	1947040	1959426	12386	12	9	0.75	15k	2.6744066144453295e-12	Firmicutes	Bacilli	Bacillales	Staphylococcaceae	Staphylococcus	Staphylococcus aureus	30	44.14258033263362	9	0
2718218489	Ga0174752_11	283	364762	414965	50203	74	13	0.1756756756756756	50k	2.6981397290494363e-12	Proteobacteria	Gammaproteobacteria	Vibrionales	Vibrionaceae	Vibrio	Vibrio cholerae	14029	7.687976006602385	7	6
2663763496	Ga0111770_11	284	414469	435073	20604	20	11	0.55	20k	2.716188471844462e-12	Firmicutes	Bacilli	Bacillales	Staphylococcaceae	Staphylococcus	Staphylococcus aureus	11798	35.529508833236264	11	0
2690315803	Ga0122901_101	285	959309	974887	15578	13	11	0.8461538461538461	15k	2.7690617664771067e-12	Firmicutes	Bacilli	Bacillales	Staphylococcaceae	Staphylococcus	Staphylococcus aureus	3228	72.29623630958848	11	0
2568526132	JBLK01000001	286	366005	380807	14802	15	11	0.7333333333333333	15k	2.809556764068267e-12	Firmicutes	Bacilli	Bacillales	Staphylococcaceae	Staphylococcus	Staphylococcus aureus	5603	65.94153943160835	11	0
2571042903	JBNB01000001	287	365395	380197	14802	15	11	0.7333333333333333	15k	2.8287514761898214e-12	Firmicutes	Bacilli	Bacillales	Staphylococcaceae	Staphylococcus	Staphylococcus aureus	5603	65.94153943160835	11	0
2509601011	AnamoDRAFT_Contig35.1	288	1146122	1157133	11011	17	7	0.4117647058823529	15k	2.833080606284795e-12	Synergistetes	Synergistia	Synergistales	Synergistaceae	Acetomicrobium	Acetomicrobium mobile	15061	12.826745447066305	4	3
2514885001	SA906DRAFT_Scaffolds_cc.1	289	2657051	2674282	17231	15	10	0.6666666666666666	20k	2.857046505297985e-12	Firmicutes	Bacilli	Bacillales	Staphylococcaceae	Staphylococcus	Staphylococcus aureus	10442	38.68995802139555	10	0
2503982036	Csp6303_Contig662	290	4932421	4935002	2581	7	6	0.8571428571428571	10k	2.8600799793771204e-12	Cyanobacteria	unclassified	Nostocales	Calotrichaceae	Calothrix	Calothrix parietina	1067	71.73299385620192	4	2
640427109	NC_009495	291	901881	913599	11718	6	6	1.0	10k	3.0210180899244737e-12	Firmicutes	Clostridia	Clostridiales	Clostridiaceae	Clostridium	Clostridium botulinum	3846	18.433179723502302	6	0
2721755570	Ga0175095_16	292	4654029	4656551	2522	13	6	0.4615384615384615	10k	3.0233006448944266e-12	Proteobacteria	Gammaproteobacteria	Enterobacterales	Enterobacteriaceae	Shigella	Shigella sonnei	7422	39.52906728481669	6	0
2506783068	Contig1	293	1664420	1681657	17237	32	9	0.28125	20k	3.057692651379019e-12	Euryarchaeota	Methanomicrobia	Methanomicrobiales	Methanomicrobiaceae	Methanofollis	Methanofollis liminatans	11611	11.894833787782098	4	5
2576861339	JETN01000001	294	448409	463210	14801	16	11	0.6875	15k	3.060347413782075e-12	Firmicutes	Bacilli	Bacillales	Staphylococcaceae	Staphylococcus	Staphylococcus aureus	19	61.824369975001694	11	0
2636415632	Ga0077864_11	295	418988	440144	21156	20	11	0.55	20k	3.1113335203225907e-12	Firmicutes	Bacilli	Bacillales	Staphylococcaceae	Staphylococcus	Staphylococcus aureus	11798	34.60247683872188	11	0
645058726	NZ_BABM01000001	296	1948238	1960606	12368	14	9	0.6428571428571429	15k	3.135393428232116e-12	Firmicutes	Bacilli	Bacillales	Staphylococcaceae	Staphylococcus	Staphylococcus aureus	30	37.89156348179634	9	0
637000190	NC_003116	297	300064	305929	5865	15	7	0.4666666666666667	10k	3.2168352904181663e-12	Proteobacteria	Betaproteobacteria	Neisseriales	Neisseriaceae	Neisseria	Neisseria meningitidis	5590	27.29184427394146	7	0
2593338847	JBEQ01000001	298	365535	380337	14802	15	11	0.7333333333333333	15k	3.383763967456531e-12	Firmicutes	Bacilli	Bacillales	Staphylococcaceae	Staphylococcus	Staphylococcus aureus	5603	65.94153943160835	11	0
2558860510	AIWP01000002	299	94559	108283	13724	12	10	0.8333333333333334	15k	3.4372435608614405e-12	Firmicutes	Bacilli	Bacillales	Staphylococcaceae	Staphylococcus	Staphylococcus aureus	7763	60.72087826678326	10	0
2663763004	Ga0111737_11	300	414338	435494	21156	20	11	0.55	20k	3.653817983869997e-12	Firmicutes	Bacilli	Bacillales	Staphylococcaceae	Staphylococcus	Staphylococcus aureus	11798	34.60247683872188	11	0
2695420966	Ga0131232_11	301	1956246	1967683	11437	15	7	0.4666666666666667	15k	3.694267220952857e-12	Synergistetes	Synergistia	Synergistales	Synergistaceae	Acetomicrobium	Acetomicrobium flavidum	6662	13.995511643496254	4	3
2568526455	JDYH01000002	302	92650	107452	14802	15	11	0.7333333333333333	15k	3.743749351927397e-12	Firmicutes	Bacilli	Bacillales	Staphylococcaceae	Staphylococcus	Staphylococcus aureus	5603	65.94153943160835	11	0
2546825503	N597_lcl_Streptococcus.1	303	422231	435388	13157	21	8	0.3809523809523809	15k	3.8299732456186944e-12	Firmicutes	Bacilli	Lactobacillales	Streptococcaceae	Streptococcus	Streptococcus sp. I-P16	1428	14.824627122263362	0	8
637000278	NC_002745	304	1869247	1881633	12386	12	9	0.75	15k	3.862425104604398e-12	Firmicutes	Bacilli	Bacillales	Staphylococcaceae	Staphylococcus	Staphylococcus aureus	7404	44.14258033263362	9	0
2593338922	JBNJ01000002	305	411454	426256	14802	15	11	0.7333333333333333	15k	3.883692238508289e-12	Firmicutes	Bacilli	Bacillales	Staphylococcaceae	Staphylococcus	Staphylococcus aureus	5603	65.94153943160835	11	0
2708742537	Ga0154052_13	306	72877	110476	37599	43	12	0.2790697674418604	40k	3.918107914751172e-12	Cyanobacteria	unclassified	Synechococcales	Synechococcaceae	Synechococcus	Synechococcus sp. OG1	7752	12.825675101453092	10	2
2518645534	CP003808	307	460419	491532	31113	37	11	0.2972972972972973	30k	4.008673105420832e-12	Firmicutes	Bacilli	Bacillales	Staphylococcaceae	Staphylococcus	Staphylococcus aureus	1106	12.718243264960073	11	0
2603879654	Ga0054815_102	308	383827	397551	13724	12	10	0.8333333333333334	15k	4.103164628393617e-12	Firmicutes	Bacilli	Bacillales	Staphylococcaceae	Staphylococcus	Staphylococcus aureus	7763	60.72087826678326	10	0
2517434012	A3M1DRAFT_scaffold2.2	309	98842	106893	8051	12	7	0.5833333333333334	10k	4.234680898886751e-12	Proteobacteria	Alphaproteobacteria	Rhizobiales	Xanthobacteraceae	Ancylobacter	Ancylobacter sp. FA202	13462	24.85198526063015	4	3
2593338971	JBGM01000001	310	406016	420818	14802	15	11	0.7333333333333333	15k	4.362025502239469e-12	Firmicutes	Bacilli	Bacillales	Staphylococcaceae	Staphylococcus	Staphylococcus aureus	5603	65.94153943160835	11	0
2695420342	Ga0106730_11	311	1798985	1816216	17231	15	10	0.6666666666666666	20k	4.577111057953211e-12	Firmicutes	Bacilli	Bacillales	Staphylococcaceae	Staphylococcus	Staphylococcus aureus	10442	38.68995802139555	10	0
2596583699	LX68DRAFT_unitig_0_quiver.1	312	3762061	3788384	26323	37	11	0.2972972972972973	20k	4.681457113031647e-12	Firmicutes	Clostridia	Clostridiales	Hungateiclostridiaceae	Hungateiclostridium	Hungateiclostridium clariflavum	9017	15.032583774748424	10	1
2526164528	K365DRAFT_scaffold00001.1	313	3143877	3157852	13975	25	10	0.4	15k	4.802641877472845e-12	Proteobacteria	Deltaproteobacteria	Desulfobacterales	Desulfobacteraceae	Desulfotignum	Desulfotignum balticum	13851	28.622540250447223	6	4
2571042505	JEDI01000001	314	121793	136595	14802	15	11	0.7333333333333333	15k	4.819351657855972e-12	Firmicutes	Bacilli	Bacillales	Staphylococcaceae	Staphylococcus	Staphylococcus aureus	5603	65.94153943160835	11	0
637000290	NC_003028	315	511718	515957	4239	11	6	0.5454545454545454	10k	4.9017509557452265e-12	Firmicutes	Bacilli	Lactobacillales	Streptococcaceae	Streptococcus	Streptococcus pneumoniae	5088	27.79386218876665	6	0
2597489882	Ga0037535_gi342326654.1	316	928646	932980	4334	6	6	1.0	10k	4.9585107624674274e-12	Proteobacteria	Epsilonproteobacteria	Campylobacterales	Campylobacteraceae	Campylobacter	Campylobacter fetus	15060	49.83848638670974	6	0
2687453111	Ga0133452_11	317	7284474	7297687	13213	16	7	0.4375	15k	5.017649262720684e-12	Acidobacteria	Vicinamibacteria	unclassified	Vicinamibacteraceae	Luteitalea	Luteitalea pratensis	3229	11.35718610459396	3	4
2690315744	Ga0106735_11	318	962291	980030	17739	17	11	0.6470588235294118	20k	5.198581137074388e-12	Firmicutes	Bacilli	Bacillales	Staphylococcaceae	Staphylococcus	Staphylococcus aureus	3843	48.55038582319449	11	0
2671180821	Ga0123668_14	319	4600023	4602545	2522	13	6	0.4615384615384615	10k	5.278218926266731e-12	Proteobacteria	Gammaproteobacteria	Enterobacterales	Enterobacteriaceae	Shigella	Shigella sonnei	7422	39.52906728481669	6	0
643692040	NC_012468	320	538106	543220	5114	14	6	0.4285714285714285	10k	5.333844451390915e-12	Firmicutes	Bacilli	Lactobacillales	Streptococcaceae	Streptococcus	Streptococcus pneumoniae	15062	18.10156992010727	6	0
2506783062	Thethe_Contig170	321	754588	805416	50828	62	12	0.1935483870967742	60k	5.385173731751909e-12	Firmicutes	Clostridia	Thermoanaerobacterales	Thermoanaerobacterales Family III. Incertae Sedis	Thermoanaerobacterium	Thermoanaerobacterium thermosaccharolyticum	1132	6.580066359156878	6	6
2574180127	JDYW01000001	322	365649	380451	14802	15	11	0.7333333333333333	15k	5.528275545972872e-12	Firmicutes	Bacilli	Bacillales	Staphylococcaceae	Staphylococcus	Staphylococcus aureus	5603	65.94153943160835	11	0
2571042830	JDKM01000001	323	442327	457129	14802	15	11	0.7333333333333333	15k	5.535115337119121e-12	Firmicutes	Bacilli	Bacillales	Staphylococcaceae	Staphylococcus	Staphylococcus aureus	5603	65.94153943160835	11	0
2630968294	Ga0074705_11	324	721036	725274	4238	6	6	1.0	10k	5.589953048151303e-12	Actinobacteria	Actinobacteria	Actinomycetales	Actinomycetaceae	Schaalia	Schaalia radingae	11082	50.96743747050496	1	5
2568526226	JDZL01000001	325	369636	384515	14879	13	11	0.8461538461538461	15k	5.844053774070958e-12	Firmicutes	Bacilli	Bacillales	Staphylococcaceae	Staphylococcus	Staphylococcus aureus	15068	75.69263856648762	11	0
2593338530	JDPB01000003	326	93513	108315	14802	15	11	0.7333333333333333	15k	5.9493771484688315e-12	Firmicutes	Bacilli	Bacillales	Staphylococcaceae	Staphylococcus	Staphylococcus aureus	5603	65.94153943160835	11	0
2585427666	CP007174	327	214343	236730	22387	28	8	0.2857142857142857	30k	6.03402366226961e-12	Thaumarchaeota	Nitrososphaeria	Nitrososphaerales	Nitrososphaeraceae	Nitrososphaera	Candidatus Nitrososphaera evergladensis	11799	6.534404533243146	4	4
2772190775	Ga0198442_12	328	73730	85717	11987	6	6	1.0	10k	6.492094442445999e-12	Firmicutes	Clostridia	Clostridiales	Clostridiaceae	Clostridium	Clostridium argentinense	5049	18.01952114791024	6	0
2558860477	AIVH01000003	329	90815	105617	14802	15	11	0.7333333333333333	15k	6.8153175822943245e-12	Firmicutes	Bacilli	Bacillales	Staphylococcaceae	Staphylococcus	Staphylococcus aureus	5603	65.94153943160835	11	0
2597490282	Ga0059258_gi685631213.2	330	398745	415976	17231	15	10	0.6666666666666666	20k	7.208443664140552e-12	Firmicutes	Bacilli	Bacillales	Staphylococcaceae	Staphylococcus	Staphylococcus aureus	10442	38.68995802139555	10	0
2671180856	Ga0106717_11	331	911516	925238	13722	12	10	0.8333333333333334	15k	7.226730524764215e-12	Firmicutes	Bacilli	Bacillales	Staphylococcaceae	Staphylococcus	Staphylococcus aureus	15084	60.72972841665453	10	0
2687453453	Ga0125116_11	332	1945413	1957781	12368	14	9	0.6428571428571429	15k	7.422162172090633e-12	Firmicutes	Bacilli	Bacillales	Staphylococcaceae	Staphylococcus	Staphylococcus aureus	30	37.89156348179634	9	0
2574179749	N671DRAFT_scf7180000000004_quiver.1	333	909421	925198	15777	20	9	0.45	15k	7.468605709377499e-12	Firmicutes	Bacilli	Bacillales	Bacillaceae	Geobacillus	Geobacillus subterraneus	6663	20.792926411865377	7	2
2593338750	JDJV01000002	334	406495	421297	14802	15	11	0.7333333333333333	15k	7.613270894487631e-12	Firmicutes	Bacilli	Bacillales	Staphylococcaceae	Staphylococcus	Staphylococcus aureus	5603	65.94153943160835	11	0
2765235865	Ga0225919_11	335	109594	112715	3121	5	5	1.0	10k	7.888652212383755e-12	Proteobacteria	Betaproteobacteria	Burkholderiales	Alcaligenaceae	Bordetella	Bordetella genomosp. 6	1429	40.0512656199936	5	0
2630968410	Ga0069356_12	336	1003905	1008239	4334	6	6	1.0	10k	7.957889961903584e-12	Proteobacteria	Epsilonproteobacteria	Campylobacterales	Campylobacteraceae	Campylobacter	Campylobacter fetus	15060	49.83848638670974	6	0
2651869734	Ga0100936_11	337	5670679	5693145	22466	34	12	0.3529411764705882	30k	7.97308948733387e-12	Cyanobacteria	unclassified	Nostocales	Nostocaceae	Anabaena	Anabaena sp. WA102	14834	27.146904341724227	9	3
2599185202	Ga0003345_unitig_0_quiver.1	338	508029	509690	1661	5	5	1.0	10k	7.99948254351038e-12	Proteobacteria	Gammaproteobacteria	Alteromonadales	Idiomarinaceae	unclassified	Idiomarinaceae bacterium HL-53	12807	75.25586995785672	3	2
2574179814	JBSR01000002	339	442327	457129	14802	15	11	0.7333333333333333	15k	8.153801938636936e-12	Firmicutes	Bacilli	Bacillales	Staphylococcaceae	Staphylococcus	Staphylococcus aureus	5603	65.94153943160835	11	0
2627854110	Ga0070468_12	340	1015992	1020326	4334	6	6	1.0	10k	8.160549835734727e-12	Proteobacteria	Epsilonproteobacteria	Campylobacterales	Campylobacteraceae	Campylobacter	Campylobacter fetus	15060	49.83848638670974	6	0
651053009	CP002695	341	4026305	4029426	3121	5	5	1.0	10k	8.352610912950626e-12	Proteobacteria	Betaproteobacteria	Burkholderiales	Alcaligenaceae	Bordetella	Bordetella pertussis	15066	40.0512656199936	5	0
2568526235	JEPI01000005	342	91066	105868	14802	15	11	0.7333333333333333	15k	8.44409233446062e-12	Firmicutes	Bacilli	Bacillales	Staphylococcaceae	Staphylococcus	Staphylococcus aureus	5603	65.94153943160835	11	0
2695420340	Ga0106715_11	343	2716144	2728512	12368	14	9	0.6428571428571429	15k	8.551537124391544e-12	Firmicutes	Bacilli	Bacillales	Staphylococcaceae	Staphylococcus	Staphylococcus aureus	30	37.89156348179634	9	0
2593338584	JDJK01000001	344	442382	457184	14802	15	11	0.7333333333333333	15k	8.605004376726525e-12	Firmicutes	Bacilli	Bacillales	Staphylococcaceae	Staphylococcus	Staphylococcus aureus	11801	65.94153943160835	11	0
2517572101	FraDC12DRAFT_scaffold1.1	345	3162870	3174874	12004	17	8	0.4705882352941176	15k	8.668349483196908e-12	Actinobacteria	Actinobacteria	Frankiales	Frankiaceae	Frankia	Frankia sp. DC12	13852	20.071740792284928	4	4
2645727740	Ga0069355_12	346	958696	963029	4333	7	6	0.8571428571428571	10k	8.83817882409762e-12	Proteobacteria	Epsilonproteobacteria	Campylobacterales	Campylobacteraceae	Campylobacter	Campylobacter fetus	15060	42.7285615377007	6	0
2718217953	Ga0174873_11	347	1605445	1628932	23487	33	8	0.2424242424242424	30k	9.061308907679787e-12	Proteobacteria	Gammaproteobacteria	Alteromonadales	Alteromonadaceae	Marinobacter	Marinobacter salinus	14030	5.284677145706651	6	2
2690315951	Ga0106710_105	348	231308	246187	14879	13	11	0.8461538461538461	15k	9.19840432075168e-12	Firmicutes	Bacilli	Bacillales	Staphylococcaceae	Staphylococcus	Staphylococcus aureus	9971	75.69263856648762	11	0
2687453794	Ga0008007_15	349	155001	167679	12678	17	9	0.5294117647058824	15k	9.310313100087749e-12	Proteobacteria	Betaproteobacteria	Burkholderiales	Burkholderiaceae	Burkholderia	Burkholderia sp. WP9	3230	30.44180284513237	4	5
2684622831	Ga0132156_11	350	1712270	1716947	4677	13	7	0.5384615384615384	10k	9.338133435075722e-12	Proteobacteria	Alphaproteobacteria	Rhodospirillales	Acetobacteraceae	Rhodopila	unclassified	10444	39.48948208088683	5	2
2597489872	Ga0037079_gi238631939.1	351	3923072	3939204	16132	25	9	0.36	20k	9.419595551251892e-12	Firmicutes	Bacilli	Bacillales	Bacillaceae	Bacillus	Bacillus cereus	3509	16.268286635259113	1	8
2675903523	Ga0125058_12	352	2845080	2846553	1473	5	5	1.0	10k	9.490226047979593e-12	Cyanobacteria	unclassified	Chroococcales	Chroococcaceae	Geminocystis	Geminocystis sp. NIES-3708	15063	84.86082824168363	2	3
2663762615	Ga0106741_11	353	353041	365408	12367	14	9	0.6428571428571429	15k	9.503872338918966e-12	Firmicutes	Bacilli	Bacillales	Staphylococcaceae	Staphylococcus	Staphylococcus aureus	30	37.89462740703947	9	0
2585427644	CP008849	354	628934	632135	3201	6	5	0.8333333333333334	10k	9.58879443459642e-12	Proteobacteria	Gammaproteobacteria	Alteromonadales	Alteromonadaceae	Alteromonas	Alteromonas australica	1068	32.54191398521296	2	3
2602042065	Ga0064007_11	355	1742860	1774936	32076	36	10	0.2777777777777778	40k	9.681983890634311e-12	Firmicutes	Bacilli	Bacillales	Bacillaceae	Lysinibacillus	Lysinibacillus fusiformis	3847	8.659988083856396	7	3
2507262052	Syn8016_Contig50.1	356	1621566	1628577	7011	18	6	0.3333333333333333	10k	9.752311565548666e-12	Cyanobacteria	unclassified	Synechococcales	Synechococcaceae	Synechococcus	Synechococcus sp. WH 8016	11083	10.269576379974326	4	2
642555128	NC_010694	357	2219257	2227339	8082	11	7	0.6363636363636364	10k	9.895043143065348e-12	Proteobacteria	Gammaproteobacteria	Enterobacterales	Erwiniaceae	Erwinia	Erwinia tasmaniensis	11612	27.00726642820184	7	0
2576861257	JDXY01000003	358	438871	453673	14802	15	11	0.7333333333333333	15k	9.902033098185172e-12	Firmicutes	Bacilli	Bacillales	Staphylococcaceae	Staphylococcus	Staphylococcus aureus	5603	65.94153943160835	11	0
2568526383	JDXA01000005	359	411357	426159	14802	15	11	0.7333333333333333	15k	9.994819783477724e-12	Firmicutes	Bacilli	Bacillales	Staphylococcaceae	Staphylococcus	Staphylococcus aureus	5603	65.94153943160835	11	0
2571042228	JDXI01000003	360	442302	457104	14802	15	11	0.7333333333333333	15k	1.0166915813079348e-11	Firmicutes	Bacilli	Bacillales	Staphylococcaceae	Staphylococcus	Staphylococcus aureus	5603	65.94153943160835	11	0
2660238025	Ga0109870_11	361	2197608	2214767	17159	20	9	0.45	20k	1.0335616802315947e-11	Firmicutes	Bacilli	Bacillales	Staphylococcaceae	Staphylococcus	Staphylococcus aureus	20	19.118246984089986	9	0
2568526054	JDZE01000001	362	365892	380694	14802	15	11	0.7333333333333333	15k	1.0358330363608602e-11	Firmicutes	Bacilli	Bacillales	Staphylococcaceae	Staphylococcus	Staphylococcus aureus	5603	65.94153943160835	11	0
2687453308	Ga0125054_11	363	1848667	1861035	12368	14	9	0.6428571428571429	15k	1.0381672529220808e-11	Firmicutes	Bacilli	Bacillales	Staphylococcaceae	Staphylococcus	Staphylococcus aureus	30	37.89156348179634	9	0
2593338894	JBEU01000001	364	365478	380094	14616	15	11	0.7333333333333333	15k	1.0790928595509206e-11	Firmicutes	Bacilli	Bacillales	Staphylococcaceae	Staphylococcus	Staphylococcus aureus	5603	66.78069695311075	11	0
2687453339	Ga0125210_11	365	1906599	1918967	12368	14	9	0.6428571428571429	15k	1.0957755454083536e-11	Firmicutes	Bacilli	Bacillales	Staphylococcaceae	Staphylococcus	Staphylococcus aureus	30	37.89156348179634	9	0
637000034	NC_002929	366	3988258	3991379	3121	5	5	1.0	10k	1.1031712215132047e-11	Proteobacteria	Betaproteobacteria	Burkholderiales	Alcaligenaceae	Bordetella	Bordetella pertussis	15066	40.0512656199936	5	0
2593338541	JEUV01000001	367	368232	383110	14878	13	11	0.8461538461538461	15k	1.1136479797359515e-11	Firmicutes	Bacilli	Bacillales	Staphylococcaceae	Staphylococcus	Staphylococcus aureus	15068	75.69772612117013	11	0
2571042918	U741DRAFT_scf7180000000002_quiver.1	368	3613542	3618886	5344	12	7	0.5833333333333334	10k	1.1526546999262502e-11	Proteobacteria	Gammaproteobacteria	Nevskiales	Sinobacteraceae	Polycyclovorans	Polycyclovorans algicola	7405	37.44074351297406	4	3
640427145	NC_009487	369	1991494	2003862	12368	14	8	0.5714285714285714	15k	1.2325305429664098e-11	Firmicutes	Bacilli	Bacillales	Staphylococcaceae	Staphylococcus	Staphylococcus aureus	30	23.65551654038072	8	0
2593338933	JDXW01000001	370	446331	461210	14879	13	11	0.8461538461538461	15k	1.2534204130014183e-11	Firmicutes	Bacilli	Bacillales	Staphylococcaceae	Staphylococcus	Staphylococcus aureus	15068	75.69263856648762	11	0
2687453239	Ga0133495_13	371	1874508	1886876	12368	14	9	0.6428571428571429	15k	1.2640050461238652e-11	Firmicutes	Bacilli	Bacillales	Staphylococcaceae	Staphylococcus	Staphylococcus aureus	30	37.89156348179634	9	0
2540341096	FO082060	372	4378386	4384152	5766	10	7	0.7	10k	1.2855851498525332e-11	Proteobacteria	Gammaproteobacteria	Methylococcales	Methylococcaceae	Methylomicrobium	Methylomicrobium alcaliphilum	8133	41.6406520985085	4	3
2558309000	Q390DRAFT_scaffold00002.2	373	172705	176730	4025	11	10	0.9090909090909092	10k	1.2992385020523891e-11	Proteobacteria	Betaproteobacteria	Burkholderiales	Comamonadaceae	Simplicispira	Simplicispira psychrophila	13463	225.86109542631283	4	6
2590828702	JDZQ01000003	374	415362	430241	14879	13	11	0.8461538461538461	15k	1.3387581354258456e-11	Firmicutes	Bacilli	Bacillales	Staphylococcaceae	Staphylococcus	Staphylococcus aureus	15068	75.69263856648762	11	0
2690315713	Ga0106723_11	375	1855482	1867850	12368	14	9	0.6428571428571429	15k	1.3422469392462937e-11	Firmicutes	Bacilli	Bacillales	Staphylococcaceae	Staphylococcus	Staphylococcus aureus	7404	37.89156348179634	9	0
2738541335	Ga0181131_11	376	5707857	5712679	4822	6	6	1.0	10k	1.3636089079583217e-11	Proteobacteria	Betaproteobacteria	Burkholderiales	Oxalobacteraceae	Janthinobacterium	Janthinobacterium sp. 61	9018	44.79469099958524	6	0
637000032	NC_002927	377	5198963	5202084	3121	5	5	1.0	10k	1.3642782750087036e-11	Proteobacteria	Betaproteobacteria	Burkholderiales	Alcaligenaceae	Bordetella	Bordetella bronchiseptica	758	40.0512656199936	5	0
2667527220	Ga0104701_11	378	2280832	2288976	8144	17	7	0.4117647058823529	10k	1.3693402653934067e-11	Proteobacteria	Gammaproteobacteria	Pseudomonadales	Pseudomonadaceae	Pseudomonas	Pseudomonas litoralis	2737	17.342251242343696	4	3
2687453158	Ga0133419_11	379	1922587	1934954	12367	14	9	0.6428571428571429	15k	1.3969065639483704e-11	Firmicutes	Bacilli	Bacillales	Staphylococcaceae	Staphylococcus	Staphylococcus aureus	30	37.89462740703947	9	0
2521172692	CP003989	380	17570	26646	9076	18	9	0.5	10k	1.4161487498958136e-11	Proteobacteria	Gammaproteobacteria	Chromatiales	Ectothiorhodospiraceae	Thioalkalivibrio	Thioalkalivibrio nitratireducens	9972	40.16086381665932	5	4
2568526240	JECT01000004	381	374816	389618	14802	15	11	0.7333333333333333	15k	1.4298270251529103e-11	Firmicutes	Bacilli	Bacillales	Staphylococcaceae	Staphylococcus	Staphylococcus aureus	5603	65.94153943160835	11	0
2568526318	JBFR01000001	382	68638	83440	14802	15	11	0.7333333333333333	15k	1.4375837006609739e-11	Firmicutes	Bacilli	Bacillales	Staphylococcaceae	Staphylococcus	Staphylococcus aureus	5603	65.94153943160835	11	0
2545824628	ALJW01000001	383	243637	247878	4241	10	6	0.6	10k	1.4488741847812266e-11	Firmicutes	Bacilli	Lactobacillales	Streptococcaceae	Streptococcus	Streptococcus pneumoniae	4815	30.55883046451309	6	0
2639763201	Ga0071308_12	384	830237	891907	61670	55	11	0.2	60k	1.4661187795069886e-11	Firmicutes	Clostridia	Clostridiales	Hungateiclostridiaceae	Hungateiclostridium	Hungateiclostridium thermocellum	15064	4.316523431165883	11	0
2524614657	H035DRAFT_scaffold00001.1	385	256898	297622	40724	68	14	0.2058823529411764	40k	1.4682845508257798e-11	Proteobacteria	Gammaproteobacteria	Methylococcales	Methylothermaceae	Methylohalobius	Methylohalobius crimeensis	1133	13.87243827891632	9	5
2609459767	Ga0070022_11	386	1988539	1990669	2130	6	5	0.8333333333333334	10k	1.4933234361282577e-11	Proteobacteria	Gammaproteobacteria	Alteromonadales	Alteromonadaceae	Marinobacter	Marinobacter sp. es.042	1069	48.90453834115806	3	2
2574180341	JDYA01000002	387	409029	423908	14879	13	11	0.8461538461538461	15k	1.5112866977557095e-11	Firmicutes	Bacilli	Bacillales	Staphylococcaceae	Staphylococcus	Staphylococcus aureus	15068	75.69263856648762	11	0
2593338931	JBNS01000003	388	365559	380361	14802	15	11	0.7333333333333333	15k	1.5118482104818926e-11	Firmicutes	Bacilli	Bacillales	Staphylococcaceae	Staphylococcus	Staphylococcus aureus	5603	65.94153943160835	11	0
2582581065	JECA01000002	389	405958	420760	14802	15	11	0.7333333333333333	15k	1.511867282277725e-11	Firmicutes	Bacilli	Bacillales	Staphylococcaceae	Staphylococcus	Staphylococcus aureus	5603	65.94153943160835	11	0
2568526377	JBIK01000001	390	365535	380337	14802	15	11	0.7333333333333333	15k	1.513317506880697e-11	Firmicutes	Bacilli	Bacillales	Staphylococcaceae	Staphylococcus	Staphylococcus aureus	5603	65.94153943160835	11	0
2568526745	JBHF01000002	391	365514	380316	14802	15	11	0.7333333333333333	15k	1.513489344459767e-11	Firmicutes	Bacilli	Bacillales	Staphylococcaceae	Staphylococcus	Staphylococcus aureus	5603	65.94153943160835	11	0
2576861072	JDYF01000005	392	93378	108180	14802	15	11	0.7333333333333333	15k	1.5384770143177985e-11	Firmicutes	Bacilli	Bacillales	Staphylococcaceae	Staphylococcus	Staphylococcus aureus	5050	65.94153943160835	11	0
2663763226	Ga0109873_11	393	2466178	2478546	12368	14	9	0.6428571428571429	15k	1.5523831652576437e-11	Firmicutes	Bacilli	Bacillales	Staphylococcaceae	Staphylococcus	Staphylococcus aureus	7404	37.89156348179634	9	0
651053047	CP002440	394	1472080	1477220	5140	11	7	0.6363636363636364	10k	1.5616947066096896e-11	Proteobacteria	Betaproteobacteria	Neisseriales	Neisseriaceae	Neisseria	Neisseria gonorrhoeae	12519	42.46551114255395	7	0
2718218160	Ga0175076_11	395	2015665	2028033	12368	14	9	0.6428571428571429	15k	1.5669600286854343e-11	Firmicutes	Bacilli	Bacillales	Staphylococcaceae	Staphylococcus	Staphylococcus aureus	30	37.89156348179634	9	0
2593338788	JDZC01000003	396	365535	380337	14802	15	11	0.7333333333333333	15k	1.5682358729423185e-11	Firmicutes	Bacilli	Bacillales	Staphylococcaceae	Staphylococcus	Staphylococcus aureus	6391	65.94153943160835	11	0
2565956571	CP007454	397	2017530	2029898	12368	13	9	0.6923076923076923	15k	1.575194934115076e-11	Firmicutes	Bacilli	Bacillales	Staphylococcaceae	Staphylococcus	Staphylococcus aureus	7404	40.80629913424221	9	0
2571042659	JBQT01000004	398	369539	384418	14879	13	11	0.8461538461538461	15k	1.5913313426992906e-11	Firmicutes	Bacilli	Bacillales	Staphylococcaceae	Staphylococcus	Staphylococcus aureus	6877	75.69263856648762	11	0
2574180258	JEDZ01000001	399	127371	142250	14879	13	11	0.8461538461538461	15k	1.5969096012458897e-11	Firmicutes	Bacilli	Bacillales	Staphylococcaceae	Staphylococcus	Staphylococcus aureus	15068	75.69263856648762	11	0
2554235399	CP004851	400	696540	699972	3432	10	6	0.6	10k	1.609975603983935e-11	Proteobacteria	Gammaproteobacteria	Alteromonadales	Alteromonadaceae	Alteromonas	Alteromonas mediterranea	7406	37.76223776223776	5	1
2654588032	Ga0111302_11	401	473628	490680	17052	19	9	0.4736842105263157	20k	1.6247434009197047e-11	Firmicutes	Bacilli	Bacillales	Staphylococcaceae	Staphylococcus	Staphylococcus aureus	14835	20.250750027778807	9	0
2667527567	Ga0114080_11	402	2558701	2559976	1275	4	4	1.0	10k	1.6877060925220812e-11	Proteobacteria	Gammaproteobacteria	Alteromonadales	Alteromonadaceae	Marinobacter	Marinobacter similis	7753	50.19607843137255	2	2
2642422517	Ga0074771_106	403	6247002	6265638	18636	12	9	0.75	20k	1.7530564106989766e-11	Actinobacteria	Actinobacteria	Pseudonocardiales	Pseudonocardiaceae	Amycolatopsis	Amycolatopsis australiensis	1789	29.33837733419189	9	0
2721755624	Ga0175249_12	404	2015165	2027534	12369	15	9	0.6	15k	1.7560250137932323e-11	Firmicutes	Bacilli	Bacillales	Staphylococcaceae	Staphylococcus	Staphylococcus aureus	30	35.36260004850837	9	0
2526164723	CP003415	405	4796290	4822780	26490	35	10	0.2857142857142857	30k	1.7807567934998147e-11	Proteobacteria	Gammaproteobacteria	Enterobacterales	Pectobacteriaceae	Pectobacterium	Pectobacterium parmentieri	13464	10.78574125006741	2	8
2558860237	CP006999	406	828552	832886	4334	6	6	1.0	10k	1.7944378847251635e-11	Proteobacteria	Epsilonproteobacteria	Campylobacterales	Campylobacteraceae	Campylobacter	Campylobacter fetus	15060	49.83848638670974	6	0
2593338870	JDXZ01000005	407	406387	421189	14802	15	11	0.7333333333333333	15k	1.8667597277545644e-11	Firmicutes	Bacilli	Bacillales	Staphylococcaceae	Staphylococcus	Staphylococcus aureus	5603	65.94153943160835	11	0
637000102	NC_004547	408	3800170	3857565	57395	55	12	0.2181818181818181	60k	1.901102010873245e-11	Proteobacteria	Gammaproteobacteria	Enterobacterales	Pectobacteriaceae	Pectobacterium	Pectobacterium atrosepticum	9019	6.568833205299796	12	0
2593338521	JDOX01000001	409	442328	457130	14802	15	11	0.7333333333333333	15k	1.9132852946211726e-11	Firmicutes	Bacilli	Bacillales	Staphylococcaceae	Staphylococcus	Staphylococcus aureus	5603	65.94153943160835	11	0
2571042887	JBOC01000001	410	365522	380324	14802	15	11	0.7333333333333333	15k	1.983792514975335e-11	Firmicutes	Bacilli	Bacillales	Staphylococcaceae	Staphylococcus	Staphylococcus aureus	2738	65.94153943160835	11	0
2571042733	JBJF01000003	411	369651	384530	14879	13	11	0.8461538461538461	15k	1.9969447598532453e-11	Firmicutes	Bacilli	Bacillales	Staphylococcaceae	Staphylococcus	Staphylococcus aureus	15068	75.69263856648762	11	0
2506520014	Contig40	412	4612354	4626620	14266	21	8	0.3809523809523809	15k	2.052563966202577e-11	Cyanobacteria	unclassified	Spirulinales	Spirulinaceae	Spirulina	Spirulina major	9973	13.67220097067286	4	4
2718218248	Ga0175260_11	413	3267218	3287597	20379	36	9	0.25	20k	2.111876276106576e-11	Firmicutes	Bacilli	Bacillales	Bacillaceae	Bacillus	Bacillus cereus	3231	8.943029589283086	2	7
2617270900	Ga0070626_11	414	2202380	2209243	6863	16	8	0.5	10k	2.1244780843659536e-11	Proteobacteria	Gammaproteobacteria	Alteromonadales	Alteromonadaceae	Marinobacter	Marinobacter sp. LV10R510-11A	10445	37.30147165962407	5	3
2687453249	Ga0125295_11	415	429441	475976	46535	55	12	0.2181818181818181	50k	2.1742747322415835e-11	Firmicutes	Bacilli	Bacillales	Staphylococcaceae	Staphylococcus	Staphylococcus aureus	3510	8.101819744669212	12	0
2667527659	Ga0106727_11	416	2032937	2045304	12367	14	9	0.6428571428571429	15k	2.307734767857612e-11	Firmicutes	Bacilli	Bacillales	Staphylococcaceae	Staphylococcus	Staphylococcus aureus	7404	37.89462740703947	9	0
2593338883	JBKF01000002	417	365024	379826	14802	15	11	0.7333333333333333	15k	2.318768663067661e-11	Firmicutes	Bacilli	Bacillales	Staphylococcaceae	Staphylococcus	Staphylococcus aureus	5603	65.94153943160835	11	0
2568526196	JDWY01000006	418	98562	113364	14802	15	11	0.7333333333333333	15k	2.326857367933704e-11	Firmicutes	Bacilli	Bacillales	Staphylococcaceae	Staphylococcus	Staphylococcus aureus	5603	65.94153943160835	11	0
2645727755	Ga0098430_12	419	58605	66076	7471	14	7	0.5	10k	2.406410432692872e-11	Proteobacteria	Gammaproteobacteria	Enterobacterales	Enterobacteriaceae	Salmonella	Salmonella enterica	3848	22.95542765359389	4	3
2718217825	Ga0175065_12	420	1886041	1898409	12368	15	9	0.6	15k	2.4588996604735368e-11	Firmicutes	Bacilli	Bacillales	Staphylococcaceae	Staphylococcus	Staphylococcus aureus	30	35.36545924967658	9	0
2563366579	CP003972	421	1861953	1912172	50219	64	12	0.1875	50k	2.484897308566344e-11	Proteobacteria	Gammaproteobacteria	Vibrionales	Vibrionaceae	Vibrio	Vibrio parahaemolyticus	11613	6.451741372787192	7	5
2684623154	Ga0129119_11	422	397577	414746	17169	18	9	0.5	20k	2.532644521069968e-11	Firmicutes	Bacilli	Bacillales	Staphylococcaceae	Staphylococcus	Staphylococcus aureus	20	21.230124060807267	9	0
2623621012	Ga0077890_14	423	3069761	3085507	15746	24	9	0.375	15k	2.6152343804849583e-11	Firmicutes	Bacilli	Bacillales	Bacillaceae	Bacillus	Bacillus mycoides	7468	17.36155214022609	0	9
2593338806	JDZB01000001	424	369402	384280	14878	13	11	0.8461538461538461	15k	2.6261534896095968e-11	Firmicutes	Bacilli	Bacillales	Staphylococcaceae	Staphylococcus	Staphylococcus aureus	15068	75.69772612117013	11	0
2718217925	Ga0174984_11	425	546494	549306	2812	8	5	0.625	10k	2.6529060328590003e-11	Proteobacteria	Gammaproteobacteria	Alteromonadales	Alteromonadaceae	Alteromonas	Alteromonas sp. Mex14	5591	27.78271692745377	3	2
2554235401	CP004855	426	2463427	2467162	3735	9	6	0.6666666666666666	10k	2.6819682301446808e-11	Proteobacteria	Gammaproteobacteria	Alteromonadales	Alteromonadaceae	Alteromonas	Alteromonas mediterranea	12520	38.55421686746988	4	2
2690315942	Ga0106742_14	427	18349	30716	12367	14	9	0.6428571428571429	15k	2.698853054851797e-11	Firmicutes	Bacilli	Bacillales	Staphylococcaceae	Staphylococcus	Staphylococcus aureus	7404	37.89462740703947	9	0
2654588020	Ga0111334_12	428	15241	24807	9566	15	7	0.4666666666666667	10k	2.7855243179920183e-11	Proteobacteria	Alphaproteobacteria	Sphingomonadales	Sphingomonadaceae	Sphingobium	Sphingobium sp. YBL2	6392	16.732873370966615	2	5
637000033	NC_002928	429	4637270	4640391	3121	5	5	1.0	10k	2.807807268891708e-11	Proteobacteria	Betaproteobacteria	Burkholderiales	Alcaligenaceae	Bordetella	Bordetella parapertussis	1065	40.0512656199936	5	0
2718217798	Ga0175412_11	430	1517318	1541209	23891	17	10	0.5882352941176471	10k	2.8332926534767784e-11	Proteobacteria	Gammaproteobacteria	Vibrionales	Vibrionaceae	Vibrio	Vibrio cholerae	6878	24.62162714485149	10	0
2590828767	JEOU01000005	432	442911	457713	14802	15	11	0.7333333333333333	15k	2.856220043196785e-11	Firmicutes	Bacilli	Bacillales	Staphylococcaceae	Staphylococcus	Staphylococcus aureus	5603	65.94153943160835	11	0
2571042692	JEDB01000001	433	365535	380337	14802	15	11	0.7333333333333333	15k	2.9203983456774206e-11	Firmicutes	Bacilli	Bacillales	Staphylococcaceae	Staphylococcus	Staphylococcus aureus	5603	65.94153943160835	11	0
2593338556	JDZK01000003	434	365748	380552	14804	15	11	0.7333333333333333	15k	2.931320834749496e-11	Firmicutes	Bacilli	Bacillales	Staphylococcaceae	Staphylococcus	Staphylococcus aureus	7754	65.93263082049897	11	0
2721755571	Ga0175097_11	435	919728	929501	9773	14	8	0.5714285714285714	10k	2.940704146421211e-11	Proteobacteria	Gammaproteobacteria	Vibrionales	Vibrionaceae	Vibrio	Vibrio cholerae	1790	29.936706085278683	8	0
2654588013	Ga0111281_12	436	1867552	1879920	12368	14	9	0.6428571428571429	15k	2.976480519681936e-11	Firmicutes	Bacilli	Bacillales	Staphylococcaceae	Staphylococcus	Staphylococcus aureus	30	37.89156348179634	9	0
2582581041	JBLR01000003	437	441489	456291	14802	15	11	0.7333333333333333	15k	3.0129675605935606e-11	Firmicutes	Bacilli	Bacillales	Staphylococcaceae	Staphylococcus	Staphylococcus aureus	5603	65.94153943160835	11	0
2593338977	JBKI01000001	438	403233	418035	14802	15	11	0.7333333333333333	15k	3.092589940660088e-11	Firmicutes	Bacilli	Bacillales	Staphylococcaceae	Staphylococcus	Staphylococcus aureus	5603	65.94153943160835	11	0
2571042043	JDZT01000004	439	365978	380780	14802	15	11	0.7333333333333333	15k	3.094443048910591e-11	Firmicutes	Bacilli	Bacillales	Staphylococcaceae	Staphylococcus	Staphylococcus aureus	6391	65.94153943160835	11	0
2558860476	AIVG01000007	440	330576	345378	14802	15	11	0.7333333333333333	15k	3.0955054882279814e-11	Firmicutes	Bacilli	Bacillales	Staphylococcaceae	Staphylococcus	Staphylococcus aureus	5603	65.94153943160835	11	0
2504643012	Psp7367_Contig69	441	123443	150039	26596	34	8	0.2352941176470588	30k	3.1105715684290026e-11	Cyanobacteria	unclassified	Synechococcales	Pseudanabaenaceae	Pseudanabaena	Pseudanabaena sp. PCC 7367	13853	4.529650633000983	5	3
640753052	NC_009632	442	1991368	2003736	12368	14	8	0.5714285714285714	15k	3.173136229118469e-11	Firmicutes	Bacilli	Bacillales	Staphylococcaceae	Staphylococcus	Staphylococcus aureus	30	23.65551654038072	8	0
2738541340	Ga0151191_12	443	2503964	2526204	22240	12	11	0.9166666666666666	20k	3.2233246800545753e-11	Actinobacteria	Actinobacteria	Streptomycetales	Streptomycetaceae	Streptomyces	Streptomyces sp. 1121.2	14031	54.85986211031175	11	0
2602041734	Ga0057167_103	444	313471	328273	14802	15	11	0.7333333333333333	15k	3.2294932353259406e-11	Firmicutes	Bacilli	Bacillales	Staphylococcaceae	Staphylococcus	Staphylococcus aureus	5603	65.94153943160835	11	0
2775506965	Ga0264092_11	445	1759961	1764637	4676	5	5	1.0	10k	3.2430872882856845e-11	Proteobacteria	Betaproteobacteria	Burkholderiales	Oxalobacteraceae	Janthinobacterium	Janthinobacterium svalbardensis	3232	26.732249786142	5	0
2571042710	JBRA01000003	446	369837	384716	14879	13	11	0.8461538461538461	15k	3.269722876518164e-11	Firmicutes	Bacilli	Bacillales	Staphylococcaceae	Staphylococcus	Staphylococcus aureus	15068	75.69263856648762	11	0
2603879907	Ga0057295_13	447	431917	445641	13724	12	10	0.8333333333333334	15k	3.2766118962593796e-11	Firmicutes	Bacilli	Bacillales	Staphylococcaceae	Staphylococcus	Staphylococcus aureus	7763	60.72087826678326	10	0
2571042339	JBPL01000004	448	90991	105793	14802	15	11	0.7333333333333333	15k	3.2850261418857887e-11	Firmicutes	Bacilli	Bacillales	Staphylococcaceae	Staphylococcus	Staphylococcus aureus	5603	65.94153943160835	11	0
2593338946	JBPB01000003	449	369538	384417	14879	13	11	0.8461538461538461	15k	3.285143077295308e-11	Firmicutes	Bacilli	Bacillales	Staphylococcaceae	Staphylococcus	Staphylococcus aureus	15068	75.69263856648762	11	0
2716884865	CP016889	450	4101981	4114498	12517	18	8	0.4444444444444444	15k	3.356767955570106e-11	Proteobacteria	Gammaproteobacteria	Enterobacterales	Erwiniaceae	Pantoea	Pantoea agglomerans	1070	18.17972002521016	6	2
2711768628	FP565575	451	1914950	1918257	3307	10	7	0.7	10k	3.364558384818509e-11	candidate division NC10	unclassified	unclassified	unclassified	Candidatus Methylomirabilis	Candidatus Methylomirabilis oxyfera	3849	72.60356818869066	4	3
2648501468	Ga0077931_11	452	4512786	4516936	4150	7	6	0.8571428571428571	10k	3.4365328434904693e-11	Proteobacteria	Gammaproteobacteria	Enterobacterales	Yersiniaceae	Yersinia	Yersinia pseudotuberculosis	11084	44.61273666092944	3	3
2593338976	JDYC01000006	453	94776	109655	14879	13	11	0.8461538461538461	15k	3.4652608569354675e-11	Firmicutes	Bacilli	Bacillales	Staphylococcaceae	Staphylococcus	Staphylococcus aureus	6239	75.69263856648762	11	0
641522624	NC_010498	454	3924517	3926619	2102	9	5	0.5555555555555556	10k	3.4662683261646286e-11	Proteobacteria	Gammaproteobacteria	Enterobacterales	Enterobacteriaceae	Escherichia	Escherichia coli	21	33.037318955492125	5	0
2718217994	Ga0175594_13	455	3348466	3380248	31782	48	11	0.2291666666666666	40k	3.540732390151203e-11	Firmicutes	Bacilli	Bacillales	Bacillaceae	Bacillus	Bacillus thuringiensis	11800	9.597282528894764	5	6
2648501160	Ga0081732_13	456	317707	375926	58219	79	13	0.1645569620253164	60k	3.5715606214828896e-11	Proteobacteria	Gammaproteobacteria	Vibrionales	Vibrionaceae	Vibrio	Vibrio cholerae	5051	6.20985667169859	9	4
2568526292	JBGG01000002	457	366041	380843	14802	15	11	0.7333333333333333	15k	3.5755376005054313e-11	Firmicutes	Bacilli	Bacillales	Staphylococcaceae	Staphylococcus	Staphylococcus aureus	5603	65.94153943160835	11	0
2718217854	Ga0174825_11	458	2894970	2901677	6707	17	6	0.3529411764705882	10k	3.579773574938321e-11	Cyanobacteria	unclassified	Oscillatoriales	Oscillatoriaceae	Moorea	Moorea producens	12521	11.366526631526323	3	3
2627854133	Ga0078273_11	459	1259712	1274338	14626	14	8	0.5714285714285714	10k	3.6021190848889694e-11	Proteobacteria	Gammaproteobacteria	Enterobacterales	Enterobacteriaceae	Salmonella	Salmonella enterica	12802	20.003516243089607	6	2
2593338925	JBMF01000007	460	48929	63732	14803	16	12	0.75	15k	3.723297165596946e-11	Firmicutes	Bacilli	Bacillales	Staphylococcaceae	Staphylococcus	Staphylococcus aureus	6393	87.54982098223333	12	0
2627853838	Ga0077135_101	461	2122428	2162763	40335	53	14	0.2641509433962264	40k	3.7537488530157326e-11	Firmicutes	Bacilli	Bacillales	Bacillaceae	Bacillus	Bacillus aryabhattai	6664	17.970253841062235	5	9
2568526628	JDYB01000003	462	93163	107965	14802	15	11	0.7333333333333333	15k	3.8270831190779575e-11	Firmicutes	Bacilli	Bacillales	Staphylococcaceae	Staphylococcus	Staphylococcus aureus	5603	65.94153943160835	11	0
2657245545	Ga0109874_11	463	1458858	1472582	13724	12	10	0.8333333333333334	15k	3.837130071783676e-11	Firmicutes	Bacilli	Bacillales	Staphylococcaceae	Staphylococcus	Staphylococcus aureus	6265	60.72087826678326	10	0
2630968268	Ga0081190_11	464	2193905	2200612	6707	18	6	0.3333333333333333	10k	3.85783879232372e-11	Cyanobacteria	unclassified	Oscillatoriales	Oscillatoriaceae	Moorea	Moorea producens	12521	10.73505292977486	3	3
2687453435	Ga0123720_11	465	422090	437266	15176	16	9	0.5625	15k	3.983101786841947e-11	Firmicutes	Bacilli	Bacillales	Staphylococcaceae	Staphylococcus	Staphylococcus aureus	14217	27.02045993674222	9	0
2571042489	JBMG01000001	466	68648	83450	14802	15	11	0.7333333333333333	15k	4.003769377140626e-11	Firmicutes	Bacilli	Bacillales	Staphylococcaceae	Staphylococcus	Staphylococcus aureus	5603	65.94153943160835	11	0
2503982036	Csp6303_Contig662	467	1569032	1577116	8084	16	7	0.4375	10k	4.049117095941568e-11	Cyanobacteria	unclassified	Nostocales	Calotrichaceae	Calothrix	Calothrix parietina	1791	18.562902028698662	4	3
647533223	NZ_GG730336	468	958183	979364	21181	20	12	0.6	20k	4.080345506158245e-11	Firmicutes	Bacilli	Bacillales	Staphylococcaceae	Staphylococcus	Staphylococcus aureus	8134	48.949530239365465	12	0
2558860510	AIWP01000002	469	1563656	1576024	12368	14	9	0.6428571428571429	15k	4.1785066915261926e-11	Firmicutes	Bacilli	Bacillales	Staphylococcaceae	Staphylococcus	Staphylococcus aureus	30	37.89156348179634	9	0
2571042627	JDYV01000002	470	372769	387571	14802	15	11	0.7333333333333333	15k	4.227780987590319e-11	Firmicutes	Bacilli	Bacillales	Staphylococcaceae	Staphylococcus	Staphylococcus aureus	5603	65.94153943160835	11	0
2654587821	Ga0032627_11	471	2130892	2135131	4239	10	6	0.6	10k	4.473022293582488e-11	Firmicutes	Bacilli	Lactobacillales	Streptococcaceae	Streptococcus	Streptococcus pneumoniae	4815	30.57324840764331	6	0
2517572108	C935DRAFT_scaffold00004.4	472	120135	149733	29598	35	13	0.3714285714285714	30k	4.511125502215549e-11	Proteobacteria	Gammaproteobacteria	Chromatiales	Ectothiorhodospiraceae	Thioalkalivibrio	Thioalkalivibrio sp. ALJ3	9020	27.570395683106003	8	5
2512875029	cya540Draft1_scaffold00001.1	473	3443765	3448616	4851	10	7	0.7	10k	4.6608971330869565e-11	Cyanobacteria	unclassified	Oscillatoriales	Microcoleaceae	Planktothrix	Planktothrix prolifica	13854	49.49494949494949	5	2
2603879654	Ga0054815_101	474	1395613	1407981	12368	13	9	0.6923076923076923	15k	4.900701315472377e-11	Firmicutes	Bacilli	Bacillales	Staphylococcaceae	Staphylococcus	Staphylococcus aureus	30	40.80629913424221	9	0
2524614822	H152DRAFT_scaffold00001.1	475	1747765	1749057	1292	4	4	1.0	10k	4.9107953950502004e-11	Proteobacteria	Gammaproteobacteria	Cellvibrionales	Cellvibrionaceae	unclassified	Cellvibrionaceae bacterium 1162T.S.0a.05	14032	49.535603715170296	2	2
2687453497	Ga0126445_11	476	4360693	4362707	2014	6	5	0.8333333333333334	10k	4.9405015243058375e-11	Proteobacteria	Gammaproteobacteria	Alteromonadales	Alteromonadaceae	Marinobacter	Marinobacter sp. LQ44	15065	51.721284342932805	3	2
2627853949	Ga0080041_14	477	1	25215	25214	36	10	0.2777777777777778	30k	5.174712251135418e-11	Proteobacteria	Alphaproteobacteria	Rhodospirillales	Acetobacteraceae	Acetobacter	Acetobacter oryzifermentans	3233	11.016807241127063	6	4
2695420928	Ga0131175_115	478	38473	46265	7792	14	9	0.6428571428571429	10k	5.1873746955290994e-11	Proteobacteria	Alphaproteobacteria	Rhodobacterales	Rhodobacteraceae	Loktanella	Loktanella atrilutea	10446	60.14410384276914	5	4
2654588010	Ga0111282_11	479	3916032	3923385	7353	16	6	0.375	10k	5.3575309592763104e-11	Proteobacteria	Gammaproteobacteria	Thiotrichales	Thiotrichaceae	Beggiatoa	Beggiatoa leptomitoformis	15648	11.015911872705018	4	2
2681813579	Ga0132173_11	480	4371556	4373570	2014	6	5	0.8333333333333334	10k	5.3788551257092775e-11	Proteobacteria	Gammaproteobacteria	Alteromonadales	Alteromonadaceae	Marinobacter	Marinobacter sp.	15065	51.721284342932805	3	2
2537561527	AHVW01000003	481	52582	71533	18951	19	12	0.631578947368421	20k	5.4201853121058026e-11	Firmicutes	Bacilli	Bacillales	Staphylococcaceae	Staphylococcus	Staphylococcus aureus	1134	57.58896211559451	12	0
2568526610	JBFN01000001	482	405806	420608	14802	15	11	0.7333333333333333	15k	5.471842403793688e-11	Firmicutes	Bacilli	Bacillales	Staphylococcaceae	Staphylococcus	Staphylococcus aureus	5603	65.94153943160835	11	0
2630968576	Ga0072456_11	483	2804995	2836629	31634	34	12	0.3529411764705882	40k	5.491038514219044e-11	Proteobacteria	Gammaproteobacteria	Enterobacterales	Morganellaceae	Xenorhabdus	Xenorhabdus doucetiae	3850	19.279330876309555	11	1
2576861048	JBKS01000002	484	373492	388371	14879	13	11	0.8461538461538461	15k	5.5528002230361003e-11	Firmicutes	Bacilli	Bacillales	Staphylococcaceae	Staphylococcus	Staphylococcus aureus	15068	75.69263856648762	11	0
2690315707	Ga0106720_11	485	1021073	1036249	15176	16	9	0.5625	15k	5.6154182381573555e-11	Firmicutes	Bacilli	Bacillales	Staphylococcaceae	Staphylococcus	Staphylococcus aureus	12325	27.02045993674222	9	0
2526164528	K365DRAFT_scaffold00001.1	486	4148672	4188802	40130	57	13	0.2280701754385964	40k	5.665100138043267e-11	Proteobacteria	Deltaproteobacteria	Desulfobacterales	Desulfobacteraceae	Desulfotignum	Desulfotignum balticum	22	12.486174319426777	8	5
2568526073	JDIL01000001	487	442325	457127	14802	15	11	0.7333333333333333	15k	5.714323654632107e-11	Firmicutes	Bacilli	Bacillales	Staphylococcaceae	Staphylococcus	Staphylococcus aureus	11801	65.94153943160835	11	0
2663762691	Ga0115885_11	488	2649815	2651844	2029	6	5	0.8333333333333334	10k	5.75057477301732e-11	Proteobacteria	Alphaproteobacteria	Rhodospirillales	Acetobacteraceae	Acetobacter	Acetobacter ascendens	5052	51.33891900772137	3	2
643692051	NC_011662	489	4285597	4291659	6062	12	6	0.5	10k	5.754134491632322e-11	Proteobacteria	Betaproteobacteria	Rhodocyclales	Zoogloeaceae	Thauera	Thauera sp. MZ1T	5592	17.815902342461232	6	0
2513237252	HE681097	490	415666	427115	11449	11	8	0.7272727272727273	15k	5.783729561508697e-11	Firmicutes	Bacilli	Bacillales	Staphylococcaceae	Staphylococcus	Staphylococcus aureus	7834	32.52368210006431	8	0
2718217954	Ga0174877_11	491	475538	487670	12132	16	7	0.4375	15k	5.840838935262577e-11	Proteobacteria	Deltaproteobacteria	Desulfuromonadales	Desulfuromonadaceae	Pelobacter	Pelobacter acetylenicus	12803	12.3691477085394	4	3
2593338660	JEDC01000002	492	365484	380285	14801	15	11	0.7333333333333333	15k	5.907998699834095e-11	Firmicutes	Bacilli	Bacillales	Staphylococcaceae	Staphylococcus	Staphylococcus aureus	5055	65.9459946400018	11	0
2687453210	Ga0125182_11	493	2014078	2023334	9256	11	8	0.7272727272727273	10k	6.017459090052002e-11	Proteobacteria	Betaproteobacteria	Neisseriales	Neisseriaceae	Neisseria	Neisseria gonorrhoeae	6665	40.22943348786045	5	3
2657245596	Ga0106713_114	494	1265237	1276044	10807	10	10	1.0	10k	6.017494444962007e-11	Firmicutes	Bacilli	Bacillales	Staphylococcaceae	Staphylococcus	Staphylococcus aureus	6879	92.53261774775608	10	0
2630968395	Ga0077956_11	497	4527034	4531184	4150	7	6	0.8571428571428571	10k	6.380079817906276e-11	Proteobacteria	Gammaproteobacteria	Enterobacterales	Yersiniaceae	Yersinia	Yersinia pseudotuberculosis	11084	44.61273666092944	3	3
2568526053	JBQD01000003	498	365871	380673	14802	15	11	0.7333333333333333	15k	6.682041559510616e-11	Firmicutes	Bacilli	Bacillales	Staphylococcaceae	Staphylococcus	Staphylococcus aureus	5603	65.94153943160835	11	0
2593338878	JDXJ01000006	499	98635	113437	14802	15	11	0.7333333333333333	15k	6.756764666374767e-11	Firmicutes	Bacilli	Bacillales	Staphylococcaceae	Staphylococcus	Staphylococcus aureus	5603	65.94153943160835	11	0
2563367027	AOBE01000010	500	1012096	1024465	12369	15	10	0.6666666666666666	15k	6.934885534978524e-11	Firmicutes	Bacilli	Bacillales	Staphylococcaceae	Staphylococcus	Staphylococcus aureus	30	53.89818632603012	10	0
2568526513	JEOZ01000006	501	98283	113085	14802	15	11	0.7333333333333333	15k	6.945317410950845e-11	Firmicutes	Bacilli	Bacillales	Staphylococcaceae	Staphylococcus	Staphylococcus aureus	5603	65.94153943160835	11	0
2593338837	JDXE01000006	502	442329	457131	14802	15	11	0.7333333333333333	15k	6.950861940352292e-11	Firmicutes	Bacilli	Bacillales	Staphylococcaceae	Staphylococcus	Staphylococcus aureus	5603	65.94153943160835	11	0
2721755701	Ga0175543_11	503	486036	498168	12132	16	7	0.4375	15k	7.022799353645934e-11	Proteobacteria	Deltaproteobacteria	Desulfuromonadales	Desulfuromonadaceae	Pelobacter	Pelobacter acetylenicus	12803	12.3691477085394	4	3
2582581056	JEOS01000004	504	358499	373301	14802	15	11	0.7333333333333333	15k	7.041778253626189e-11	Firmicutes	Bacilli	Bacillales	Staphylococcaceae	Staphylococcus	Staphylococcus aureus	5603	65.94153943160835	11	0
2739367640	Ga0136299_11	505	3382593	3385350	2757	8	5	0.625	10k	7.050423762470921e-11	Fibrobacteres	Fibrobacteria	Fibrobacterales	Fibrobacteraceae	Fibrobacter	Fibrobacter sp. NR9	7001	28.33696046427276	2	3
2590828732	JEPD01000003	506	332304	347106	14802	15	11	0.7333333333333333	15k	7.111190757771599e-11	Firmicutes	Bacilli	Bacillales	Staphylococcaceae	Staphylococcus	Staphylococcus aureus	5603	65.94153943160835	11	0
2537561523	AHVN01000005	507	123949	142899	18950	20	12	0.6	20k	7.122390155626155e-11	Firmicutes	Bacilli	Bacillales	Staphylococcaceae	Staphylococcus	Staphylococcus aureus	1134	54.71240105540897	12	0
2593338868	JBIB01000003	508	406308	421110	14802	15	11	0.7333333333333333	15k	7.137464369564383e-11	Firmicutes	Bacilli	Bacillales	Staphylococcaceae	Staphylococcus	Staphylococcus aureus	5603	65.94153943160835	11	0
2687453366	Ga0133528_12	509	2009214	2023982	14768	16	9	0.5625	15k	7.245255878082175e-11	Firmicutes	Bacilli	Bacillales	Staphylococcaceae	Staphylococcus	Staphylococcus aureus	3234	27.766962351029253	9	0
651053068	FR714927	510	1814580	1826947	12367	13	8	0.6153846153846154	15k	7.353385918066668e-11	Firmicutes	Bacilli	Bacillales	Staphylococcaceae	Staphylococcus	Staphylococcus aureus	30	25.47723159027436	8	0
2671181004	Ga0122883_101	511	979882	994799	14917	13	11	0.8461538461538461	15k	7.379798715619694e-11	Firmicutes	Bacilli	Bacillales	Staphylococcaceae	Staphylococcus	Staphylococcus aureus	15649	75.4998169357625	11	0
2571042279	JEOL01000004	512	411403	426205	14802	15	11	0.7333333333333333	15k	7.488720418454436e-11	Firmicutes	Bacilli	Bacillales	Staphylococcaceae	Staphylococcus	Staphylococcus aureus	5603	65.94153943160835	11	0
2593338905	JBSD01000004	513	365996	380798	14802	15	11	0.7333333333333333	15k	7.501949141244937e-11	Firmicutes	Bacilli	Bacillales	Staphylococcaceae	Staphylococcus	Staphylococcus aureus	5603	65.94153943160835	11	0
648028006	NC_014318	514	3548258	3562710	14452	9	7	0.7777777777777778	15k	7.518269329178122e-11	Actinobacteria	Actinobacteria	Pseudonocardiales	Pseudonocardiaceae	Amycolatopsis	Amycolatopsis mediterranei	1071	18.459574991542887	7	0
2571042186	JBEW01000004	515	90680	105483	14803	15	11	0.7333333333333333	15k	7.684481184789233e-11	Firmicutes	Bacilli	Bacillales	Staphylococcaceae	Staphylococcus	Staphylococcus aureus	3851	65.93708482514806	11	0
2558860185	SPN033038_FQ312042_1.2	516	1664772	1669886	5114	12	6	0.5	10k	7.717100733324038e-11	Firmicutes	Bacilli	Lactobacillales	Streptococcaceae	Streptococcus	Streptococcus pneumoniae	11085	21.118498240125145	6	0
2590828707	JDOI01000003	517	354990	369869	14879	13	11	0.8461538461538461	15k	7.736702003981839e-11	Firmicutes	Bacilli	Bacillales	Staphylococcaceae	Staphylococcus	Staphylococcus aureus	15068	75.69263856648762	11	0
2558860184	SPN032672_FQ312039_1.1	518	1662583	1667697	5114	12	6	0.5	10k	7.766890867586192e-11	Firmicutes	Bacilli	Lactobacillales	Streptococcaceae	Streptococcus	Streptococcus pneumoniae	11085	21.118498240125145	6	0
2721755757	Ga0175176_11	519	226001	229122	3121	5	5	1.0	10k	7.778101118396749e-11	Proteobacteria	Betaproteobacteria	Burkholderiales	Alcaligenaceae	Bordetella	Bordetella pertussis	15066	40.0512656199936	5	0
641736171	NZ_ABJK02000019	520	18072	27202	9130	21	9	0.4285714285714285	10k	7.793407429658122e-11	Firmicutes	Bacilli	Lactobacillales	Streptococcaceae	Streptococcus	Streptococcus infantarius	5053	34.219996870599275	9	0
2721755759	Ga0175174_11	521	227258	230379	3121	5	5	1.0	10k	7.831899319397804e-11	Proteobacteria	Betaproteobacteria	Burkholderiales	Alcaligenaceae	Bordetella	Bordetella pertussis	15066	40.0512656199936	5	0
2630968604	Ga0069372_11	522	227258	230379	3121	5	5	1.0	10k	7.832370971248888e-11	Proteobacteria	Betaproteobacteria	Burkholderiales	Alcaligenaceae	Bordetella	Bordetella pertussis	15066	40.0512656199936	5	0
2721755561	Ga0176017_11	523	236164	239285	3121	5	5	1.0	10k	7.888094734781757e-11	Proteobacteria	Betaproteobacteria	Burkholderiales	Alcaligenaceae	Bordetella	Bordetella pertussis	15066	40.0512656199936	5	0
2684622630	Ga0123688_11	524	368237	379479	11242	10	8	0.8	10k	7.925994263156628e-11	Firmicutes	Bacilli	Bacillales	Staphylococcaceae	Staphylococcus	Staphylococcus aureus	4190	36.434798078633705	8	0
2593338767	JEPQ01000008	525	335419	350298	14879	13	11	0.8461538461538461	15k	7.930800026269944e-11	Firmicutes	Bacilli	Bacillales	Staphylococcaceae	Staphylococcus	Staphylococcus aureus	15068	75.69263856648762	11	0
2660238172	Ga0111742_11	526	366532	377565	11033	11	8	0.7272727272727273	10k	7.968812199800218e-11	Firmicutes	Bacilli	Bacillales	Staphylococcaceae	Staphylococcus	Staphylococcus aureus	6880	33.749989700320526	8	0
2529293222	AFXO01000002	527	25455	28137	2682	8	8	1.0	10k	8.082204473711196e-11	Firmicutes	Bacilli	Lactobacillales	Streptococcaceae	Streptococcus	Streptococcus intermedius	1432	190.90231170768084	2	6
2593338956	JBGU01000003	528	369491	384370	14879	13	11	0.8461538461538461	15k	8.093553593899294e-11	Firmicutes	Bacilli	Bacillales	Staphylococcaceae	Staphylococcus	Staphylococcus aureus	7408	75.69263856648762	11	0
2582581088	JBNU01000001	529	446332	461211	14879	13	11	0.8461538461538461	15k	8.120388698304833e-11	Firmicutes	Bacilli	Bacillales	Staphylococcaceae	Staphylococcus	Staphylococcus aureus	15068	75.69263856648762	11	0
2558860609	AJCK01000002	530	395299	409023	13724	12	10	0.8333333333333334	15k	8.145127645252459e-11	Firmicutes	Bacilli	Bacillales	Staphylococcaceae	Staphylococcus	Staphylococcus aureus	7763	60.72087826678326	10	0
637000194	NC_007484	531	441899	480274	38375	47	10	0.2127659574468085	40k	8.188812850810286e-11	Proteobacteria	Gammaproteobacteria	Chromatiales	Chromatiaceae	Nitrosococcus	Nitrosococcus oceani	5066	5.544389770600874	10	0
2593338543	JEEB01000003	532	365950	380752	14802	15	11	0.7333333333333333	15k	8.249248754009738e-11	Firmicutes	Bacilli	Bacillales	Staphylococcaceae	Staphylococcus	Staphylococcus aureus	5603	65.94153943160835	11	0
2690315788	Ga0122939_104	533	286736	297531	10795	10	10	1.0	10k	8.51636329848101e-11	Firmicutes	Bacilli	Bacillales	Staphylococcaceae	Staphylococcus	Staphylococcus aureus	15751	92.63547938860584	10	0
2667527499	Ga0105946_11	534	362614	423054	60440	78	12	0.1538461538461538	60k	8.595744820675702e-11	Proteobacteria	Gammaproteobacteria	Vibrionales	Vibrionaceae	Vibrio	Vibrio cholerae	13577	4.398513465356616	6	6
2590828711	JGHG01000002	535	446335	457129	10794	11	10	0.9090909090909092	10k	8.947865351035184e-11	Firmicutes	Bacilli	Bacillales	Staphylococcaceae	Staphylococcus	Staphylococcus aureus	15751	84.22187410514259	10	0
2721755566	Ga0176018_11	536	234066	237187	3121	5	5	1.0	10k	8.951428540472109e-11	Proteobacteria	Betaproteobacteria	Burkholderiales	Alcaligenaceae	Bordetella	Bordetella pertussis	15066	40.0512656199936	5	0
2718217943	Ga0175338_11	537	235115	238236	3121	5	5	1.0	10k	8.998987270693769e-11	Proteobacteria	Betaproteobacteria	Burkholderiales	Alcaligenaceae	Bordetella	Bordetella pertussis	15066	40.0512656199936	5	0
2593338840	JBGA01000006	538	442322	457124	14802	15	11	0.7333333333333333	15k	9.006269507777202e-11	Firmicutes	Bacilli	Bacillales	Staphylococcaceae	Staphylococcus	Staphylococcus aureus	5603	65.94153943160835	11	0
2568526484	JEPA01000005	539	405716	420518	14802	15	11	0.7333333333333333	15k	9.034526722617436e-11	Firmicutes	Bacilli	Bacillales	Staphylococcaceae	Staphylococcus	Staphylococcus aureus	5603	65.94153943160835	11	0
2603879583	Ga0057350_16	540	385016	398740	13724	12	10	0.8333333333333334	15k	9.044864484503708e-11	Firmicutes	Bacilli	Bacillales	Staphylococcaceae	Staphylococcus	Staphylococcus aureus	7763	60.72087826678326	10	0
2721755715	Ga0175337_11	541	235115	238236	3121	5	5	1.0	10k	9.074552241287416e-11	Proteobacteria	Betaproteobacteria	Burkholderiales	Alcaligenaceae	Bordetella	Bordetella pertussis	15066	40.0512656199936	5	0
2684623239	Ga0123775_11	542	625676	628797	3121	5	5	1.0	10k	9.096449130125763e-11	Proteobacteria	Betaproteobacteria	Burkholderiales	Alcaligenaceae	Bordetella	Bordetella pertussis	15066	40.0512656199936	5	0
2721755760	Ga0175175_11	543	235115	238236	3121	5	5	1.0	10k	9.149146585981236e-11	Proteobacteria	Betaproteobacteria	Burkholderiales	Alcaligenaceae	Bordetella	Bordetella pertussis	15066	40.0512656199936	5	0
2721755466	Ga0175009_11	544	235115	238236	3121	5	5	1.0	10k	9.149201750321148e-11	Proteobacteria	Betaproteobacteria	Burkholderiales	Alcaligenaceae	Bordetella	Bordetella pertussis	15066	40.0512656199936	5	0
2721755562	Ga0176010_11	545	235115	238236	3121	5	5	1.0	10k	9.168611236705164e-11	Proteobacteria	Betaproteobacteria	Burkholderiales	Alcaligenaceae	Bordetella	Bordetella pertussis	15066	40.0512656199936	5	0
2721755564	Ga0176012_11	546	236162	239283	3121	5	5	1.0	10k	9.195814314431932e-11	Proteobacteria	Betaproteobacteria	Burkholderiales	Alcaligenaceae	Bordetella	Bordetella pertussis	15066	40.0512656199936	5	0
2718218014	Ga0175018_11	547	234066	237187	3121	5	5	1.0	10k	9.210925731039496e-11	Proteobacteria	Betaproteobacteria	Burkholderiales	Alcaligenaceae	Bordetella	Bordetella pertussis	15066	40.0512656199936	5	0
2721755563	Ga0176011_11	548	235115	238236	3121	5	5	1.0	10k	9.229656235912676e-11	Proteobacteria	Betaproteobacteria	Burkholderiales	Alcaligenaceae	Bordetella	Bordetella pertussis	15066	40.0512656199936	5	0
2718218075	Ga0175509_11	549	235113	238234	3121	5	5	1.0	10k	9.237821952404244e-11	Proteobacteria	Betaproteobacteria	Burkholderiales	Alcaligenaceae	Bordetella	Bordetella pertussis	15066	40.0512656199936	5	0
2593338703	JDYN01000005	550	127468	142347	14879	13	11	0.8461538461538461	15k	9.250207630560216e-11	Firmicutes	Bacilli	Bacillales	Staphylococcaceae	Staphylococcus	Staphylococcus aureus	15068	75.69263856648762	11	0
2718217814	Ga0175182_11	551	234066	237187	3121	5	5	1.0	10k	9.283416342576974e-11	Proteobacteria	Betaproteobacteria	Burkholderiales	Alcaligenaceae	Bordetella	Bordetella pertussis	15066	40.0512656199936	5	0
2721755567	Ga0176019_11	552	244496	247617	3121	5	5	1.0	10k	9.296282413129187e-11	Proteobacteria	Betaproteobacteria	Burkholderiales	Alcaligenaceae	Bordetella	Bordetella pertussis	15066	40.0512656199936	5	0
2718218059	Ga0174843_11	553	398936	402057	3121	5	5	1.0	10k	9.303134306356355e-11	Proteobacteria	Betaproteobacteria	Burkholderiales	Alcaligenaceae	Bordetella	Bordetella pertussis	15066	40.0512656199936	5	0
2718218072	Ga0175508_11	554	235116	238237	3121	5	5	1.0	10k	9.321288998461711e-11	Proteobacteria	Betaproteobacteria	Burkholderiales	Alcaligenaceae	Bordetella	Bordetella pertussis	15066	40.0512656199936	5	0
2718217974	Ga0175677_11	555	234066	237187	3121	5	5	1.0	10k	9.326966116656716e-11	Proteobacteria	Betaproteobacteria	Burkholderiales	Alcaligenaceae	Bordetella	Bordetella pertussis	15066	40.0512656199936	5	0
2684623160	Ga0125149_11	556	234066	237187	3121	5	5	1.0	10k	9.342743845651255e-11	Proteobacteria	Betaproteobacteria	Burkholderiales	Alcaligenaceae	Bordetella	Bordetella pertussis	15066	40.0512656199936	5	0
2687453298	Ga0125278_11	557	234066	237187	3121	5	5	1.0	10k	9.342789100039936e-11	Proteobacteria	Betaproteobacteria	Burkholderiales	Alcaligenaceae	Bordetella	Bordetella pertussis	15066	40.0512656199936	5	0
2667527541	Ga0111808_11	558	234066	237187	3121	5	5	1.0	10k	9.343863969084159e-11	Proteobacteria	Betaproteobacteria	Burkholderiales	Alcaligenaceae	Bordetella	Bordetella pertussis	15066	40.0512656199936	5	0
2721755482	Ga0175841_11	559	235119	238240	3121	5	5	1.0	10k	9.349433034207439e-11	Proteobacteria	Betaproteobacteria	Burkholderiales	Alcaligenaceae	Bordetella	Bordetella pertussis	15066	40.0512656199936	5	0
2684623214	Ga0123638_11	560	235117	238238	3121	5	5	1.0	10k	9.349602885337516e-11	Proteobacteria	Betaproteobacteria	Burkholderiales	Alcaligenaceae	Bordetella	Bordetella pertussis	15066	40.0512656199936	5	0
2667527463	Ga0111761_11	561	234066	237187	3121	5	5	1.0	10k	9.350282326887252e-11	Proteobacteria	Betaproteobacteria	Burkholderiales	Alcaligenaceae	Bordetella	Bordetella pertussis	15066	40.0512656199936	5	0
2718218472	Ga0175673_11	562	234066	237187	3121	5	5	1.0	10k	9.361478989732079e-11	Proteobacteria	Betaproteobacteria	Burkholderiales	Alcaligenaceae	Bordetella	Bordetella pertussis	15066	40.0512656199936	5	0
2667527534	Ga0111815_11	563	234066	237187	3121	5	5	1.0	10k	9.361637762468996e-11	Proteobacteria	Betaproteobacteria	Burkholderiales	Alcaligenaceae	Bordetella	Bordetella pertussis	15066	40.0512656199936	5	0
2687453305	Ga0125276_11	564	235115	238236	3121	5	5	1.0	10k	9.366561320461988e-11	Proteobacteria	Betaproteobacteria	Burkholderiales	Alcaligenaceae	Bordetella	Bordetella pertussis	15066	40.0512656199936	5	0
2667527479	Ga0111775_11	565	234066	237187	3121	5	5	1.0	10k	9.36662940985718e-11	Proteobacteria	Betaproteobacteria	Burkholderiales	Alcaligenaceae	Bordetella	Bordetella pertussis	15066	40.0512656199936	5	0
2667527466	Ga0111769_11	566	234066	237187	3121	5	5	1.0	10k	9.378849718190906e-11	Proteobacteria	Betaproteobacteria	Burkholderiales	Alcaligenaceae	Bordetella	Bordetella pertussis	15066	40.0512656199936	5	0
2684623238	Ga0123776_11	567	398932	402053	3121	5	5	1.0	10k	9.389256577859192e-11	Proteobacteria	Betaproteobacteria	Burkholderiales	Alcaligenaceae	Bordetella	Bordetella pertussis	15066	40.0512656199936	5	0
2684623216	Ga0123636_11	568	398931	402052	3121	5	5	1.0	10k	9.389518349539604e-11	Proteobacteria	Betaproteobacteria	Burkholderiales	Alcaligenaceae	Bordetella	Bordetella pertussis	15066	40.0512656199936	5	0
2684623236	Ga0123772_11	569	234066	237187	3121	5	5	1.0	10k	9.390622439505179e-11	Proteobacteria	Betaproteobacteria	Burkholderiales	Alcaligenaceae	Bordetella	Bordetella pertussis	15066	40.0512656199936	5	0
2687453628	Ga0125023_11	570	235109	238230	3121	5	5	1.0	10k	9.390622439505179e-11	Proteobacteria	Betaproteobacteria	Burkholderiales	Alcaligenaceae	Bordetella	Bordetella pertussis	15066	40.0512656199936	5	0
2684623159	Ga0125148_11	571	234066	237187	3121	5	5	1.0	10k	9.390690738846051e-11	Proteobacteria	Betaproteobacteria	Burkholderiales	Alcaligenaceae	Bordetella	Bordetella pertussis	15066	40.0512656199936	5	0
2687453629	Ga0125024_11	572	234065	237186	3121	5	5	1.0	10k	9.390952558508366e-11	Proteobacteria	Betaproteobacteria	Burkholderiales	Alcaligenaceae	Bordetella	Bordetella pertussis	15066	40.0512656199936	5	0
2687453306	Ga0125277_11	573	234066	237187	3121	5	5	1.0	10k	9.397614830489244e-11	Proteobacteria	Betaproteobacteria	Burkholderiales	Alcaligenaceae	Bordetella	Bordetella pertussis	15066	40.0512656199936	5	0
2687453334	Ga0125219_11	574	234067	237188	3121	5	5	1.0	10k	9.399403790085722e-11	Proteobacteria	Betaproteobacteria	Burkholderiales	Alcaligenaceae	Bordetella	Bordetella pertussis	15066	40.0512656199936	5	0
2687453333	Ga0125218_11	575	398932	402053	3121	5	5	1.0	10k	9.401272948628662e-11	Proteobacteria	Betaproteobacteria	Burkholderiales	Alcaligenaceae	Bordetella	Bordetella pertussis	15066	40.0512656199936	5	0
2684623135	Ga0125081_11	576	398931	402052	3121	5	5	1.0	10k	9.401409733838628e-11	Proteobacteria	Betaproteobacteria	Burkholderiales	Alcaligenaceae	Bordetella	Bordetella pertussis	15066	40.0512656199936	5	0
2681813418	Ga0125217_11	577	235115	238236	3121	5	5	1.0	10k	9.402424298689492e-11	Proteobacteria	Betaproteobacteria	Burkholderiales	Alcaligenaceae	Bordetella	Bordetella pertussis	15066	40.0512656199936	5	0
2684623240	Ga0123774_11	578	234066	237187	3121	5	5	1.0	10k	9.402504101498064e-11	Proteobacteria	Betaproteobacteria	Burkholderiales	Alcaligenaceae	Bordetella	Bordetella pertussis	15066	40.0512656199936	5	0
2684623046	Ga0125244_11	579	234066	237187	3121	5	5	1.0	10k	9.402561104001779e-11	Proteobacteria	Betaproteobacteria	Burkholderiales	Alcaligenaceae	Bordetella	Bordetella pertussis	15066	40.0512656199936	5	0
2660238587	Ga0111817_11	580	234065	237186	3121	5	5	1.0	10k	9.402572504552279e-11	Proteobacteria	Betaproteobacteria	Burkholderiales	Alcaligenaceae	Bordetella	Bordetella pertussis	15066	40.0512656199936	5	0
2681813419	Ga0125279_11	581	234066	237187	3121	5	5	1.0	10k	9.402572504552279e-11	Proteobacteria	Betaproteobacteria	Burkholderiales	Alcaligenaceae	Bordetella	Bordetella pertussis	15066	40.0512656199936	5	0
2687453303	Ga0125274_11	582	234066	237187	3121	5	5	1.0	10k	9.402846122740844e-11	Proteobacteria	Betaproteobacteria	Burkholderiales	Alcaligenaceae	Bordetella	Bordetella pertussis	15066	40.0512656199936	5	0
2667527560	Ga0111736_11	583	234066	237187	3121	5	5	1.0	10k	9.414266796096584e-11	Proteobacteria	Betaproteobacteria	Burkholderiales	Alcaligenaceae	Bordetella	Bordetella pertussis	15066	40.0512656199936	5	0
2687453360	Ga0125150_11	584	235115	238236	3121	5	5	1.0	10k	9.414415225988366e-11	Proteobacteria	Betaproteobacteria	Burkholderiales	Alcaligenaceae	Bordetella	Bordetella pertussis	15066	40.0512656199936	5	0
2675903449	Ga0125020_11	585	234066	237187	3121	5	5	1.0	10k	9.414438061605587e-11	Proteobacteria	Betaproteobacteria	Burkholderiales	Alcaligenaceae	Bordetella	Bordetella pertussis	15066	40.0512656199936	5	0
2684623134	Ga0125082_11	586	234066	237187	3121	5	5	1.0	10k	9.414632167035647e-11	Proteobacteria	Betaproteobacteria	Burkholderiales	Alcaligenaceae	Bordetella	Bordetella pertussis	15066	40.0512656199936	5	0
2684623217	Ga0123637_11	587	235115	238236	3121	5	5	1.0	10k	9.414643585151642e-11	Proteobacteria	Betaproteobacteria	Burkholderiales	Alcaligenaceae	Bordetella	Bordetella pertussis	15066	40.0512656199936	5	0
2687453400	Ga0125021_11	588	234066	237187	3121	5	5	1.0	10k	9.417270193339616e-11	Proteobacteria	Betaproteobacteria	Burkholderiales	Alcaligenaceae	Bordetella	Bordetella pertussis	15066	40.0512656199936	5	0
2667527514	Ga0111826_11	589	234066	237187	3121	5	5	1.0	10k	9.426355897046492e-11	Proteobacteria	Betaproteobacteria	Burkholderiales	Alcaligenaceae	Bordetella	Bordetella pertussis	15066	40.0512656199936	5	0
2675903384	Ga0125019_11	590	234066	237187	3121	5	5	1.0	10k	9.4265502973778e-11	Proteobacteria	Betaproteobacteria	Burkholderiales	Alcaligenaceae	Bordetella	Bordetella pertussis	15066	40.0512656199936	5	0
2687453336	Ga0125215_11	591	234066	237187	3121	5	5	1.0	10k	9.426573168321324e-11	Proteobacteria	Betaproteobacteria	Burkholderiales	Alcaligenaceae	Bordetella	Bordetella pertussis	15066	40.0512656199936	5	0
2593338973	JBHG01000003	592	374857	389659	14802	15	11	0.7333333333333333	15k	9.42848546086504e-11	Firmicutes	Bacilli	Bacillales	Staphylococcaceae	Staphylococcus	Staphylococcus aureus	5603	65.94153943160835	11	0
2684623124	Ga0125220_11	593	234066	237187	3121	5	5	1.0	10k	9.436516896410111e-11	Proteobacteria	Betaproteobacteria	Burkholderiales	Alcaligenaceae	Bordetella	Bordetella pertussis	15066	40.0512656199936	5	0
2684623215	Ga0123639_11	594	397883	401004	3121	5	5	1.0	10k	9.437295532597468e-11	Proteobacteria	Betaproteobacteria	Burkholderiales	Alcaligenaceae	Bordetella	Bordetella pertussis	15066	40.0512656199936	5	0
2667527516	Ga0111825_11	595	235115	238236	3121	5	5	1.0	10k	9.438383462249847e-11	Proteobacteria	Betaproteobacteria	Burkholderiales	Alcaligenaceae	Bordetella	Bordetella pertussis	15066	40.0512656199936	5	0
2687453269	Ga0125018_11	596	604189	607310	3121	5	5	1.0	10k	9.441545038062688e-11	Proteobacteria	Betaproteobacteria	Burkholderiales	Alcaligenaceae	Bordetella	Bordetella pertussis	15066	40.0512656199936	5	0
2687453406	Ga0123700_11	597	234074	237195	3121	5	5	1.0	10k	9.455489442347812e-11	Proteobacteria	Betaproteobacteria	Burkholderiales	Alcaligenaceae	Bordetella	Bordetella pertussis	15066	40.0512656199936	5	0
2660238179	Ga0111780_11	598	235115	238236	3121	5	5	1.0	10k	9.462551326424587e-11	Proteobacteria	Betaproteobacteria	Burkholderiales	Alcaligenaceae	Bordetella	Bordetella pertussis	15066	40.0512656199936	5	0
2663762936	Ga0111820_11	599	234066	237187	3121	5	5	1.0	10k	9.467630605867242e-11	Proteobacteria	Betaproteobacteria	Burkholderiales	Alcaligenaceae	Bordetella	Bordetella pertussis	15066	40.0512656199936	5	0
2684623107	Ga0123699_11	600	234066	237187	3121	5	5	1.0	10k	9.513653531145159e-11	Proteobacteria	Betaproteobacteria	Burkholderiales	Alcaligenaceae	Bordetella	Bordetella pertussis	15066	40.0512656199936	5	0
2568526227	JDXV01000004	601	442327	457129	14802	15	11	0.7333333333333333	15k	9.58540807444574e-11	Firmicutes	Bacilli	Bacillales	Staphylococcaceae	Staphylococcus	Staphylococcus aureus	5603	65.94153943160835	11	0
2546826730	THEPHDRAFT_scaffold00002.2	602	2277546	2325216	47670	59	11	0.1864406779661017	50k	9.717726172336927e-11	Firmicutes	Clostridia	Thermoanaerobacterales	Thermoanaerobacteraceae	Thermacetogenium	Thermacetogenium phaeum	2739	5.205633362133026	6	5
2687453304	Ga0125275_11	603	426476	429597	3121	5	5	1.0	10k	9.792565706264992e-11	Proteobacteria	Betaproteobacteria	Burkholderiales	Alcaligenaceae	Bordetella	Bordetella pertussis	15066	40.0512656199936	5	0
2593338963	JBFJ01000002	604	173264	186988	13724	12	10	0.8333333333333334	15k	9.987654954059408e-11	Firmicutes	Bacilli	Bacillales	Staphylococcaceae	Staphylococcus	Staphylococcus aureus	7763	60.72087826678326	10	0
2681813285	Ga0121815_103	605	752	11547	10795	10	10	1.0	10k	1.0086401341583451e-10	Firmicutes	Bacilli	Bacillales	Staphylococcaceae	Staphylococcus	Staphylococcus aureus	15751	92.63547938860584	10	0
2690315911	Ga0133816_18	606	2243788	2253076	9288	14	6	0.4285714285714285	10k	1.0194472682781248e-10	Proteobacteria	Gammaproteobacteria	Pasteurellales	Pasteurellaceae	Pasteurella	Pasteurella multocida	10447	9.966777408637874	1	5
2576861254	JBIH01000004	607	365511	380313	14802	15	11	0.7333333333333333	15k	1.0416230639836904e-10	Firmicutes	Bacilli	Bacillales	Staphylococcaceae	Staphylococcus	Staphylococcus aureus	5603	65.94153943160835	11	0
2558860478	AIVI01000007	608	417723	432602	14879	13	11	0.8461538461538461	15k	1.0463937789146208e-10	Firmicutes	Bacilli	Bacillales	Staphylococcaceae	Staphylococcus	Staphylococcus aureus	15068	75.69263856648762	11	0
646311947	NC_013421	609	390509	406759	16250	30	8	0.2666666666666666	20k	1.0515220281898547e-10	Proteobacteria	Gammaproteobacteria	Enterobacterales	Pectobacteriaceae	Pectobacterium	Pectobacterium parmentieri	1135	8.402051282051282	8	0
2571042168	JEOT01000005	610	90316	105118	14802	15	11	0.7333333333333333	15k	1.0547409389453672e-10	Firmicutes	Bacilli	Bacillales	Staphylococcaceae	Staphylococcus	Staphylococcus aureus	5603	65.94153943160835	11	0
646862322	FN554766	611	4079060	4081099	2039	5	5	1.0	10k	1.0554058016924832e-10	Proteobacteria	Gammaproteobacteria	Enterobacterales	Enterobacteriaceae	Escherichia	Escherichia coli	3852	61.30456105934282	5	0
2593338871	JDXU01000006	612	93292	108094	14802	15	11	0.7333333333333333	15k	1.0596089195084676e-10	Firmicutes	Bacilli	Bacillales	Staphylococcaceae	Staphylococcus	Staphylococcus aureus	5603	65.94153943160835	11	0
2630968858	Ga0069406_11	613	2587450	2642401	54951	51	11	0.2156862745098039	60k	1.0795025885737496e-10	Firmicutes	Bacilli	Bacillales	Paenibacillaceae	Paenibacillus	Paenibacillus sp. FSL H7-0357	11614	5.224262185811887	3	8
2634166425	Ga0078014_11	614	783221	804063	20842	15	8	0.5333333333333333	15k	1.0920584052572987e-10	Proteobacteria	Gammaproteobacteria	Enterobacterales	Yersiniaceae	Yersinia	Yersinia rohdei	23	13.101749672136387	7	1
2718217945	Ga0175676_11	615	234013	237134	3121	5	5	1.0	10k	1.0944630728319866e-10	Proteobacteria	Betaproteobacteria	Burkholderiales	Alcaligenaceae	Bordetella	Bordetella pertussis	15066	40.0512656199936	5	0
2690315744	Ga0106735_11	616	2274628	2286996	12368	14	9	0.6428571428571429	15k	1.1036006406617022e-10	Firmicutes	Bacilli	Bacillales	Staphylococcaceae	Staphylococcus	Staphylococcus aureus	7404	37.89156348179634	9	0
2687453446	Ga0123623_11	617	4970166	4972818	2652	6	5	0.8333333333333334	10k	1.1075265088592019e-10	Proteobacteria	Gammaproteobacteria	Pseudomonadales	Pseudomonadaceae	Pseudomonas	Pseudomonas citronellolis	5593	39.27853192559074	2	3
2593338780	JERM01000002	618	358476	373278	14802	15	11	0.7333333333333333	15k	1.1081091311313103e-10	Firmicutes	Bacilli	Bacillales	Staphylococcaceae	Staphylococcus	Staphylococcus aureus	1143	65.94153943160835	11	0
2593338547	JESQ01000004	619	441308	456110	14802	15	11	0.7333333333333333	15k	1.1087373078476232e-10	Firmicutes	Bacilli	Bacillales	Staphylococcaceae	Staphylococcus	Staphylococcus aureus	5603	65.94153943160835	11	0
2654587720	Ga0100915_11	620	2757131	2796074	38943	56	10	0.1785714285714285	40k	1.1110251926184852e-10	Proteobacteria	Alphaproteobacteria	Rhodobacterales	Rhodobacteraceae	Celeribacter	Celeribacter marinus	6394	4.58545639964637	7	3
2574179883	JFSI01000001	621	1090102	1100897	10795	10	10	1.0	10k	1.1183412311780772e-10	Firmicutes	Bacilli	Bacillales	Staphylococcaceae	Staphylococcus	Staphylococcus aureus	15751	92.63547938860584	10	0
2574179785	BS75DRAFT_unitig_0_quiver.1	622	7048537	7057140	8603	13	7	0.5384615384615384	10k	1.1210381510535535e-10	Actinobacteria	Actinobacteria	Streptomycetales	Streptomycetaceae	Streptacidiphilus	Streptacidiphilus albus	11580	21.468360768604867	3	4
2593338559	JGFF01000003	623	365520	380321	14801	15	11	0.7333333333333333	15k	1.1249674348907456e-10	Firmicutes	Bacilli	Bacillales	Staphylococcaceae	Staphylococcus	Staphylococcus aureus	5603	65.9459946400018	11	0
2593338892	JBGD01000001	624	90067	104869	14802	15	11	0.7333333333333333	15k	1.1295326926231516e-10	Firmicutes	Bacilli	Bacillales	Staphylococcaceae	Staphylococcus	Staphylococcus aureus	5603	65.94153943160835	11	0
2593338753	JDZW01000001	625	365829	380630	14801	15	11	0.7333333333333333	15k	1.1367579128356974e-10	Firmicutes	Bacilli	Bacillales	Staphylococcaceae	Staphylococcus	Staphylococcus aureus	5603	65.9459946400018	11	0
2568526148	JEBE01000001	626	368715	383594	14879	13	11	0.8461538461538461	15k	1.1512828298137479e-10	Firmicutes	Bacilli	Bacillales	Staphylococcaceae	Staphylococcus	Staphylococcus aureus	15068	75.69263856648762	11	0
2568526556	JEPT01000003	627	369917	384796	14879	13	11	0.8461538461538461	15k	1.1663789791748148e-10	Firmicutes	Bacilli	Bacillales	Staphylococcaceae	Staphylococcus	Staphylococcus aureus	15068	75.69263856648762	11	0
2718217842	Ga0176009_11	628	109726	112847	3121	5	5	1.0	10k	1.1794878286120118e-10	Proteobacteria	Betaproteobacteria	Burkholderiales	Alcaligenaceae	Bordetella	Bordetella bronchiseptica	8135	40.0512656199936	5	0
2521172561	F562DRAFT_scaffold00001.1	629	1192344	1220935	28591	38	10	0.2631578947368421	30k	1.1807078186969536e-10	Actinobacteria	Actinobacteria	Micrococcales	Dermacoccaceae	Demetria	Demetria terragena	13465	9.204221424113957	5	5
2593338527	JDNV01000005	630	286936	297731	10795	10	10	1.0	10k	1.2034187218735518e-10	Firmicutes	Bacilli	Bacillales	Staphylococcaceae	Staphylococcus	Staphylococcus aureus	15751	92.63547938860584	10	0
2703718904	Ga0122885_103	631	1851	12646	10795	10	10	1.0	10k	1.2034755564080172e-10	Firmicutes	Bacilli	Bacillales	Staphylococcaceae	Staphylococcus	Staphylococcus aureus	15751	92.63547938860584	10	0
2690315927	Ga0132324_11	632	419157	430592	11435	10	8	0.8	15k	1.2212368830653866e-10	Firmicutes	Bacilli	Bacillales	Staphylococcaceae	Staphylococcus	Staphylococcus aureus	3328	35.81985133362484	8	0
2619619090	Ga0039245_11	633	109747	112868	3121	5	5	1.0	10k	1.2292480141894028e-10	Proteobacteria	Betaproteobacteria	Burkholderiales	Alcaligenaceae	Bordetella	Bordetella bronchiseptica	15955	40.0512656199936	5	0
2671180267	Ga0123773_11	634	234067	237188	3121	5	5	1.0	10k	1.247716061173521e-10	Proteobacteria	Betaproteobacteria	Burkholderiales	Alcaligenaceae	Bordetella	Bordetella pertussis	15066	40.0512656199936	5	0
2571042771	JDXM01000007	635	313918	328720	14802	15	11	0.7333333333333333	15k	1.2484967471413366e-10	Firmicutes	Bacilli	Bacillales	Staphylococcaceae	Staphylococcus	Staphylococcus aureus	5603	65.94153943160835	11	0
2571042497	JAYG01000001	636	1500772	1514496	13724	12	10	0.8333333333333334	15k	1.2781212658565778e-10	Firmicutes	Bacilli	Bacillales	Staphylococcaceae	Staphylococcus	Staphylococcus aureus	15084	60.72087826678326	10	0
2540341127	HE956757	637	3476719	3478606	1887	6	5	0.8333333333333334	10k	1.2834891056815387e-10	Proteobacteria	Alphaproteobacteria	Rhizobiales	Methylocystaceae	Methylocystis	Methylocystis sp. SC2	3235	55.20226108461402	2	3
2593338924	JDYG01000004	638	93188	107990	14802	15	11	0.7333333333333333	15k	1.3021855083176955e-10	Firmicutes	Bacilli	Bacillales	Staphylococcaceae	Staphylococcus	Staphylococcus aureus	5603	65.94153943160835	11	0
2506520043	Thith_Contig20	639	459036	486462	27426	41	12	0.2926829268292683	30k	1.3029041820006358e-10	Proteobacteria	Gammaproteobacteria	Chromatiales	Ectothiorhodospiraceae	Thioalkalivibrio	Thioalkalivibrio paradoxus	15650	18.44075321085742	8	4
2667527494	Ga0111752_11	640	396734	408183	11449	10	8	0.8	15k	1.3044125820164818e-10	Firmicutes	Bacilli	Bacillales	Staphylococcaceae	Staphylococcus	Staphylococcus aureus	7834	35.77605031007075	8	0
2687453495	Ga0129132_11	641	503822	513108	9286	15	6	0.4	10k	1.3176328076507752e-10	Proteobacteria	Gammaproteobacteria	Pasteurellales	Pasteurellaceae	Pasteurella	Pasteurella multocida	10447	9.30432909756623	1	5
2576861350	JEDE01000003	642	365848	380650	14802	15	11	0.7333333333333333	15k	1.3202562932801792e-10	Firmicutes	Bacilli	Bacillales	Staphylococcaceae	Staphylococcus	Staphylococcus aureus	5603	65.94153943160835	11	0
2593338841	JBFW01000004	644	442318	457120	14802	15	11	0.7333333333333333	15k	1.3362345346631288e-10	Firmicutes	Bacilli	Bacillales	Staphylococcaceae	Staphylococcus	Staphylococcus aureus	11086	65.94153943160835	11	0
2593338848	JDWV01000005	645	331017	345819	14802	15	11	0.7333333333333333	15k	1.3538779336592968e-10	Firmicutes	Bacilli	Bacillales	Staphylococcaceae	Staphylococcus	Staphylococcus aureus	5603	65.94153943160835	11	0
2590828768	JDNW01000001	646	406370	421172	14802	15	11	0.7333333333333333	15k	1.3563894096626508e-10	Firmicutes	Bacilli	Bacillales	Staphylococcaceae	Staphylococcus	Staphylococcus aureus	5603	65.94153943160835	11	0
2568526269	JEAH01000007	647	127465	142344	14879	13	11	0.8461538461538461	15k	1.3636137716721264e-10	Firmicutes	Bacilli	Bacillales	Staphylococcaceae	Staphylococcus	Staphylococcus aureus	15068	75.69263856648762	11	0
2597490180	Ga0057536_gi675334590.3	648	1782335	1839906	57571	67	12	0.1791044776119403	60k	1.3714458038867375e-10	Proteobacteria	Gammaproteobacteria	Vibrionales	Vibrionaceae	Vibrio	Vibrio vulnificus	5054	5.375840914929962	7	5
2593338968	JBJC01000001	649	409807	424609	14802	15	11	0.7333333333333333	15k	1.3954468333494778e-10	Firmicutes	Bacilli	Bacillales	Staphylococcaceae	Staphylococcus	Staphylococcus aureus	5603	65.94153943160835	11	0
2593338711	JEUC01000003	650	441757	456559	14802	15	11	0.7333333333333333	15k	1.3962115151376971e-10	Firmicutes	Bacilli	Bacillales	Staphylococcaceae	Staphylococcus	Staphylococcus aureus	5603	65.94153943160835	11	0
2579778501	JBIV01000001	651	431805	445529	13724	12	10	0.8333333333333334	15k	1.4444333232463448e-10	Firmicutes	Bacilli	Bacillales	Staphylococcaceae	Staphylococcus	Staphylococcus aureus	12804	60.72087826678326	10	0
637000273	NC_002951	652	466350	480869	14519	16	8	0.5	15k	1.449616312825351e-10	Firmicutes	Bacilli	Bacillales	Staphylococcaceae	Staphylococcus	Staphylococcus aureus	6395	17.632068324264758	8	0
2576861320	JEAF01000003	653	317586	332465	14879	14	12	0.8571428571428571	15k	1.4635223761018338e-10	Firmicutes	Bacilli	Bacillales	Staphylococcaceae	Staphylococcus	Staphylococcus aureus	15068	99.5458604168867	12	0
2627854176	Ga0069284_11	654	109689	112810	3121	5	5	1.0	10k	1.4661246591870855e-10	Proteobacteria	Betaproteobacteria	Burkholderiales	Alcaligenaceae	Bordetella	Bordetella bronchiseptica	1065	40.0512656199936	5	0
2571042472	JBGO01000003	655	365535	380337	14802	15	11	0.7333333333333333	15k	1.4696461009497862e-10	Firmicutes	Bacilli	Bacillales	Staphylococcaceae	Staphylococcus	Staphylococcus aureus	5603	65.94153943160835	11	0
2593338575	JEDQ01000003	656	365649	380451	14802	15	11	0.7333333333333333	15k	1.4754870518183466e-10	Firmicutes	Bacilli	Bacillales	Staphylococcaceae	Staphylococcus	Staphylococcus aureus	5603	65.94153943160835	11	0
2585427612	CP007536	657	1788036	1808215	20179	27	7	0.2592592592592592	20k	1.49356120660021e-10	Thaumarchaeota	Nitrososphaeria	Nitrososphaerales	Nitrososphaeraceae	Nitrososphaera	Nitrososphaera viennensis	14836	4.40685494454264	4	3
2636416019	Ga0079819_11	658	4608053	4615044	6991	8	6	0.75	10k	1.501287794708854e-10	Proteobacteria	Gammaproteobacteria	Pseudomonadales	Pseudomonadaceae	Pseudomonas	Pseudomonas chlororaphis	7755	23.17265055070805	2	4
2571042533	JEED01000006	659	47468	62270	14802	15	11	0.7333333333333333	15k	1.5242241715285235e-10	Firmicutes	Bacilli	Bacillales	Staphylococcaceae	Staphylococcus	Staphylococcus aureus	5603	65.94153943160835	11	0
2517572104	synDRAFT_UTEX.1	660	1227285	1231121	3836	12	5	0.4166666666666667	10k	1.5357186817662135e-10	Cyanobacteria	unclassified	Synechococcales	Synechococcaceae	Synechococcus	Synechococcus leopoliensis	8136	13.5775112964894	3	2
2609460104	Ga0058635_11	661	109743	112864	3121	5	5	1.0	10k	1.5368659316092528e-10	Proteobacteria	Betaproteobacteria	Burkholderiales	Alcaligenaceae	Bordetella	Bordetella bronchiseptica	15955	40.0512656199936	5	0
2684623206	Ga0133312_11	662	539391	543238	3847	9	5	0.5555555555555556	10k	1.5542761146732478e-10	Proteobacteria	Gammaproteobacteria	Alteromonadales	Alteromonadaceae	Alteromonas	Alteromonas macleodii	13578	18.051584207030007	3	2
2721755559	Ga0176016_11	663	109730	112851	3121	5	5	1.0	10k	1.5700338604788712e-10	Proteobacteria	Betaproteobacteria	Burkholderiales	Alcaligenaceae	Bordetella	Bordetella bronchiseptica	8654	40.0512656199936	5	0
2568526736	JBEN01000001	664	365833	380635	14802	15	11	0.7333333333333333	15k	1.5906796733366594e-10	Firmicutes	Bacilli	Bacillales	Staphylococcaceae	Staphylococcus	Staphylococcus aureus	5603	65.94153943160835	11	0
2571042039	JBFQ01000003	665	442374	457176	14802	15	11	0.7333333333333333	15k	1.5912510978654646e-10	Firmicutes	Bacilli	Bacillales	Staphylococcaceae	Staphylococcus	Staphylococcus aureus	5603	65.94153943160835	11	0
2574180022	JBGK01000005	666	313208	328010	14802	15	11	0.7333333333333333	15k	1.5931906399896223e-10	Firmicutes	Bacilli	Bacillales	Staphylococcaceae	Staphylococcus	Staphylococcus aureus	2740	65.94153943160835	11	0
2554235000	SM2F09_scaffold1_size318546.1	667	79420	80979	1559	7	7	1.0	10k	1.5973387455516082e-10	Candidatus Melainabacteria	unclassified	Candidatus Caenarcaniphilales	unclassified	Candidatus Caenarcanum	Candidatus Caenarcanum bioreactoricola	14033	220.01282873636947	4	3
2593338939	JBQN01000003	668	363911	378713	14802	15	11	0.7333333333333333	15k	1.603039825653029e-10	Firmicutes	Bacilli	Bacillales	Staphylococcaceae	Staphylococcus	Staphylococcus aureus	5603	65.94153943160835	11	0
2571042786	JEBB01000004	669	365557	380359	14802	15	11	0.7333333333333333	15k	1.6114808613504478e-10	Firmicutes	Bacilli	Bacillales	Staphylococcaceae	Staphylococcus	Staphylococcus aureus	5603	65.94153943160835	11	0
2568526368	JEPN01000009	670	98270	113072	14802	15	11	0.7333333333333333	15k	1.6134094715308902e-10	Firmicutes	Bacilli	Bacillales	Staphylococcaceae	Staphylococcus	Staphylococcus aureus	11620	65.94153943160835	11	0
2571042316	JBLS01000001	671	442305	457107	14802	15	11	0.7333333333333333	15k	1.6157652889949358e-10	Firmicutes	Bacilli	Bacillales	Staphylococcaceae	Staphylococcus	Staphylococcus aureus	5603	65.94153943160835	11	0
2576861185	JEPB01000002	673	366207	381009	14802	15	11	0.7333333333333333	15k	1.6268022358766742e-10	Firmicutes	Bacilli	Bacillales	Staphylococcaceae	Staphylococcus	Staphylococcus aureus	5603	65.94153943160835	11	0
2568526330	JDPJ01000003	674	366159	380961	14802	15	11	0.7333333333333333	15k	1.6401718057021767e-10	Firmicutes	Bacilli	Bacillales	Staphylococcaceae	Staphylococcus	Staphylococcus aureus	5603	65.94153943160835	11	0
2506520011	Contig210	675	376962	393265	16303	26	8	0.3076923076923077	20k	1.6491226735890284e-10	Cyanobacteria	unclassified	Spirulinales	Spirulinaceae	Spirulina	Spirulina subsalsa	3854	9.663157795403396	6	2
2681813286	Ga0119747_103	676	287048	297843	10795	10	10	1.0	10k	1.6677685195234228e-10	Firmicutes	Bacilli	Bacillales	Staphylococcaceae	Staphylococcus	Staphylococcus aureus	15751	92.63547938860584	10	0
2517487019	A3OWDRAFT_scaffold1.1	677	4137703	4142758	5055	7	6	0.8571428571428571	10k	1.6703638872787743e-10	Proteobacteria	Gammaproteobacteria	Methylococcales	Methylococcaceae	Methylosarcina	Methylosarcina fibrata	11615	36.62568885120813	3	3
2630969009	Ga0080673_107	678	5485621	5524102	38481	42	10	0.238095238095238	40k	1.672956636155807e-10	Cyanobacteria	unclassified	Nostocales	Nostocaceae	Nostoc	Nostoc sp. Moss3	24	6.187345393706975	6	4
2627854058	Ga0077976_11	679	1459409	1470198	10789	12	6	0.5	10k	1.6740415797603528e-10	Proteobacteria	Gammaproteobacteria	Pasteurellales	Pasteurellaceae	Actinobacillus	Actinobacillus equuli	11802	10.01019556956159	4	2
2571042866	JBMK01000002	680	334540	349419	14879	13	11	0.8461538461538461	15k	1.6787533313706996e-10	Firmicutes	Bacilli	Bacillales	Staphylococcaceae	Staphylococcus	Staphylococcus aureus	15068	75.69263856648762	11	0
2645727689	Ga0077248_11	681	380504	397735	17231	15	10	0.6666666666666666	20k	1.6835572806047248e-10	Firmicutes	Bacilli	Bacillales	Staphylococcaceae	Staphylococcus	Staphylococcus aureus	10442	38.68995802139555	10	0
2579778500	JDYL01000001	682	375182	393735	18553	18	10	0.5555555555555556	20k	1.7338261065394606e-10	Firmicutes	Bacilli	Bacillales	Staphylococcaceae	Staphylococcus	Staphylococcus aureus	5585	29.944243818010865	10	0
2775506997	Ga0263892_11	683	574245	578363	4118	10	5	0.5	10k	1.7493093557583787e-10	Proteobacteria	Gammaproteobacteria	Alteromonadales	Alteromonadaceae	Alteromonas	Alteromonas sp. MB-3u-76	11078	15.177270519669742	5	0
2506783068	Contig1	684	757929	796710	38781	54	10	0.1851851851851851	40k	1.7556220412575864e-10	Euryarchaeota	Methanomicrobia	Methanomicrobiales	Methanomicrobiaceae	Methanofollis	Methanofollis liminatans	6396	4.775152398988814	3	7
2554235379	CP006272	685	6324145	6347758	23613	11	9	0.8181818181818182	20k	1.7991488448156478e-10	Actinobacteria	Actinobacteria	Micromonosporales	Micromonosporaceae	Actinoplanes	Actinoplanes friuliensis	6666	25.25958351139396	9	0
2541047083	CP004409	686	894738	902613	7875	16	7	0.4375	10k	1.8317804279500536e-10	Firmicutes	Bacilli	Lactobacillales	Streptococcaceae	Streptococcus	Streptococcus cristatus	6881	19.05555555555556	1	6
2526164605	AHVO01000006	687	372	11215	10843	10	10	1.0	10k	1.8426370684450955e-10	Firmicutes	Bacilli	Bacillales	Staphylococcaceae	Staphylococcus	Staphylococcus aureus	15751	92.22539887485011	10	0
2558309034	P158DRAFT_scf7180000000002_quiver_dupTrim_6709.1	688	1691180	1696746	5566	8	5	0.625	10k	1.8632996466248368e-10	Firmicutes	Clostridia	Clostridiales	Lachnospiraceae	unclassified	Lachnospiraceae bacterium AC2031	7409	14.03611210923464	2	3
2563367027	AOBE01000003	689	250590	264314	13724	12	10	0.8333333333333334	15k	1.87454119435253e-10	Firmicutes	Bacilli	Bacillales	Staphylococcaceae	Staphylococcus	Staphylococcus aureus	7763	60.72087826678326	10	0
2585427667	HG969191	690	365070	391172	26102	45	9	0.2	30k	1.8774203938589776e-10	Proteobacteria	Alphaproteobacteria	Rhizobiales	Bartonellaceae	Bartonella	Bartonella henselae	7756	5.585778867519731	8	1
2582581073	JDMO01000002	691	402304	417106	14802	15	11	0.7333333333333333	15k	1.8790897168722083e-10	Firmicutes	Bacilli	Bacillales	Staphylococcaceae	Staphylococcus	Staphylococcus aureus	5603	65.94153943160835	11	0
2593338708	JETY01000003	692	374810	389612	14802	15	11	0.7333333333333333	15k	1.883360106037966e-10	Firmicutes	Bacilli	Bacillales	Staphylococcaceae	Staphylococcus	Staphylococcus aureus	5603	65.94153943160835	11	0
2593338591	JDYS01000003	693	375182	389984	14802	15	11	0.7333333333333333	15k	1.8904685491021023e-10	Firmicutes	Bacilli	Bacillales	Staphylococcaceae	Staphylococcus	Staphylococcus aureus	1143	65.94153943160835	11	0
2718217932	Ga0174982_12	694	5127235	5129886	2651	6	5	0.8333333333333334	10k	1.8913469380804504e-10	Proteobacteria	Gammaproteobacteria	Pseudomonadales	Pseudomonadaceae	Pseudomonas	Pseudomonas citronellolis	13579	39.293348421979125	2	3
2571042391	JBQE01000001	695	366197	380999	14802	15	11	0.7333333333333333	15k	1.893509204089942e-10	Firmicutes	Bacilli	Bacillales	Staphylococcaceae	Staphylococcus	Staphylococcus aureus	5603	65.94153943160835	11	0
2521172692	CP003989	696	492168	504411	12243	20	9	0.45	15k	1.927356683993404e-10	Proteobacteria	Gammaproteobacteria	Chromatiales	Ectothiorhodospiraceae	Thioalkalivibrio	Thioalkalivibrio nitratireducens	9021	26.79490320999755	6	3
2502171160	VcG422_SML	697	390286	405780	15494	18	8	0.4444444444444444	15k	1.9409303194623364e-10	Proteobacteria	Gammaproteobacteria	Vibrionales	Vibrionaceae	Vibrio	Vibrio cholerae	13855	14.686688754069674	4	4
2574179951	JBIE01000005	698	406222	421024	14802	15	11	0.7333333333333333	15k	1.9521154445554183e-10	Firmicutes	Bacilli	Bacillales	Staphylococcaceae	Staphylococcus	Staphylococcus aureus	5603	65.94153943160835	11	0
2593338624	JDZI01000005	699	47468	62270	14802	15	11	0.7333333333333333	15k	1.965456316845958e-10	Firmicutes	Bacilli	Bacillales	Staphylococcaceae	Staphylococcus	Staphylococcus aureus	6391	65.94153943160835	11	0
2574179836	JERA01000001	700	376820	391699	14879	13	11	0.8461538461538461	15k	1.9660226628130027e-10	Firmicutes	Bacilli	Bacillales	Staphylococcaceae	Staphylococcus	Staphylococcus aureus	15068	75.69263856648762	11	0
2721755608	Ga0175870_12	701	81764	116547	34783	43	9	0.2093023255813953	40k	1.9662252106740216e-10	Proteobacteria	Gammaproteobacteria	Cellvibrionales	Halieaceae	Halioglobus	Halioglobus pacificus	3236	4.386665766289199	5	4
2593338835	JBHY01000001	702	365136	379938	14802	15	11	0.7333333333333333	15k	1.9667864702826948e-10	Firmicutes	Bacilli	Bacillales	Staphylococcaceae	Staphylococcus	Staphylococcus aureus	5603	65.94153943160835	11	0
643692004	NC_012560	703	3293011	3297480	4469	13	5	0.3846153846153846	10k	1.9710619379085758e-10	Proteobacteria	Gammaproteobacteria	Pseudomonadales	Pseudomonadaceae	Azotobacter	Azotobacter vinelandii	5906	10.757870458027092	5	0
2568526643	JBFM01000002	704	365489	380291	14802	15	11	0.7333333333333333	15k	1.9761261464197007e-10	Firmicutes	Bacilli	Bacillales	Staphylococcaceae	Staphylococcus	Staphylococcus aureus	5603	65.94153943160835	11	0
2516143018	scaffold1	705	3544841	3547272	2431	6	5	0.8333333333333334	10k	2.0245139178239343e-10	Proteobacteria	Alphaproteobacteria	Rhizobiales	Rhizobiaceae	Ensifer	Ensifer sp. BR816	1136	42.84930755518991	3	2
2718218031	Ga0175006_11	706	1131748	1146867	15119	19	8	0.4210526315789473	15k	2.0257764343939687e-10	Proteobacteria	Gammaproteobacteria	Enterobacterales	Morganellaceae	Xenorhabdus	Xenorhabdus hominickii	5963	14.258809932430784	6	2
2721755784	Ga0174929_11	707	18624	29243	10619	12	7	0.5833333333333334	10k	2.0701702925929963e-10	Proteobacteria	Gammaproteobacteria	Vibrionales	Vibrionaceae	Vibrio	Vibrio parahaemolyticus	3855	18.842012744451768	5	2
2571042435	JBJX01000003	708	365533	380335	14802	15	11	0.7333333333333333	15k	2.090835604628831e-10	Firmicutes	Bacilli	Bacillales	Staphylococcaceae	Staphylococcus	Staphylococcus aureus	5603	65.94153943160835	11	0
2574179957	JEAK01000003	709	369551	384430	14879	13	11	0.8461538461538461	15k	2.1128713049004704e-10	Firmicutes	Bacilli	Bacillales	Staphylococcaceae	Staphylococcus	Staphylococcus aureus	15068	75.69263856648762	11	0
2634166467	Ga0069427_11	710	4719712	4738188	18476	12	8	0.6666666666666666	10k	2.1350316600396488e-10	Proteobacteria	Gammaproteobacteria	Enterobacterales	Enterobacteriaceae	Pluralibacter	Pluralibacter gergoviae	25	18.47441726203364	7	1
2593338819	JBLL01000001	711	90719	105519	14800	15	11	0.7333333333333333	15k	2.15977868807164e-10	Firmicutes	Bacilli	Bacillales	Staphylococcaceae	Staphylococcus	Staphylococcus aureus	11803	65.95045045045046	11	0
2593338651	JDGH01000007	712	95021	105816	10795	10	10	1.0	10k	2.1624378272418447e-10	Firmicutes	Bacilli	Bacillales	Staphylococcaceae	Staphylococcus	Staphylococcus aureus	15751	92.63547938860584	10	0
2568526646	JBJK01000005	713	68693	83495	14802	15	11	0.7333333333333333	15k	2.1642835911079886e-10	Firmicutes	Bacilli	Bacillales	Staphylococcaceae	Staphylococcus	Staphylococcus aureus	5594	65.94153943160835	11	0
2593338525	JDLK01000003	714	286874	297669	10795	10	10	1.0	10k	2.1727518143566998e-10	Firmicutes	Bacilli	Bacillales	Staphylococcaceae	Staphylococcus	Staphylococcus aureus	15751	92.63547938860584	10	0
2558860522	AIXC01000007	715	97169	112048	14879	13	11	0.8461538461538461	15k	2.1832543479504519e-10	Firmicutes	Bacilli	Bacillales	Staphylococcaceae	Staphylococcus	Staphylococcus aureus	15068	75.69263856648762	11	0
2671181191	Ga0123724_11	716	1390014	1398247	8233	8	6	0.75	10k	2.2056586648760816e-10	Bacteroidetes	Bacteroidia	Bacteroidales	Bacteroidaceae	Bacteroides	Bacteroides cellulosilyticus	6397	19.676909996356127	3	3
2627854027	Ga0072437_11	717	503073	522269	19196	19	7	0.3684210526315789	20k	2.2112586976159274e-10	Proteobacteria	Gammaproteobacteria	Pasteurellales	Pasteurellaceae	Pasteurella	Pasteurella multocida	6667	6.583060067338591	3	4
2675903301	Ga0121834_103	718	746	11550	10804	11	10	0.9090909090909092	10k	2.2128536616614286e-10	Firmicutes	Bacilli	Bacillales	Staphylococcaceae	Staphylococcus	Staphylococcus aureus	6882	84.14391976035812	10	0
2627853598	Ga0074732_11	719	3113804	3124729	10925	19	7	0.3684210526315789	15k	2.2180388710704911e-10	Actinobacteria	Actinobacteria	Micrococcales	Beutenbergiaceae	Serinibacter	Serinibacter salmoneus	7148	11.566903528844998	4	3
2568526495	JEAL01000002	720	415362	430241	14879	13	11	0.8461538461538461	15k	2.2239689193400928e-10	Firmicutes	Bacilli	Bacillales	Staphylococcaceae	Staphylococcus	Staphylococcus aureus	15068	75.69263856648762	11	0
637000272	NC_007622	721	1830626	1843801	13175	16	8	0.5	15k	2.2250150929207514e-10	Firmicutes	Bacilli	Bacillales	Staphylococcaceae	Staphylococcus	Staphylococcus aureus	1099	19.430740037950663	8	0
2718218388	Ga0174862_11	722	2131181	2151171	19990	22	7	0.3181818181818182	20k	2.229408389921577e-10	Proteobacteria	Gammaproteobacteria	Pseudomonadales	Moraxellaceae	Moraxella	Moraxella bovoculi	7757	5.45954795579608	6	1
2593338910	JBOD01000003	723	388663	403542	14879	13	11	0.8461538461538461	15k	2.2309109437255646e-10	Firmicutes	Bacilli	Bacillales	Staphylococcaceae	Staphylococcus	Staphylococcus aureus	15068	75.69263856648762	11	0
2571042083	JEUH01000003	724	365585	380387	14802	15	11	0.7333333333333333	15k	2.2314994418828822e-10	Firmicutes	Bacilli	Bacillales	Staphylococcaceae	Staphylococcus	Staphylococcus aureus	6661	65.94153943160835	11	0
2590828795	JEVD01000003	725	123182	137984	14802	15	11	0.7333333333333333	15k	2.2334946402036047e-10	Firmicutes	Bacilli	Bacillales	Staphylococcaceae	Staphylococcus	Staphylococcus aureus	5603	65.94153943160835	11	0
2571042278	JBJQ01000002	726	406249	421051	14802	15	11	0.7333333333333333	15k	2.2407548392041594e-10	Firmicutes	Bacilli	Bacillales	Staphylococcaceae	Staphylococcus	Staphylococcus aureus	5603	65.94153943160835	11	0
2593338912	JBNC01000002	727	406352	421154	14802	15	11	0.7333333333333333	15k	2.2432288054307743e-10	Firmicutes	Bacilli	Bacillales	Staphylococcaceae	Staphylococcus	Staphylococcus aureus	5603	65.94153943160835	11	0
2690315731	Ga0119727_103	728	283730	298657	14927	13	11	0.8461538461538461	15k	2.2664269589980608e-10	Firmicutes	Bacilli	Bacillales	Staphylococcaceae	Staphylococcus	Staphylococcus aureus	9022	75.44923757156624	11	0
2603880118	Ga0057177_11	729	455196	465990	10794	10	10	1.0	10k	2.2812630418121416e-10	Firmicutes	Bacilli	Bacillales	Staphylococcaceae	Staphylococcus	Staphylococcus aureus	15751	92.64406151565684	10	0
2568526654	JDNZ01000004	730	365580	380007	14427	15	11	0.7333333333333333	15k	2.2956492033204594e-10	Firmicutes	Bacilli	Bacillales	Staphylococcaceae	Staphylococcus	Staphylococcus aureus	2741	67.6555532450729	11	0
2630968507	Ga0077891_16	731	2946554	2966462	19908	25	9	0.36	20k	2.3099158008269167e-10	Firmicutes	Bacilli	Bacillales	Bacillaceae	Bacillus	Bacillus pseudomycoides	14034	13.182640144665465	0	9
2597490127	Ga0057510_gi673972667.3	732	2945859	2965767	19908	25	9	0.36	20k	2.3141303308441783e-10	Firmicutes	Bacilli	Bacillales	Bacillaceae	Bacillus	Bacillus pseudomycoides	14034	13.182640144665465	0	9
2593338749	JDZY01000003	733	442314	457116	14802	15	11	0.7333333333333333	15k	2.3169462508441063e-10	Firmicutes	Bacilli	Bacillales	Staphylococcaceae	Staphylococcus	Staphylococcus aureus	5603	65.94153943160835	11	0
2687453405	Ga0123703_11	734	1824074	1836439	12365	13	8	0.6153846153846154	15k	2.41682570471204e-10	Firmicutes	Bacilli	Bacillales	Staphylococcaceae	Staphylococcus	Staphylococcus aureus	3977	25.481352452642383	8	0
2687453625	Ga0125282_11	735	1824085	1836450	12365	13	8	0.6153846153846154	15k	2.4172910284384366e-10	Firmicutes	Bacilli	Bacillales	Staphylococcaceae	Staphylococcus	Staphylococcus aureus	3977	25.481352452642383	8	0
2534682239	AHKD01000007	736	156324	167171	10847	11	10	0.9090909090909092	10k	2.4301355640978205e-10	Firmicutes	Bacilli	Bacillales	Staphylococcaceae	Staphylococcus	Staphylococcus aureus	793	83.81035393112465	10	0
2518645571	CP003588	737	5606290	5625156	18866	19	7	0.3684210526315789	15k	2.436779626929765e-10	Proteobacteria	Gammaproteobacteria	Pseudomonadales	Pseudomonadaceae	Pseudomonas	Pseudomonas putida	1137	6.698209533161856	4	3
2554235400	CP004852	738	2468560	2480037	11477	18	7	0.3888888888888889	10k	2.4994917109747576e-10	Proteobacteria	Gammaproteobacteria	Alteromonadales	Alteromonadaceae	Alteromonas	Alteromonas mediterranea	5964	11.622278373171463	5	2
2593338714	JDGL01000003	740	286875	297670	10795	10	10	1.0	10k	2.5348832361704315e-10	Firmicutes	Bacilli	Bacillales	Staphylococcaceae	Staphylococcus	Staphylococcus aureus	15751	92.63547938860584	10	0
2627854096	Ga0069495_11	741	65167	80667	15500	14	8	0.5714285714285714	15k	2.5391767957105153e-10	Firmicutes	Bacilli	Bacillales	Listeriaceae	Listeria	Listeria ivanovii	11616	18.87557603686636	6	2
2571042869	JFUM01000001	742	406020	420822	14802	15	11	0.7333333333333333	15k	2.5418498136270794e-10	Firmicutes	Bacilli	Bacillales	Staphylococcaceae	Staphylococcus	Staphylococcus aureus	5603	65.94153943160835	11	0
2675903531	Ga0128508_102	743	51416	66307	14891	13	11	0.8461538461538461	15k	2.5500493053102063e-10	Firmicutes	Bacilli	Bacillales	Staphylococcaceae	Staphylococcus	Staphylococcus aureus	15068	75.63164120816394	11	0
2690315782	Ga0121869_102	744	385647	396442	10795	10	10	1.0	10k	2.5502264399398316e-10	Firmicutes	Bacilli	Bacillales	Staphylococcaceae	Staphylococcus	Staphylococcus aureus	15751	92.63547938860584	10	0
2703718945	Ga0122961_102	745	635361	646156	10795	10	10	1.0	10k	2.5527707106250864e-10	Firmicutes	Bacilli	Bacillales	Staphylococcaceae	Staphylococcus	Staphylococcus aureus	15751	92.63547938860584	10	0
2593338552	JEST01000004	746	365559	380361	14802	15	11	0.7333333333333333	15k	2.5608487729123354e-10	Firmicutes	Bacilli	Bacillales	Staphylococcaceae	Staphylococcus	Staphylococcus aureus	5603	65.94153943160835	11	0
2571042686	JEVJ01000004	747	123191	137993	14802	15	11	0.7333333333333333	15k	2.5676489006922697e-10	Firmicutes	Bacilli	Bacillales	Staphylococcaceae	Staphylococcus	Staphylococcus aureus	5603	65.94153943160835	11	0
2568526580	JBPR01000002	748	313919	328721	14802	15	11	0.7333333333333333	15k	2.6416276379977433e-10	Firmicutes	Bacilli	Bacillales	Staphylococcaceae	Staphylococcus	Staphylococcus aureus	5603	65.94153943160835	11	0
2558860625	AJDC01000003	749	1123061	1136785	13724	12	10	0.8333333333333334	15k	2.6724845418036067e-10	Firmicutes	Bacilli	Bacillales	Staphylococcaceae	Staphylococcus	Staphylococcus aureus	7763	60.72087826678326	10	0
2510436001	CP002985	750	1539909	1568031	28122	44	11	0.25	30k	2.6756683210789524e-10	Proteobacteria	Acidithiobacillia	Acidithiobacillales	Acidithiobacillaceae	Acidithiobacillus	Acidithiobacillus ferrivorans	6883	11.832373230922409	8	3
2687453116	Ga0125125_11	751	1894175	1906542	12367	13	8	0.6153846153846154	15k	2.6779760643002253e-10	Firmicutes	Bacilli	Bacillales	Staphylococcaceae	Staphylococcus	Staphylococcus aureus	30	25.47723159027436	8	0
2593338827	JBQG01000003	752	446332	461211	14879	13	11	0.8461538461538461	15k	2.6838730406785087e-10	Firmicutes	Bacilli	Bacillales	Staphylococcaceae	Staphylococcus	Staphylococcus aureus	15068	75.69263856648762	11	0
2563366623	CP006718	753	967724	1006670	38946	59	10	0.1694915254237288	40k	2.753648982135905e-10	Proteobacteria	Gammaproteobacteria	Vibrionales	Vibrionaceae	Vibrio	Vibrio alginolyticus	14837	4.351962343340236	5	5
2593338632	JDPV01000002	754	370227	385106	14879	13	11	0.8461538461538461	15k	2.7600658889519407e-10	Firmicutes	Bacilli	Bacillales	Staphylococcaceae	Staphylococcus	Staphylococcus aureus	15068	75.69263856648762	11	0
640427130	NC_009337	755	755382	766251	10869	15	6	0.4	10k	2.7905880921682316e-10	Chlorobi	Chlorobia	Chlorobiales	Chlorobiaceae	Chlorobium	Chlorobium phaeovibrioides	1792	7.949213359094673	6	0
2690315843	Ga0133440_11	756	3571756	3634143	62387	48	12	0.25	60k	2.83042597214487e-10	Proteobacteria	Gammaproteobacteria	Xanthomonadales	Xanthomonadaceae	Xanthomonas	Xanthomonas oryzae	8137	6.924519531312613	2	10
2571042826	JDYZ01000005	757	51414	66293	14879	13	11	0.8461538461538461	15k	2.898099968004469e-10	Firmicutes	Bacilli	Bacillales	Staphylococcaceae	Staphylococcus	Staphylococcus aureus	15068	75.69263856648762	11	0
2558860112	N912DRAFT_scaffold00036.36	758	6992	10658	3666	10	8	0.8	10k	2.9574516202533957e-10	Actinobacteria	Actinobacteria	Pseudonocardiales	Pseudonocardiaceae	Pseudonocardia	Pseudonocardia acaciae	13580	111.72940534642665	4	4
2703719360	Ga0119733_101	759	955902	970704	14802	15	11	0.7333333333333333	15k	2.961881169963808e-10	Firmicutes	Bacilli	Bacillales	Staphylococcaceae	Staphylococcus	Staphylococcus aureus	5603	65.94153943160835	11	0
2522125138	F623DRAFT_scaffold00002.2	760	87925	120765	32840	40	12	0.3	40k	2.964209365377564e-10	Proteobacteria	Gammaproteobacteria	Chromatiales	Ectothiorhodospiraceae	Thioalkalivibrio	Thioalkalivibrio sp. ALD1	9023	15.785627283800244	8	4
2703718921	Ga0122919_101	761	282689	297491	14802	15	11	0.7333333333333333	15k	2.9708750465131556e-10	Firmicutes	Bacilli	Bacillales	Staphylococcaceae	Staphylococcus	Staphylococcus aureus	5603	65.94153943160835	11	0
2654587665	Ga0098257_11	762	923739	928357	4618	11	5	0.4545454545454545	10k	3.0190270971950806e-10	Proteobacteria	Gammaproteobacteria	Chromatiales	Wenzhouxiangellaceae	Wenzhouxiangella	Wenzhouxiangella marina	2742	12.303634001338636	3	2
2675902962	Ga0104725_11	763	9361424	9376973	15549	9	8	0.8888888888888888	15k	3.0251232668824527e-10	Actinobacteria	Actinobacteria	Streptomycetales	Streptomycetaceae	Streptomyces	Streptomyces sp. Ag109_O5-10	14035	29.269477851380223	8	0
2657245021	Ga0109872_14	764	46614	67654	21040	20	11	0.55	20k	3.069829951780052e-10	Firmicutes	Bacilli	Bacillales	Staphylococcaceae	Staphylococcus	Staphylococcus aureus	9974	34.79325095057034	11	0
2568526356	JDXF01000001	765	440125	454927	14802	15	11	0.7333333333333333	15k	3.0731703030991566e-10	Firmicutes	Bacilli	Bacillales	Staphylococcaceae	Staphylococcus	Staphylococcus aureus	5603	65.94153943160835	11	0
2593338862	JBRU01000001	766	365555	380357	14802	15	11	0.7333333333333333	15k	3.07656234748287e-10	Firmicutes	Bacilli	Bacillales	Staphylococcaceae	Staphylococcus	Staphylococcus aureus	5603	65.94153943160835	11	0
2648501442	Ga0077386_179	767	799	11488	10689	11	11	1.0	10k	3.1126435374192315e-10	Firmicutes	Bacilli	Bacillales	Staphylococcaceae	Staphylococcus	Staphylococcus aureus	15751	124.52053512957244	11	0
2703718926	Ga0122924_101	768	951688	966567	14879	13	11	0.8461538461538461	15k	3.1286734819026056e-10	Firmicutes	Bacilli	Bacillales	Staphylococcaceae	Staphylococcus	Staphylococcus aureus	15068	75.69263856648762	11	0
2698536468	Ga0119731_101	769	286708	301587	14879	13	11	0.8461538461538461	15k	3.1365648747682043e-10	Firmicutes	Bacilli	Bacillales	Staphylococcaceae	Staphylococcus	Staphylococcus aureus	15068	75.69263856648762	11	0
2548877151	NUHP1_Tube.1	770	3709946	3719532	9586	14	6	0.4285714285714285	10k	3.1487974089713397e-10	Bacteroidetes	Flavobacteriia	Flavobacteriales	Flavobacteriaceae	Elizabethkingia	Elizabethkingia anophelis	5965	9.656940180620548	0	6
2687453185	Ga0133377_11	771	4776569	4780153	3584	8	5	0.625	10k	3.1622429608380913e-10	Cyanobacteria	unclassified	Oscillatoriales	Microcoleaceae	Arthrospira	Arthrospira platensis	3856	21.798270089285715	4	1
2690315800	Ga0121865_101	772	285446	300325	14879	13	11	0.8461538461538461	15k	3.1686363805790794e-10	Firmicutes	Bacilli	Bacillales	Staphylococcaceae	Staphylococcus	Staphylococcus aureus	15068	75.69263856648762	11	0
2603879907	Ga0057295_12	773	1074468	1086836	12368	13	9	0.6923076923076923	15k	3.1812013218668736e-10	Firmicutes	Bacilli	Bacillales	Staphylococcaceae	Staphylococcus	Staphylococcus aureus	30	40.80629913424221	9	0
2554235356	CP003979	774	1829982	1842349	12367	15	8	0.5333333333333333	15k	3.1996637662678537e-10	Firmicutes	Bacilli	Bacillales	Staphylococcaceae	Staphylococcus	Staphylococcus aureus	30	22.080267378237785	8	0
2698536396	Ga0121850_103	775	324110	334905	10795	10	10	1.0	10k	3.2115464276367713e-10	Firmicutes	Bacilli	Bacillales	Staphylococcaceae	Staphylococcus	Staphylococcus aureus	15751	92.63547938860584	10	0
2603879991	Ga0057112_101	776	420181	434983	14802	15	11	0.7333333333333333	15k	3.2139496542508047e-10	Firmicutes	Bacilli	Bacillales	Staphylococcaceae	Staphylococcus	Staphylococcus aureus	5603	65.94153943160835	11	0
2568526299	JBID01000003	777	365538	384091	18553	18	12	0.6666666666666666	20k	3.2340199278656367e-10	Firmicutes	Bacilli	Bacillales	Staphylococcaceae	Staphylococcus	Staphylococcus aureus	5585	62.092383981027325	12	0
2558860621	AJCZ01000012	778	1475198	1488922	13724	12	10	0.8333333333333334	15k	3.2789485964531445e-10	Firmicutes	Bacilli	Bacillales	Staphylococcaceae	Staphylococcus	Staphylococcus aureus	7763	60.72087826678326	10	0
2690315947	Ga0106707_11	779	1756797	1769164	12367	13	8	0.6153846153846154	15k	3.2819710677114164e-10	Firmicutes	Bacilli	Bacillales	Staphylococcaceae	Staphylococcus	Staphylococcus aureus	30	25.47723159027436	8	0
2721755661	Ga0175626_11	780	1506077	1510283	4206	7	6	0.8571428571428571	10k	3.2869230372753587e-10	Proteobacteria	Betaproteobacteria	Neisseriales	Neisseriaceae	Neisseria	Neisseria meningitidis	11637	44.01874872630936	3	3
643348512	NC_011725	781	3166133	3178463	12330	18	6	0.3333333333333333	10k	3.3110605353641776e-10	Firmicutes	Bacilli	Bacillales	Bacillaceae	Bacillus	Bacillus cereus	6668	5.839416058394161	6	0
2517093031	CP003264	782	1058246	1080142	21896	16	8	0.5	20k	3.311351375763124e-10	Proteobacteria	Betaproteobacteria	Burkholderiales	Alcaligenaceae	Taylorella	Taylorella equigenitalis	6884	11.691633175009136	4	4
2526164700	HE579063	783	1847943	1860309	12366	10	7	0.7	15k	3.3195788102512315e-10	Firmicutes	Bacilli	Bacillales	Staphylococcaceae	Staphylococcus	Staphylococcus aureus	30	19.41614103186156	7	0
2526164718	HE579065	784	1847573	1859941	12368	10	7	0.7	15k	3.3210261591583565e-10	Firmicutes	Bacilli	Bacillales	Staphylococcaceae	Staphylococcus	Staphylococcus aureus	30	19.41300129366106	7	0
2526164721	HE579059	785	1847641	1860009	12368	10	7	0.7	15k	3.32193564649107e-10	Firmicutes	Bacilli	Bacillales	Staphylococcaceae	Staphylococcus	Staphylococcus aureus	30	19.41300129366106	7	0
2526164701	HE579061	786	1847628	1859996	12368	10	7	0.7	15k	3.3220679592682897e-10	Firmicutes	Bacilli	Bacillales	Staphylococcaceae	Staphylococcus	Staphylococcus aureus	30	19.41300129366106	7	0
2526164722	HE579069	787	1847627	1859995	12368	10	7	0.7	15k	3.32224162892832e-10	Firmicutes	Bacilli	Bacillales	Staphylococcaceae	Staphylococcus	Staphylococcus aureus	30	19.41300129366106	7	0
2526164699	HE579071	788	1847394	1859762	12368	10	7	0.7	15k	3.3241278532396016e-10	Firmicutes	Bacilli	Bacillales	Staphylococcaceae	Staphylococcus	Staphylococcus aureus	30	19.41300129366106	7	0
2703718914	Ga0122908_103	789	758	11553	10795	10	10	1.0	10k	3.406821398646873e-10	Firmicutes	Bacilli	Bacillales	Staphylococcaceae	Staphylococcus	Staphylococcus aureus	15751	92.63547938860584	10	0
2690315774	Ga0119746_103	790	286722	301601	14879	13	11	0.8461538461538461	15k	3.4390391580366044e-10	Firmicutes	Bacilli	Bacillales	Staphylococcaceae	Staphylococcus	Staphylococcus aureus	15068	75.69263856648762	11	0
2617270929	Ga0070163_119	791	51981	54619	2638	8	7	0.875	10k	3.4737024884695416e-10	Proteobacteria	Gammaproteobacteria	Alteromonadales	Alteromonadaceae	Marinobacter	Marinobacter segnicrescens	8796	113.76990144048524	3	4
2593338961	JBHI01000002	792	442272	457074	14802	15	11	0.7333333333333333	15k	3.4866055358995216e-10	Firmicutes	Bacilli	Bacillales	Staphylococcaceae	Staphylococcus	Staphylococcus aureus	5603	65.94153943160835	11	0
2671180419	Ga0106732_11	793	2725201	2756863	31662	35	11	0.3142857142857143	30k	3.4886491126521915e-10	Firmicutes	Bacilli	Bacillales	Staphylococcaceae	Staphylococcus	Staphylococcus aureus	13856	13.211871824720031	11	0
2718218451	Ga0174940_11	794	1394544	1405898	11354	19	8	0.4210526315789473	10k	3.5136903009088525e-10	Proteobacteria	Betaproteobacteria	Neisseriales	Neisseriaceae	Neisseria	Neisseria gonorrhoeae	2743	18.98704838545192	5	3
2568526702	JBPO01000001	795	313522	328324	14802	15	11	0.7333333333333333	15k	3.57707812551598e-10	Firmicutes	Bacilli	Bacillales	Staphylococcaceae	Staphylococcus	Staphylococcus aureus	5603	65.94153943160835	11	0
2630969006	Ga0081465_101	796	5430403	5433993	3590	8	5	0.625	10k	3.5904080287086647e-10	Cyanobacteria	unclassified	Oscillatoriales	Oscillatoriaceae	Moorea	Moorea producens	9975	21.761838440111426	1	4
2593338622	JEDM01000005	797	123278	138080	14802	15	11	0.7333333333333333	15k	3.631121004046987e-10	Firmicutes	Bacilli	Bacillales	Staphylococcaceae	Staphylococcus	Staphylococcus aureus	5603	65.94153943160835	11	0
2603879908	Ga0057302_14	798	316480	330117	13637	12	10	0.8333333333333334	15k	3.6320358308950544e-10	Firmicutes	Bacilli	Bacillales	Staphylococcaceae	Staphylococcus	Staphylococcus aureus	14562	61.10825939233947	10	0
2571042804	JBSS01000011	799	95548	109272	13724	12	10	0.8333333333333334	15k	3.6589159031411084e-10	Firmicutes	Bacilli	Bacillales	Staphylococcaceae	Staphylococcus	Staphylococcus aureus	8816	60.72087826678326	10	0
2671180336	Ga0121821_102	800	50730	65657	14927	13	11	0.8461538461538461	15k	3.6668016553029777e-10	Firmicutes	Bacilli	Bacillales	Staphylococcaceae	Staphylococcus	Staphylococcus aureus	15068	75.44923757156624	11	0
2657245545	Ga0109874_12	801	160205	172573	12368	14	9	0.6428571428571429	15k	3.6672169560752255e-10	Firmicutes	Bacilli	Bacillales	Staphylococcaceae	Staphylococcus	Staphylococcus aureus	7404	37.89156348179634	9	0
2574180252	JDYT01000001	802	420157	434959	14802	15	11	0.7333333333333333	15k	3.7462102207031757e-10	Firmicutes	Bacilli	Bacillales	Staphylococcaceae	Staphylococcus	Staphylococcus aureus	5603	65.94153943160835	11	0
2593338900	JBQK01000004	803	47413	62215	14802	15	11	0.7333333333333333	15k	3.755698091156799e-10	Firmicutes	Bacilli	Bacillales	Staphylococcaceae	Staphylococcus	Staphylococcus aureus	5603	65.94153943160835	11	0
646564556	NC_013960	804	1261038	1276015	14977	31	8	0.2580645161290322	15k	3.7581254853083935e-10	Proteobacteria	Gammaproteobacteria	Chromatiales	Chromatiaceae	Nitrosococcus	Nitrosococcus halophilus	11087	8.82212941564162	8	0
2593338646	JEBA01000002	805	365760	380561	14801	15	11	0.7333333333333333	15k	3.7769464956872757e-10	Firmicutes	Bacilli	Bacillales	Staphylococcaceae	Staphylococcus	Staphylococcus aureus	11617	65.9459946400018	11	0
2690315761	Ga0122899_101	806	111752	126643	14891	13	11	0.8461538461538461	15k	3.7831746221594174e-10	Firmicutes	Bacilli	Bacillales	Staphylococcaceae	Staphylococcus	Staphylococcus aureus	15068	75.63164120816394	11	0
2687453199	Ga0129134_11	807	506263	523498	17235	27	8	0.2962962962962963	20k	3.7938667794369876e-10	Proteobacteria	Gammaproteobacteria	Chromatiales	Ectothiorhodospiraceae	Ectothiorhodospira	Ectothiorhodospira sp. BSL-9	11804	8.802071581299897	7	1
2703719417	Ga0121863_101	808	282719	297521	14802	15	11	0.7333333333333333	15k	3.831679646942375e-10	Firmicutes	Bacilli	Bacillales	Staphylococcaceae	Staphylococcus	Staphylococcus aureus	5603	65.94153943160835	11	0
640753018	NC_009698	809	874375	886093	11718	6	5	0.8333333333333334	10k	3.8344789094841056e-10	Firmicutes	Clostridia	Clostridiales	Clostridiaceae	Clostridium	Clostridium botulinum	3846	8.889457814188997	5	0
2623620617	Ga0071313_11	810	1798944	1801794	2850	8	5	0.625	10k	3.840784731943622e-10	Proteobacteria	Gammaproteobacteria	Oceanospirillales	Halomonadaceae	Halomonas	Halomonas sp. hl-4	12522	27.41228070175439	3	2
2690315769	Ga0125690_13	811	1565166	1568287	3121	5	5	1.0	10k	3.8537389422723176e-10	Proteobacteria	Betaproteobacteria	Burkholderiales	Alcaligenaceae	Bordetella	Bordetella pertussis	15066	40.0512656199936	5	0
2509601013	Pleur7313DRAFT_PPE.4	812	3873674	3882579	8905	19	7	0.3684210526315789	10k	3.9129752511828757e-10	Cyanobacteria	unclassified	Pleurocapsales	Hyellaceae	Pleurocapsa	Pleurocapsa sp. PCC 7319	6398	14.190726676320224	4	3
2602042078	Ga0004737_unitig_0_quiver.2	813	1064164	1066303	2139	6	5	0.8333333333333334	10k	3.9266099592044094e-10	Proteobacteria	Gammaproteobacteria	Enterobacterales	Erwiniaceae	Pantoea	Pantoea sp.	12523	48.698768895122335	3	2
2687453642	Ga0133486_11	814	2515312	2526720	11408	17	7	0.4117647058823529	10k	3.9485334792264706e-10	Proteobacteria	Gammaproteobacteria	Alteromonadales	Alteromonadaceae	Alteromonas	Alteromonas mediterranea	11618	12.380372906525864	5	2
2773858026	Ga0199128_11	815	5617	49166	43549	73	11	0.1506849315068493	50k	3.980568303193952e-10	Proteobacteria	Alphaproteobacteria	Rhizobiales	Bartonellaceae	Bartonella	Bartonella schoenbuchensis	7149	4.605424782098703	11	0
2503982035	Osp7112_unknown1	816	5615993	5621909	5916	18	6	0.3333333333333333	10k	4.012722341569949e-10	Cyanobacteria	unclassified	Oscillatoriales	Oscillatoriaceae	Oscillatoria	Oscillatoria nigro-viridis	7410	12.170385395537524	4	2
2545824564	K415DRAFT_scf7180000000002_quiver.1	817	4480852	4495232	14380	21	7	0.3333333333333333	15k	4.0224430669079744e-10	Actinobacteria	Actinobacteria	Micrococcales	Cellulomonadaceae	Cellulomonas	Cellulomonas sp. KRMCY2	14838	7.950857672693557	2	5
2681813298	Ga0121862_102	818	53537	68416	14879	13	11	0.8461538461538461	15k	4.077610016194474e-10	Firmicutes	Bacilli	Bacillales	Staphylococcaceae	Staphylococcus	Staphylococcus aureus	15068	75.69263856648762	11	0
637000274	NC_002952	819	1995296	2000617	5321	6	6	1.0	10k	4.0843705006282414e-10	Firmicutes	Bacilli	Bacillales	Staphylococcaceae	Staphylococcus	Staphylococcus aureus	6023	40.59387333208044	6	0
2521172685	CP003917	820	2535808	2547216	11408	17	7	0.4117647058823529	10k	4.1070927328988116e-10	Proteobacteria	Gammaproteobacteria	Alteromonadales	Alteromonadaceae	Alteromonas	Alteromonas mediterranea	11618	12.380372906525864	5	2
2718217797	Ga0175413_11	821	394931	455465	60534	85	12	0.1411764705882353	60k	4.195052510643521e-10	Proteobacteria	Gammaproteobacteria	Vibrionales	Vibrionaceae	Vibrio	Vibrio cholerae	15070	4.030015217505379	6	6
2721755454	Ga0175813_12	822	96	1438	1342	4	4	1.0	10k	4.1988085531335735e-10	Proteobacteria	Alphaproteobacteria	Rhodospirillales	Acetobacteraceae	Kozakia	Kozakia baliensis	1812	47.69001490312966	2	2
2602041752	Ga0057328_109	823	248640	266380	17740	17	11	0.6470588235294118	20k	4.2423445224972175e-10	Firmicutes	Bacilli	Bacillales	Staphylococcaceae	Staphylococcus	Staphylococcus aureus	6876	48.54764904834538	11	0
2558860208	CP007201	824	607281	609751	2470	8	5	0.625	10k	4.252014606413271e-10	Proteobacteria	Epsilonproteobacteria	Campylobacterales	Campylobacteraceae	Sulfurospirillum	Sulfurospirillum multivorans	9024	31.629554655870447	3	2
2721755538	Ga0176040_11	825	2168984	2188974	19990	21	7	0.3333333333333333	20k	4.2917357962482996e-10	Proteobacteria	Gammaproteobacteria	Pseudomonadales	Moraxellaceae	Moraxella	Moraxella bovoculi	13857	5.719526429881607	6	1
2718217748	Ga0175662_13	826	2500836	2504338	3502	6	5	0.8333333333333334	10k	4.352493039812002e-10	Proteobacteria	Alphaproteobacteria	Rhodospirillales	Acetobacteraceae	Kozakia	Kozakia baliensis	2744	29.744907671806583	2	3
2515154001	SA947DRAFT_454Scaffolds_cc497.1	827	1395042	1408164	13122	15	8	0.5333333333333333	15k	4.3980210388380816e-10	Firmicutes	Bacilli	Bacillales	Staphylococcaceae	Staphylococcus	Staphylococcus aureus	14036	20.809835898999136	8	0
2593338842	JBFO01000003	828	442327	457129	14802	15	11	0.7333333333333333	15k	4.423252407305927e-10	Firmicutes	Bacilli	Bacillales	Staphylococcaceae	Staphylococcus	Staphylococcus aureus	5603	65.94153943160835	11	0
2639762755	Ga0098341_1036	829	121198	125506	4308	10	7	0.7	10k	4.498106521747484e-10	Proteobacteria	Gammaproteobacteria	Vibrionales	Vibrionaceae	Vibrio	Vibrio sp. J2-31	3237	55.733519034354686	4	3
2597489978	Ga0047405_gi576011189.1	833	1663630	1667365	3735	10	5	0.5	10k	4.602696747462009e-10	Firmicutes	Bacilli	Lactobacillales	Streptococcaceae	Streptococcus	Streptococcus thermophilus	1138	16.733601070950467	5	0
2757320372	Ga0138916_11	834	4149582	4168242	18660	24	8	0.3333333333333333	20k	4.6468067580909607e-10	Proteobacteria	Gammaproteobacteria	Enterobacterales	Erwiniaceae	Pantoea	Pantoea sp. JKS000250	5966	9.146123615576991	8	0
2512047074	NZ_AEUW02000001	835	1321844	1332075	10231	14	7	0.5	10k	4.6543095794689936e-10	Firmicutes	Bacilli	Lactobacillales	Streptococcaceae	Streptococcus	Streptococcus macacae	3857	16.762779786922096	7	0
2506210025	VCeta_chr0002	836	363681	424214	60533	84	12	0.1428571428571428	60k	4.659344728682292e-10	Proteobacteria	Gammaproteobacteria	Vibrionales	Vibrionaceae	Vibrio	Vibrio cholerae	15070	4.078058957215781	6	6
2687453526	Ga0133485_12	837	2523625	2535033	11408	17	7	0.4117647058823529	10k	4.745248342514441e-10	Proteobacteria	Gammaproteobacteria	Alteromonadales	Alteromonadaceae	Alteromonas	Alteromonas mediterranea	11618	12.380372906525864	5	2
2576861452	CP007243	838	288472	290329	1857	5	4	0.8	10k	4.761500197659072e-10	Nitrospirae	Nitrospira	Nitrospirales	Nitrospiraceae	Leptospirillum	Leptospirillum ferriphilum	26	27.57135164243403	2	2
2504136006	Dace11109_unknown1	839	57969	60769	2800	7	5	0.7142857142857143	10k	4.78356768679186e-10	Proteobacteria	Deltaproteobacteria	Syntrophobacterales	Syntrophaceae	Desulfobacca	Desulfobacca acetoxidans	11805	31.88775510204082	3	2
2558860615	AJCR01000002	840	299407	313131	13724	12	10	0.8333333333333334	15k	4.812348307300662e-10	Firmicutes	Bacilli	Bacillales	Staphylococcaceae	Staphylococcus	Staphylococcus aureus	15090	60.72087826678326	10	0
2571042211	JETP01000008	841	91654	106456	14802	15	11	0.7333333333333333	15k	4.825660865185855e-10	Firmicutes	Bacilli	Bacillales	Staphylococcaceae	Staphylococcus	Staphylococcus aureus	5603	65.94153943160835	11	0
2582581300	FA92DRAFT_scf7180000000006_quiver.1	842	3903250	3905389	2139	6	5	0.8333333333333334	10k	4.84383242181545e-10	Proteobacteria	Gammaproteobacteria	Enterobacterales	Erwiniaceae	Pantoea	Pantoea sp. 9140	12523	48.698768895122335	3	2
2576861189	JBMZ01000002	843	379097	393976	14879	13	11	0.8461538461538461	15k	4.97339171826302e-10	Firmicutes	Bacilli	Bacillales	Staphylococcaceae	Staphylococcus	Staphylococcus aureus	15068	75.69263856648762	11	0
641228498	NC_010120	844	614085	627476	13391	19	7	0.3684210526315789	15k	4.977136548267655e-10	Proteobacteria	Betaproteobacteria	Neisseriales	Neisseriaceae	Neisseria	Neisseria meningitidis	6399	9.43681734393485	7	0
2593338674	JEVM01000003	845	366645	381447	14802	15	11	0.7333333333333333	15k	5.04151872215316e-10	Firmicutes	Bacilli	Bacillales	Staphylococcaceae	Staphylococcus	Staphylococcus aureus	5603	65.94153943160835	11	0
646862337	FM999788	846	1687395	1700572	13177	21	7	0.3333333333333333	15k	5.04415007753519e-10	Proteobacteria	Betaproteobacteria	Neisseriales	Neisseriaceae	Neisseria	Neisseria meningitidis	6885	8.67673471452784	7	0
2505679009	Contig52	847	1049861	1061493	11632	23	7	0.3043478260869565	15k	5.159917358301302e-10	Proteobacteria	Gammaproteobacteria	Thiotrichales	Piscirickettsiaceae	Thiomicrospira	Thiomicrospira cyclica	7150	8.974493152323424	5	2
640753017	NC_009697	848	874208	885926	11718	6	5	0.8333333333333334	10k	5.16725619964188e-10	Firmicutes	Clostridia	Clostridiales	Clostridiaceae	Clostridium	Clostridium botulinum	3846	8.889457814188997	5	0
2568526431	JEAJ01000002	849	365724	380526	14802	15	11	0.7333333333333333	15k	5.27596162319829e-10	Firmicutes	Bacilli	Bacillales	Staphylococcaceae	Staphylococcus	Staphylococcus aureus	5603	65.94153943160835	11	0
2574180260	JBHU01000001	850	365532	380334	14802	15	11	0.7333333333333333	15k	5.37635629872187e-10	Firmicutes	Bacilli	Bacillales	Staphylococcaceae	Staphylococcus	Staphylococcus aureus	5603	65.94153943160835	11	0
2603880216	Ga0064601_102	851	194180	205227	11047	20	10	0.5	15k	5.388234632482164e-10	Proteobacteria	Deltaproteobacteria	Desulfuromonadales	Desulfuromonadaceae	Desulfuromonas	unclassified	1793	45.26115687516973	7	3
2718217962	Ga0175287_11	852	880418	894028	13610	13	6	0.4615384615384615	15k	5.399416103679422e-10	Proteobacteria	Gammaproteobacteria	Pasteurellales	Pasteurellaceae	Pasteurella	Pasteurella multocida	4475	7.324930763578816	3	3
2571042027	JFTH01000004	853	410616	425495	14879	13	11	0.8461538461538461	15k	5.47311933129656e-10	Firmicutes	Bacilli	Bacillales	Staphylococcaceae	Staphylococcus	Staphylococcus aureus	15068	75.69263856648762	11	0
2558860491	AIVW01000001	854	335807	349456	13649	14	10	0.7142857142857143	15k	5.5084847670111e-10	Firmicutes	Bacilli	Bacillales	Staphylococcaceae	Staphylococcus	Staphylococcus aureus	10028	52.33245763687555	10	0
2571042853	JEOM01000009	855	94671	109550	14879	13	11	0.8461538461538461	15k	5.514839623249997e-10	Firmicutes	Bacilli	Bacillales	Staphylococcaceae	Staphylococcus	Staphylococcus aureus	15068	75.69263856648762	11	0
2571042851	JEQF01000005	856	98347	113226	14879	13	11	0.8461538461538461	15k	5.59695430859326e-10	Firmicutes	Bacilli	Bacillales	Staphylococcaceae	Staphylococcus	Staphylococcus aureus	15068	75.69263856648762	11	0
2684623149	Ga0123672_11	857	1845662	1859289	13627	14	8	0.5714285714285714	15k	5.61231815932098e-10	Firmicutes	Bacilli	Bacillales	Staphylococcaceae	Staphylococcus	Staphylococcus aureus	13858	21.469980815398003	8	0
2521172577	Leina_neu_scaffold_2512211955.7	858	14356	32505	18149	21	7	0.3333333333333333	20k	5.61837482777083e-10	Proteobacteria	Alphaproteobacteria	Rhodobacterales	Rhodobacteraceae	Sedimentitalea	Sedimentitalea nanhaiensis	2745	6.2997042995941	4	3
2593338872	JBMQ01000003	859	366287	379972	13685	14	10	0.7142857142857143	15k	5.62888855885646e-10	Firmicutes	Bacilli	Bacillales	Staphylococcaceae	Staphylococcus	Staphylococcus aureus	4097	52.1947909598622	10	0
2630968581	Ga0069299_13	860	2572161	2575997	3836	12	5	0.4166666666666667	10k	5.65758396129335e-10	Cyanobacteria	unclassified	Synechococcales	Synechococcaceae	Synechococcus	Synechococcus sp. UTEX 2973	8136	13.5775112964894	3	2
2505679029	Contig3	861	2314072	2318759	4687	10	6	0.6	10k	5.66133992291684e-10	Cyanobacteria	unclassified	Chroococcidiopsidales	Chroococcidiopsidaceae	Chroococcidiopsis	Chroococcidiopsis sp. PCC 6712	3238	27.65094943460636	4	2
2765235874	Ga0225868_11	862	51058	54179	3121	5	5	1.0	10k	5.662712699462179e-10	Proteobacteria	Betaproteobacteria	Burkholderiales	Alcaligenaceae	Bordetella	Bordetella genomosp. 6	8135	40.0512656199936	5	0
2684623188	Ga0123583_11	863	6225634	6236155	10521	14	6	0.4285714285714285	10k	5.684282213629231e-10	Proteobacteria	Gammaproteobacteria	Pseudomonadales	Pseudomonadaceae	Pseudomonas	Pseudomonas fluorescens	15651	8.79872907246731	2	4
2545824564	K415DRAFT_scf7180000000002_quiver.1	865	451	15601	15150	20	7	0.35	15k	5.752860149149671e-10	Actinobacteria	Actinobacteria	Micrococcales	Cellulomonadaceae	Cellulomonas	Cellulomonas sp. KRMCY2	1139	7.924092409240923	3	4
2684623154	Ga0129119_11	866	1790152	1795456	5304	6	6	1.0	10k	5.82444936166528e-10	Firmicutes	Bacilli	Bacillales	Staphylococcaceae	Staphylococcus	Staphylococcus aureus	14875	40.723981900452486	6	0
2636415451	Ga0069521_153	867	382261	385266	3005	16	7	0.4375	10k	5.903783282988089e-10	Proteobacteria	Gammaproteobacteria	Enterobacterales	Enterobacteriaceae	Shigella	Shigella sonnei	7422	49.93760399334443	7	0
2571042257	JDWZ01000007	868	411406	426208	14802	15	11	0.7333333333333333	15k	5.918594047512601e-10	Firmicutes	Bacilli	Bacillales	Staphylococcaceae	Staphylococcus	Staphylococcus aureus	5603	65.94153943160835	11	0
2603879585	Ga0057358_108	869	432648	446372	13724	12	10	0.8333333333333334	15k	5.922327400528936e-10	Firmicutes	Bacilli	Bacillales	Staphylococcaceae	Staphylococcus	Staphylococcus aureus	7763	60.72087826678326	10	0
2571042341	JBPC01000004	870	442326	457128	14802	15	11	0.7333333333333333	15k	5.9397000525633e-10	Firmicutes	Bacilli	Bacillales	Staphylococcaceae	Staphylococcus	Staphylococcus aureus	5603	65.94153943160835	11	0
2576861444	CP006837	871	2892987	2901184	8197	11	6	0.5454545454545454	10k	5.94477779112048e-10	Firmicutes	Bacilli	Bacillales	Bacillaceae	Lysinibacillus	Lysinibacillus varians	4763	14.37332948861557	2	4
2568526168	JEDA01000002	872	365944	380745	14801	15	11	0.7333333333333333	15k	5.99409739610228e-10	Firmicutes	Bacilli	Bacillales	Staphylococcaceae	Staphylococcus	Staphylococcus aureus	5055	65.9459946400018	11	0
2627854068	Ga0078033_17	873	2864487	2895680	31193	35	9	0.2571428571428571	30k	6.068147929491649e-10	Firmicutes	Bacilli	Bacillales	Bacillaceae	Bacillus	Bacillus megaterium	5595	6.009590063704768	3	6
2506520048	Contig155	875	2575769	2587716	11947	21	8	0.3809523809523809	15k	6.09875479764247e-10	Cyanobacteria	unclassified	Synechococcales	Synechococcaceae	Synechococcus	Synechococcus sp. PCC 7336	12805	16.326075085596305	6	2
2568526409	JBNP01000001	876	369615	384494	14879	13	11	0.8461538461538461	15k	6.107042106128115e-10	Firmicutes	Bacilli	Bacillales	Staphylococcaceae	Staphylococcus	Staphylococcus aureus	15068	75.69263856648762	11	0
2593339110	PG1_PG1-Ca6.1	877	198654	200957	2303	6	5	0.8333333333333334	10k	6.127057286496853e-10	Proteobacteria	Betaproteobacteria	Rhodocyclales	Rhodocyclaceae	Rugosibacter	Rugosibacter aromaticivorans	6669	45.23085830076712	2	3
2703718916	Ga0122910_104	878	754	11550	10796	11	11	1.0	10k	6.193295439821395e-10	Firmicutes	Bacilli	Bacillales	Staphylococcaceae	Staphylococcus	Staphylococcus aureus	15751	123.2864023712486	11	0
2690315860	Ga0132494_11	879	3183078	3210196	27118	29	9	0.3103448275862069	30k	6.19580111947111e-10	Proteobacteria	Gammaproteobacteria	Vibrionales	Vibrionaceae	Vibrio	Vibrio navarrensis	7151	8.342849004732829	5	4
2602041832	Ga0057262_106	880	72287	86011	13724	12	10	0.8333333333333334	15k	6.254291768960103e-10	Firmicutes	Bacilli	Bacillales	Staphylococcaceae	Staphylococcus	Staphylococcus aureus	7763	60.72087826678326	10	0
2703718941	Ga0122952_103	881	756	11551	10795	10	10	1.0	10k	6.28643083761805e-10	Firmicutes	Bacilli	Bacillales	Staphylococcaceae	Staphylococcus	Staphylococcus aureus	15751	92.63547938860584	10	0
2660238584	Ga0109077_103	882	281812	298989	17177	20	13	0.65	20k	6.309622693709691e-10	Proteobacteria	Gammaproteobacteria	Pseudomonadales	Moraxellaceae	Acinetobacter	Acinetobacter soli	7758	83.13733480817372	5	8
2684623085	Ga0125040_11	883	1879815	1892668	12853	14	8	0.5714285714285714	15k	6.380579190841597e-10	Firmicutes	Bacilli	Bacillales	Staphylococcaceae	Staphylococcus	Staphylococcus aureus	309	22.762890264640827	8	0
2651869734	Ga0100936_11	884	3363255	3368949	5694	12	7	0.5833333333333334	10k	6.383569518623243e-10	Cyanobacteria	unclassified	Nostocales	Nostocaceae	Anabaena	Anabaena sp. WA102	8138	35.13932794754712	4	3
2519899644	F788DRAFT_scaffold00006.6	885	158226	163713	5487	11	8	0.7272727272727273	10k	6.39485471832158e-10	Proteobacteria	Gammaproteobacteria	Chromatiales	Ectothiorhodospiraceae	Thioalkalivibrio	Thioalkalivibrio sp. ALE10	13466	67.86288251569826	5	3
2585427838	HALZINDRAFT_JNCK01000001_1.1	886	1639855	1647033	7178	10	6	0.6	10k	6.41550253114533e-10	Proteobacteria	Gammaproteobacteria	Oceanospirillales	Halomonadaceae	Halomonas	Halomonas zincidurans	13581	18.055168570632485	4	2
2507262054	Cy51472_Contig181.1	887	4023961	4042485	18524	33	9	0.2727272727272727	20k	6.660453741468855e-10	Cyanobacteria	unclassified	Chroococcales	Aphanothecaceae	Crocosphaera	Crocosphaera subtropica	87	10.733004848746589	6	3
2571042181	JBHT01000005	888	365513	380315	14802	15	11	0.7333333333333333	15k	6.665099182594641e-10	Firmicutes	Bacilli	Bacillales	Staphylococcaceae	Staphylococcus	Staphylococcus aureus	5603	65.94153943160835	11	0
2593338889	JBFU01000004	889	405857	420659	14802	15	11	0.7333333333333333	15k	6.702038570138643e-10	Firmicutes	Bacilli	Bacillales	Staphylococcaceae	Staphylococcus	Staphylococcus aureus	13859	65.94153943160835	11	0
2554235400	CP004852	890	710902	724154	13252	22	7	0.3181818181818182	15k	6.70573575410811e-10	Proteobacteria	Gammaproteobacteria	Alteromonadales	Alteromonadaceae	Alteromonas	Alteromonas mediterranea	2746	8.23546360069149	6	1
2630968842	Ga0069301_12	891	2292	3822	1530	5	4	0.8	10k	6.741546665881416e-10	Spirochaetes	Spirochaetia	Leptospirales	Leptospiraceae	Leptospira	Leptospira interrogans	10791	33.4640522875817	2	2
2522572047	D888DRAFT_scaffold00001.1	892	654339	656338	1999	5	4	0.8	10k	6.75747278419307e-10	Proteobacteria	Deltaproteobacteria	Desulfuromonadales	Geobacteraceae	Geopsychrobacter	Geopsychrobacter electrodiphilus	9976	25.6128064032016	2	2
641522619	NC_010379	893	42317	54017	11700	6	5	0.8333333333333334	10k	6.76643709172789e-10	Firmicutes	Clostridia	Clostridiales	Clostridiaceae	Clostridium	Clostridium botulinum	3239	8.903133903133902	5	0
2671180471	Ga0122917_102	894	286755	301634	14879	13	11	0.8461538461538461	15k	6.779488138267591e-10	Firmicutes	Bacilli	Bacillales	Staphylococcaceae	Staphylococcus	Staphylococcus aureus	15068	75.69263856648762	11	0
2517572111	C997DRAFT_scaffold00002.2	895	359977	365629	5652	8	7	0.875	10k	6.847251425670221e-10	Proteobacteria	Gammaproteobacteria	Chromatiales	Ectothiorhodospiraceae	Thioalkalivibrio	Thioalkalivibrio sp. ALJ10	15652	53.10067232837933	4	3
2687453619	Ga0123823_11	896	1315660	1351306	35646	42	9	0.2142857142857142	40k	6.90907756102136e-10	Proteobacteria	Betaproteobacteria	Burkholderiales	Oxalobacteraceae	Collimonas	Collimonas pratensis	15071	4.382379108856133	4	5
639633062	NC_008532	897	1534032	1542994	8962	13	5	0.3846153846153846	10k	6.938055366381336e-10	Firmicutes	Bacilli	Lactobacillales	Streptococcaceae	Streptococcus	Streptococcus thermophilus	44	5.364530582115942	5	0
2571042504	JEQG01000003	898	405782	420584	14802	15	11	0.7333333333333333	15k	6.965527399707975e-10	Firmicutes	Bacilli	Bacillales	Staphylococcaceae	Staphylococcus	Staphylococcus aureus	5603	65.94153943160835	11	0
2603879569	Ga0057240_11	900	155115	168839	13724	12	10	0.8333333333333334	15k	7.066266779359452e-10	Firmicutes	Bacilli	Bacillales	Staphylococcaceae	Staphylococcus	Staphylococcus aureus	7763	60.72087826678326	10	0
2590828736	JEPF01000001	901	411913	426715	14802	15	11	0.7333333333333333	15k	7.066725347161093e-10	Firmicutes	Bacilli	Bacillales	Staphylococcaceae	Staphylococcus	Staphylococcus aureus	1140	65.94153943160835	11	0
2513237228	CP001409	902	848414	869711	21297	17	7	0.4117647058823529	30k	7.067292322595921e-10	Proteobacteria	Gammaproteobacteria	Pasteurellales	Pasteurellaceae	Pasteurella	Pasteurella multocida	27	6.631699024165237	3	4
2718218351	Ga0174768_11	903	2518082	2529781	11699	6	6	1.0	10k	7.08737343317062e-10	Firmicutes	Clostridia	Clostridiales	Clostridiaceae	Clostridium	Clostridium botulinum	4764	18.463116505684244	6	0
2590828703	JDZP01000003	904	365420	380222	14802	15	11	0.7333333333333333	15k	7.103586297703172e-10	Firmicutes	Bacilli	Bacillales	Staphylococcaceae	Staphylococcus	Staphylococcus aureus	5603	65.94153943160835	11	0
2568526373	JBRJ01000002	905	363053	377855	14802	15	11	0.7333333333333333	15k	7.12534462696523e-10	Firmicutes	Bacilli	Bacillales	Staphylococcaceae	Staphylococcus	Staphylococcus aureus	5603	65.94153943160835	11	0
2651869866	Ga0072440_11	906	2185799	2202653	16854	16	6	0.375	20k	7.15701668478697e-10	Euryarchaeota	Methanomicrobia	Methanosarcinales	Methanosarcinaceae	Methanosarcina	Methanosarcina siciliae	12525	4.805980776076894	2	4
2571042481	JDXR01000004	907	442374	458330	15956	15	10	0.6666666666666666	15k	7.196446597927864e-10	Firmicutes	Bacilli	Bacillales	Staphylococcaceae	Staphylococcus	Staphylococcus aureus	12806	41.78156597309267	10	0
2558860609	AJCK01000001	908	75518	87886	12368	14	9	0.6428571428571429	15k	7.221868917378772e-10	Firmicutes	Bacilli	Bacillales	Staphylococcaceae	Staphylococcus	Staphylococcus aureus	30	37.89156348179634	9	0
2574180381	JBHH01000001	909	442329	457131	14802	15	11	0.7333333333333333	15k	7.224160565588041e-10	Firmicutes	Bacilli	Bacillales	Staphylococcaceae	Staphylococcus	Staphylococcus aureus	5603	65.94153943160835	11	0
2568526329	JBGH01000004	910	365659	380461	14802	15	11	0.7333333333333333	15k	7.229920601761471e-10	Firmicutes	Bacilli	Bacillales	Staphylococcaceae	Staphylococcus	Staphylococcus aureus	5603	65.94153943160835	11	0
2593338966	JBJH01000001	911	365510	380312	14802	15	11	0.7333333333333333	15k	7.250867111818323e-10	Firmicutes	Bacilli	Bacillales	Staphylococcaceae	Staphylococcus	Staphylococcus aureus	5603	65.94153943160835	11	0
2568526434	JDZM01000002	912	313471	328273	14802	15	11	0.7333333333333333	15k	7.25938130098642e-10	Firmicutes	Bacilli	Bacillales	Staphylococcaceae	Staphylococcus	Staphylococcus aureus	5603	65.94153943160835	11	0
2571042291	JBMR01000002	913	376903	391782	14879	13	11	0.8461538461538461	15k	7.38134395581145e-10	Firmicutes	Bacilli	Bacillales	Staphylococcaceae	Staphylococcus	Staphylococcus aureus	3842	75.69263856648762	11	0
2616644978	Ga0070019_101	914	294294	311114	16820	22	12	0.5454545454545454	20k	7.42528963462107e-10	Firmicutes	Bacilli	Bacillales	Thermoactinomycetaceae	Thermoactinomyces	Thermoactinomyces vulgaris	6031	56.0371851691709	0	12
2684622533	Ga0124019_104	915	154268	165063	10795	10	10	1.0	10k	7.43800926180737e-10	Firmicutes	Bacilli	Bacillales	Staphylococcaceae	Staphylococcus	Staphylococcus aureus	15751	92.63547938860584	10	0
2718218484	Ga0174754_11	916	426250	484124	57874	82	12	0.1463414634146341	60k	7.44501507619783e-10	Proteobacteria	Gammaproteobacteria	Vibrionales	Vibrionaceae	Vibrio	Vibrio cholerae	8139	4.3694586304815255	6	6
2571042812	JBNH01000003	917	369491	384370	14879	13	11	0.8461538461538461	15k	7.51171916228659e-10	Firmicutes	Bacilli	Bacillales	Staphylococcaceae	Staphylococcus	Staphylococcus aureus	15068	75.69263856648762	11	0
2590828775	JDMD01000005	918	286863	297658	10795	10	10	1.0	10k	7.589120211250882e-10	Firmicutes	Bacilli	Bacillales	Staphylococcaceae	Staphylococcus	Staphylococcus aureus	15751	92.63547938860584	10	0
2734482175	Ga0180969_106	920	132803	136680	3877	7	6	0.8571428571428571	10k	7.639938116396396e-10	Actinobacteria	Actinobacteria	Pseudonocardiales	Pseudonocardiaceae	Actinokineospora	Actinokineospora cianjurensis	9025	47.7541545377501	3	3
2514885009	A316_Desulfocapsa.1	921	2598463	2602141	3678	7	6	0.8571428571428571	10k	7.674358812337082e-10	Proteobacteria	Deltaproteobacteria	Desulfobacterales	Desulfobulbaceae	Desulfocapsa	Desulfocapsa thiozymogenes	13860	50.33791656956421	3	3
639633037	NC_008740	922	2993947	3000043	6096	16	5	0.3125	10k	7.705875319528569e-10	Proteobacteria	Gammaproteobacteria	Alteromonadales	Alteromonadaceae	Marinobacter	Marinobacter hydrocarbonoclasticus	2747	6.407890419947506	5	0
2558860493	AIVY01000012	923	1008529	1022253	13724	12	10	0.8333333333333334	15k	7.761423968406911e-10	Firmicutes	Bacilli	Bacillales	Staphylococcaceae	Staphylococcus	Staphylococcus aureus	7763	60.72087826678326	10	0
2571042796	JDGP01000003	924	286876	297671	10795	10	10	1.0	10k	7.82537799064476e-10	Firmicutes	Bacilli	Bacillales	Staphylococcaceae	Staphylococcus	Staphylococcus aureus	15751	92.63547938860584	10	0
2588253757	CP007539	925	465794	480312	14518	15	8	0.5333333333333333	15k	7.91950715685022e-10	Firmicutes	Bacilli	Bacillales	Staphylococcaceae	Staphylococcus	Staphylococcus aureus	3240	18.808835009413603	8	0
2603879583	Ga0057350_12	926	1117102	1129470	12368	13	9	0.6923076923076923	15k	7.93632645140338e-10	Firmicutes	Bacilli	Bacillales	Staphylococcaceae	Staphylococcus	Staphylococcus aureus	30	40.80629913424221	9	0
2602041741	Ga0057270_104	927	94313	108037	13724	12	10	0.8333333333333334	15k	7.983276429991101e-10	Firmicutes	Bacilli	Bacillales	Staphylococcaceae	Staphylococcus	Staphylococcus aureus	7763	60.72087826678326	10	0
2590828552	JDCD01000001	928	1011154	1024878	13724	12	10	0.8333333333333334	15k	8.007531779729184e-10	Firmicutes	Bacilli	Bacillales	Staphylococcaceae	Staphylococcus	Staphylococcus aureus	7763	60.72087826678326	10	0
2718217940	Ga0175577_11	929	1837077	1849439	12362	14	8	0.5714285714285714	15k	8.03129032709576e-10	Firmicutes	Bacilli	Bacillales	Staphylococcaceae	Staphylococcus	Staphylococcus aureus	30	23.666997943005065	8	0
2639763065	Ga0081958_105	930	231655	292192	60537	68	14	0.2058823529411764	60k	8.04349668436522e-10	Firmicutes	Bacilli	Bacillales	Bacillaceae	Lysinibacillus	Lysinibacillus xylanilyticus	5967	9.332163411972648	7	7
2593338962	JDWX01000001	931	442327	457129	14802	15	11	0.7333333333333333	15k	8.106288083587677e-10	Firmicutes	Bacilli	Bacillales	Staphylococcaceae	Staphylococcus	Staphylococcus aureus	5603	65.94153943160835	11	0
2593338879	JDXG01000008	932	378474	392198	13724	12	10	0.8333333333333334	15k	8.10833934529545e-10	Firmicutes	Bacilli	Bacillales	Staphylococcaceae	Staphylococcus	Staphylococcus aureus	7763	60.72087826678326	10	0
2645728114	Ga0100209_11	933	2278231	2280439	2208	6	5	0.8333333333333334	10k	8.19012426581307e-10	Proteobacteria	Betaproteobacteria	Burkholderiales	Burkholderiaceae	Polynucleobacter	Polynucleobacter rarus	11619	47.17693236714976	2	3
2568526743	JFSG01000003	934	369519	384398	14879	13	11	0.8461538461538461	15k	8.20851193525118e-10	Firmicutes	Bacilli	Bacillales	Staphylococcaceae	Staphylococcus	Staphylococcus aureus	15068	75.69263856648762	11	0
2721755518	Ga0175970_11	935	292450	301923	9473	13	7	0.5384615384615384	10k	8.28567244491681e-10	Proteobacteria	Betaproteobacteria	Neisseriales	Neisseriaceae	Neisseria	Neisseria meningitidis	4765	19.496707240822097	4	3
2593338860	JBFF01000003	936	365534	380336	14802	15	11	0.7333333333333333	15k	8.28886871243949e-10	Firmicutes	Bacilli	Bacillales	Staphylococcaceae	Staphylococcus	Staphylococcus aureus	5603	65.94153943160835	11	0
2593338893	JBFZ01000002	937	173125	186849	13724	12	10	0.8333333333333334	15k	8.363547056946758e-10	Firmicutes	Bacilli	Bacillales	Staphylococcaceae	Staphylococcus	Staphylococcus aureus	7763	60.72087826678326	10	0
2718217852	Ga0174826_11	938	2348425	2349763	1338	4	4	1.0	10k	8.431142515585781e-10	Proteobacteria	Alphaproteobacteria	Rhizobiales	Phyllobacteriaceae	Nitratireductor	Nitratireductor basaltis	12526	47.83258594917788	2	2
2568526180	JDKY01000004	939	51448	62243	10795	10	10	1.0	10k	8.508916529842511e-10	Firmicutes	Bacilli	Bacillales	Staphylococcaceae	Staphylococcus	Staphylococcus aureus	760	92.63547938860584	10	0
2660238432	Ga0113218_106	940	1847	12642	10795	10	10	1.0	10k	8.55414734920146e-10	Firmicutes	Bacilli	Bacillales	Staphylococcaceae	Staphylococcus	Staphylococcus aureus	15751	92.63547938860584	10	0
2545824627	CP004848	941	2385673	2398719	13046	19	7	0.3684210526315789	15k	8.578135776638711e-10	Proteobacteria	Gammaproteobacteria	Alteromonadales	Alteromonadaceae	Alteromonas	Alteromonas mediterranea	6670	9.686372915271468	5	2
2602041759	Ga0057357_13	942	382288	396012	13724	12	10	0.8333333333333334	15k	8.59536840177877e-10	Firmicutes	Bacilli	Bacillales	Staphylococcaceae	Staphylococcus	Staphylococcus aureus	7763	60.72087826678326	10	0
2574180163	JBMD01000003	943	366084	380886	14802	15	11	0.7333333333333333	15k	8.60447234908943e-10	Firmicutes	Bacilli	Bacillales	Staphylococcaceae	Staphylococcus	Staphylococcus aureus	5603	65.94153943160835	11	0
2568526410	JBIF01000004	944	442327	457129	14802	15	11	0.7333333333333333	15k	8.624483324772649e-10	Firmicutes	Bacilli	Bacillales	Staphylococcaceae	Staphylococcus	Staphylococcus aureus	5603	65.94153943160835	11	0
2513237252	HE681097	945	1904642	1909946	5304	6	6	1.0	10k	8.65189817389699e-10	Firmicutes	Bacilli	Bacillales	Staphylococcaceae	Staphylococcus	Staphylococcus aureus	14875	40.723981900452486	6	0
2593338963	JBFJ01000002	946	1639092	1651459	12367	14	9	0.6428571428571429	15k	8.671369374763462e-10	Firmicutes	Bacilli	Bacillales	Staphylococcaceae	Staphylococcus	Staphylococcus aureus	30	37.89462740703947	9	0
2576861047	JDOD01000014	947	31966	42761	10795	10	10	1.0	10k	8.73241990320763e-10	Firmicutes	Bacilli	Bacillales	Staphylococcaceae	Staphylococcus	Staphylococcus aureus	15751	92.63547938860584	10	0
2593338890	JBMI01000003	948	442322	457201	14879	13	11	0.8461538461538461	15k	8.748324827234e-10	Firmicutes	Bacilli	Bacillales	Staphylococcaceae	Staphylococcus	Staphylococcus aureus	15068	75.69263856648762	11	0
2602041841	Ga0057362_105	949	378529	392253	13724	12	10	0.8333333333333334	15k	8.82857427047673e-10	Firmicutes	Bacilli	Bacillales	Staphylococcaceae	Staphylococcus	Staphylococcus aureus	7763	60.72087826678326	10	0
2568526125	JEEY01000003	950	406025	420827	14802	15	11	0.7333333333333333	15k	8.86035863076525e-10	Firmicutes	Bacilli	Bacillales	Staphylococcaceae	Staphylococcus	Staphylococcus aureus	5603	65.94153943160835	11	0
2568526665	JDQD01000009	951	72611	83406	10795	10	10	1.0	10k	8.86403959304115e-10	Firmicutes	Bacilli	Bacillales	Staphylococcaceae	Staphylococcus	Staphylococcus aureus	15751	92.63547938860584	10	0
2718217959	Ga0175288_11	952	2014327	2022459	8132	9	7	0.7777777777777778	10k	8.8799487453872e-10	Proteobacteria	Betaproteobacteria	Neisseriales	Neisseriaceae	Neisseria	Neisseria gonorrhoeae	9026	32.8059244684921	4	3
2599185149	Ga0056097_scaffold00004.4	953	103984	126599	22615	35	9	0.2571428571428571	30k	8.923186098887402e-10	Proteobacteria	Deltaproteobacteria	Syntrophobacterales	Syntrophobacteraceae	Thermodesulforhabdus	Thermodesulforhabdus norvegica	13861	8.289062253245318	5	4
2718218470	Ga0175196_12	954	959416	995910	36494	37	9	0.2432432432432432	30k	8.95115532800706e-10	Proteobacteria	Gammaproteobacteria	Enterobacterales	Morganellaceae	Providencia	Providencia rettgeri	2748	4.858999406048237	9	0
649633075	NC_014752	955	204800	216655	11855	19	7	0.3684210526315789	10k	8.980610845278294e-10	Proteobacteria	Betaproteobacteria	Neisseriales	Neisseriaceae	Neisseria	Neisseria lactamica	14037	10.659504095540411	7	0
2728369375	Ga0176049_11	956	1708677	1713368	4691	5	5	1.0	10k	9.007554692639015e-10	Proteobacteria	Betaproteobacteria	Burkholderiales	Oxalobacteraceae	Janthinobacterium	Janthinobacterium sp. 1_2014MBL_MicDiv	9977	26.64677041142614	5	0
2703719235	Ga0114012_11	957	57297	58674	1377	4	4	1.0	10k	9.056777429368811e-10	Proteobacteria	Alphaproteobacteria	Rhodobacterales	Rhodobacteraceae	Rhodovulum	Rhodovulum sp. ES.010	3241	46.47785039941902	2	2
2568526451	JEOV01000007	958	412733	431286	18553	18	12	0.6666666666666666	20k	9.063009193240495e-10	Firmicutes	Bacilli	Bacillales	Staphylococcaceae	Staphylococcus	Staphylococcus aureus	5585	62.092383981027325	12	0
2639763096	Ga0098636_101	959	966570	977365	10795	10	10	1.0	10k	9.064182186887243e-10	Firmicutes	Bacilli	Bacillales	Staphylococcaceae	Staphylococcus	Staphylococcus aureus	12588	92.63547938860584	10	0
2718217957	Ga0174875_11	960	404190	413611	9421	19	7	0.3684210526315789	10k	9.093025362798771e-10	Proteobacteria	Betaproteobacteria	Rhodocyclales	Zoogloeaceae	Thauera	Thauera chlorobenzoica	15072	13.413482756886909	5	2
2590828719	JECB01000001	961	97122	111924	14802	15	11	0.7333333333333333	15k	9.125076022067467e-10	Firmicutes	Bacilli	Bacillales	Staphylococcaceae	Staphylococcus	Staphylococcus aureus	1140	65.94153943160835	11	0
2574179940	JFTR01000005	962	374861	389663	14802	15	11	0.7333333333333333	15k	9.193962104686115e-10	Firmicutes	Bacilli	Bacillales	Staphylococcaceae	Staphylococcus	Staphylococcus aureus	5603	65.94153943160835	11	0
2698536817	Ga0136719_11	963	1350306	1353454	3148	6	5	0.8333333333333334	10k	9.33389276670797e-10	Proteobacteria	Gammaproteobacteria	Oceanospirillales	Halomonadaceae	Halomonas	Halomonas meridiana	3859	33.089792460821684	3	2
2554235399	CP004851	964	2493712	2506415	12703	20	7	0.35	15k	9.356168236715994e-10	Proteobacteria	Gammaproteobacteria	Alteromonadales	Alteromonadaceae	Alteromonas	Alteromonas mediterranea	11088	9.450523498386207	5	2
2571042238	JBRG01000001	965	365490	380292	14802	15	11	0.7333333333333333	15k	9.513578147729228e-10	Firmicutes	Bacilli	Bacillales	Staphylococcaceae	Staphylococcus	Staphylococcus aureus	5603	65.94153943160835	11	0
2603879883	Ga0057132_102	966	365139	379941	14802	15	11	0.7333333333333333	15k	9.579859378704531e-10	Firmicutes	Bacilli	Bacillales	Staphylococcaceae	Staphylococcus	Staphylococcus aureus	5603	65.94153943160835	11	0
2603880133	Ga0057259_101	967	155085	168809	13724	12	10	0.8333333333333334	15k	9.607620429337196e-10	Firmicutes	Bacilli	Bacillales	Staphylococcaceae	Staphylococcus	Staphylococcus aureus	7763	60.72087826678326	10	0
2698536603	Ga0122904_101	968	1001286	1016165	14879	13	11	0.8461538461538461	15k	9.619110828027715e-10	Firmicutes	Bacilli	Bacillales	Staphylococcaceae	Staphylococcus	Staphylococcus aureus	2783	75.69263856648762	11	0
2558860598	AJCA01000004	969	849382	863106	13724	12	10	0.8333333333333334	15k	9.740958483486912e-10	Firmicutes	Bacilli	Bacillales	Staphylococcaceae	Staphylococcus	Staphylococcus aureus	7763	60.72087826678326	10	0
2667527709	Ga0117754_101	970	421485	432552	11067	17	9	0.5294117647058824	15k	9.77939509573757e-10	Firmicutes	Bacilli	Bacillales	Thermoactinomycetaceae	Thermoactinomyces	Thermoactinomyces sp. AS95	12527	34.873152296971924	0	9
2582580506	ITZY_scaf_75	971	85036	86697	1661	5	5	1.0	10k	9.80218786082768e-10	Proteobacteria	Gammaproteobacteria	Alteromonadales	Idiomarinaceae	Idiomarina	unclassified	12807	75.25586995785672	3	2
2731958078	Ga0180961_107	972	698	3736	3038	9	5	0.5555555555555556	10k	9.802542584964834e-10	Proteobacteria	Gammaproteobacteria	Alteromonadales	Alteromonadaceae	Alteromonas	Alteromonas sp. DSM 26665	6400	22.858605807914564	2	3
2574180303	JEAP01000003	973	442328	457130	14802	15	11	0.7333333333333333	15k	9.865080656806366e-10	Firmicutes	Bacilli	Bacillales	Staphylococcaceae	Staphylococcus	Staphylococcus aureus	6671	65.94153943160835	11	0
2504136006	Dace11109_unknown1	975	1205136	1206108	972	4	4	1.0	10k	9.88596210325894e-10	Proteobacteria	Deltaproteobacteria	Syntrophobacterales	Syntrophaceae	Desulfobacca	Desulfobacca acetoxidans	7152	65.84362139917695	2	2
2571042696	JDNK01000003	976	369485	380061	10576	10	10	1.0	10k	9.926123912623655e-10	Firmicutes	Bacilli	Bacillales	Staphylococcaceae	Staphylococcus	Staphylococcus aureus	15751	94.553706505295	10	0
2615840681	Ga0070251_11	977	4547683	4549478	1795	6	5	0.8333333333333334	10k	9.993174983144144e-10	Proteobacteria	Gammaproteobacteria	Alteromonadales	Alteromonadaceae	Marinobacter	Marinobacter sp.	14839	58.03156917363045	3	2
2603879578	Ga0057300_101	978	436991	450715	13724	12	10	0.8333333333333334	15k	1.0015209676967136e-09	Firmicutes	Bacilli	Bacillales	Staphylococcaceae	Staphylococcus	Staphylococcus aureus	7763	60.72087826678326	10	0
2721755661	Ga0175626_11	979	298898	308371	9473	13	7	0.5384615384615384	10k	1.0051528207187918e-09	Proteobacteria	Betaproteobacteria	Neisseriales	Neisseriaceae	Neisseria	Neisseria meningitidis	4765	19.496707240822097	4	3
2558860207	CP003328	980	523906	530767	6861	13	5	0.3846153846153846	10k	1.0063787771221596e-09	Proteobacteria	Gammaproteobacteria	Pasteurellales	Pasteurellaceae	Pasteurella	Pasteurella multocida	8140	7.00727635576783	1	4
651053075	FR875178	981	1606885	1615815	8930	14	5	0.3571428571428571	10k	1.008815707279333e-09	Firmicutes	Bacilli	Lactobacillales	Streptococcaceae	Streptococcus	Streptococcus thermophilus	44	4.999200127979522	5	0
2703719391	Ga0121805_104	982	286668	297463	10795	10	10	1.0	10k	1.0151799473353543e-09	Firmicutes	Bacilli	Bacillales	Staphylococcaceae	Staphylococcus	Staphylococcus aureus	15751	92.63547938860584	10	0
2571042650	JDZA01000003	983	365957	380759	14802	15	11	0.7333333333333333	15k	1.0186006905450882e-09	Firmicutes	Bacilli	Bacillales	Staphylococcaceae	Staphylococcus	Staphylococcus aureus	5603	65.94153943160835	11	0
2603879999	Ga0057145_102	984	365024	379826	14802	15	11	0.7333333333333333	15k	1.0211640895198763e-09	Firmicutes	Bacilli	Bacillales	Staphylococcaceae	Staphylococcus	Staphylococcus aureus	5603	65.94153943160835	11	0
2703718930	Ga0122929_101	985	694454	705249	10795	10	10	1.0	10k	1.0230599781292983e-09	Firmicutes	Bacilli	Bacillales	Staphylococcaceae	Staphylococcus	Staphylococcus aureus	15751	92.63547938860584	10	0
2568526511	JBRW01000003	986	377908	392787	14879	13	11	0.8461538461538461	15k	1.0231891517729262e-09	Firmicutes	Bacilli	Bacillales	Staphylococcaceae	Staphylococcus	Staphylococcus aureus	15068	75.69263856648762	11	0
2558860494	AIVZ01000005	987	1275863	1293515	17652	17	11	0.6470588235294118	20k	1.0243420038848035e-09	Firmicutes	Bacilli	Bacillales	Staphylococcaceae	Staphylococcus	Staphylococcus aureus	14038	48.7896722251103	11	0
2698537012	Ga0136720_11	989	1071372	1074520	3148	6	5	0.8333333333333334	10k	1.0340279233637228e-09	Proteobacteria	Gammaproteobacteria	Oceanospirillales	Halomonadaceae	Halomonas	Halomonas meridiana	3859	33.089792460821684	3	2
2698536813	Ga0136721_11	990	3327182	3330330	3148	6	5	0.8333333333333334	10k	1.0342341376585855e-09	Proteobacteria	Gammaproteobacteria	Oceanospirillales	Halomonadaceae	Halomonas	Halomonas meridiana	3859	33.089792460821684	3	2
2590828762	JDLR01000004	991	286875	297670	10795	10	10	1.0	10k	1.0590842589348927e-09	Firmicutes	Bacilli	Bacillales	Staphylococcaceae	Staphylococcus	Staphylococcus aureus	15751	92.63547938860584	10	0
2698536683	Ga0122906_102	992	488121	498917	10796	11	11	1.0	10k	1.0613010954113071e-09	Firmicutes	Bacilli	Bacillales	Staphylococcaceae	Staphylococcus	Staphylococcus aureus	15751	123.2864023712486	11	0
2524614846	H978DRAFT_scaffold00001.1	993	1839288	1853789	14501	19	6	0.3157894736842105	15k	1.0635353066532823e-09	Proteobacteria	Gammaproteobacteria	Alteromonadales	Alteromonadaceae	Alteromonas	Alteromonas sp. ALT199	1141	4.703849825238914	4	2
2597490141	Ga0059156_gi684176620.1	994	487013	493853	6840	12	5	0.4166666666666667	10k	1.071302170467051e-09	Proteobacteria	Gammaproteobacteria	Pasteurellales	Pasteurellaceae	Pasteurella	Pasteurella multocida	8140	7.614522417153995	1	4
2603879670	Ga0057175_104	995	365832	380633	14801	15	11	0.7333333333333333	15k	1.073033292919183e-09	Firmicutes	Bacilli	Bacillales	Staphylococcaceae	Staphylococcus	Staphylococcus aureus	5603	65.9459946400018	11	0
2571042497	JAYG01000001	996	33165	45533	12368	14	9	0.6428571428571429	15k	1.083495847242558e-09	Firmicutes	Bacilli	Bacillales	Staphylococcaceae	Staphylococcus	Staphylococcus aureus	7404	37.89156348179634	9	0
2571042847	JEDR01000003	997	365536	380338	14802	15	11	0.7333333333333333	15k	1.1013769960705675e-09	Firmicutes	Bacilli	Bacillales	Staphylococcaceae	Staphylococcus	Staphylococcus aureus	11620	65.94153943160835	11	0
2568526351	JDKN01000009	998	95021	105816	10795	10	10	1.0	10k	1.1052555016431695e-09	Firmicutes	Bacilli	Bacillales	Staphylococcaceae	Staphylococcus	Staphylococcus aureus	15751	92.63547938860584	10	0
2721755620	Ga0175123_11	999	298534	308007	9473	13	7	0.5384615384615384	10k	1.121784250741029e-09	Proteobacteria	Betaproteobacteria	Neisseriales	Neisseriaceae	Neisseria	Neisseria meningitidis	4765	19.496707240822097	4	3
2531839045	AIEQ01000004	1000	21330	36317	14987	13	11	0.8461538461538461	15k	1.1242400844593503e-09	Firmicutes	Bacilli	Bacillales	Staphylococcaceae	Staphylococcus	Staphylococcus aureus	8127	75.14717883704338	11	0
2718218146	Ga0175617_11	1001	94601	98174	3573	6	5	0.8333333333333334	10k	1.129150159735738e-09	Proteobacteria	Gammaproteobacteria	Enterobacterales	Enterobacteriaceae	Klebsiella	Klebsiella pneumoniae	5596	29.153838977516564	3	2
2718218353	Ga0175969_11	1002	297025	306498	9473	13	7	0.5384615384615384	10k	1.1342481386946615e-09	Proteobacteria	Betaproteobacteria	Neisseriales	Neisseriaceae	Neisseria	Neisseria meningitidis	4765	19.496707240822097	4	3
637000195	NC_004757	1003	1711067	1719473	8406	15	7	0.4666666666666667	10k	1.134966024041605e-09	Proteobacteria	Betaproteobacteria	Nitrosomonadales	Nitrosomonadaceae	Nitrosomonas	Nitrosomonas europaea	12808	19.04195415972718	7	0
2721755659	Ga0175629_11	1004	298544	308017	9473	13	7	0.5384615384615384	10k	1.139958002451789e-09	Proteobacteria	Betaproteobacteria	Neisseriales	Neisseriaceae	Neisseria	Neisseria meningitidis	4765	19.496707240822097	4	3
2571042054	JBEO01000003	1005	365535	380337	14802	15	11	0.7333333333333333	15k	1.1436227129188072e-09	Firmicutes	Bacilli	Bacillales	Staphylococcaceae	Staphylococcus	Staphylococcus aureus	5603	65.94153943160835	11	0
2718218487	Ga0174753_12	1006	390018	450552	60534	85	12	0.1411764705882353	60k	1.147279583876858e-09	Proteobacteria	Gammaproteobacteria	Vibrionales	Vibrionaceae	Vibrio	Vibrio cholerae	15070	4.030015217505379	6	6
2718218051	Ga0175909_11	1007	395753	456287	60534	85	12	0.1411764705882353	60k	1.159261633213959e-09	Proteobacteria	Gammaproteobacteria	Vibrionales	Vibrionaceae	Vibrio	Vibrio cholerae	15070	4.030015217505379	6	6
2718217871	Ga0174791_11	1008	296451	305924	9473	13	7	0.5384615384615384	10k	1.1608434564524784e-09	Proteobacteria	Betaproteobacteria	Neisseriales	Neisseriaceae	Neisseria	Neisseria meningitidis	4765	19.496707240822097	4	3
2718218273	Ga0175143_11	1009	301405	310878	9473	13	7	0.5384615384615384	10k	1.1640986419892663e-09	Proteobacteria	Betaproteobacteria	Neisseriales	Neisseriaceae	Neisseria	Neisseria meningitidis	4765	19.496707240822097	4	3
2718218303	Ga0175458_11	1010	297692	307165	9473	13	7	0.5384615384615384	10k	1.1648865705876282e-09	Proteobacteria	Betaproteobacteria	Neisseriales	Neisseriaceae	Neisseria	Neisseria meningitidis	4765	19.496707240822097	4	3
2718218457	Ga0175126_11	1011	298530	308003	9473	13	7	0.5384615384615384	10k	1.1676766955888563e-09	Proteobacteria	Betaproteobacteria	Neisseriales	Neisseriaceae	Neisseria	Neisseria meningitidis	4765	19.496707240822097	4	3
2593338599	JDHV01000008	1012	72697	83492	10795	10	10	1.0	10k	1.1772773479424495e-09	Firmicutes	Bacilli	Bacillales	Staphylococcaceae	Staphylococcus	Staphylococcus aureus	15751	92.63547938860584	10	0
641736137	NZ_ABDO02000001	1013	810149	874606	64457	49	11	0.2244897959183673	60k	1.1881020189440611e-09	Firmicutes	Clostridia	Clostridiales	Clostridiaceae	Clostridium	Clostridium botulinum	13467	4.635585248574196	11	0
2519103101	CP002919	1014	302874	304719	1845	5	4	0.8	10k	1.191586746510529e-09	Nitrospirae	Nitrospira	Nitrospirales	Nitrospiraceae	Leptospirillum	Leptospirillum ferriphilum	26	27.75067750677508	2	2
2608642186	ITZY_scaf_75	1016	85036	86697	1661	5	5	1.0	10k	1.200447164936061e-09	Proteobacteria	Gammaproteobacteria	Alteromonadales	Idiomarinaceae	Idiomarina	unclassified	12807	75.25586995785672	3	2
2508501107	ThimaDRAFT_TMF.1	1017	1122176	1131919	9743	15	7	0.4666666666666667	10k	1.2044376054587695e-09	Proteobacteria	Gammaproteobacteria	Chromatiales	Chromatiaceae	Thiocapsa	Thiocapsa marina	13862	16.428889116972872	4	3
2579778501	JBIV01000004	1018	179508	191875	12367	14	9	0.6428571428571429	15k	1.208809636907693e-09	Firmicutes	Bacilli	Bacillales	Staphylococcaceae	Staphylococcus	Staphylococcus aureus	30	37.89462740703947	9	0
2687453314	Ga0123689_11	1019	1498646	1501660	3014	5	5	1.0	10k	1.2213261711794763e-09	Proteobacteria	Gammaproteobacteria	Pasteurellales	Pasteurellaceae	Aggregatibacter	Aggregatibacter actinomycetemcomitans	7660	41.47312541473126	4	1
2667527518	Ga0111791_11	1020	1899817	1912670	12853	13	8	0.6153846153846154	15k	1.237232714175903e-09	Firmicutes	Bacilli	Bacillales	Staphylococcaceae	Staphylococcus	Staphylococcus aureus	309	24.51388182345936	8	0
2562617178	ACHH02000005	1021	47042	62029	14987	14	11	0.7857142857142857	15k	1.24091270322139e-09	Firmicutes	Bacilli	Bacillales	Staphylococcaceae	Staphylococcus	Staphylococcus aureus	8127	69.779523205826	11	0
2639763044	Ga0077919_11	1022	1967441	1972762	5321	6	6	1.0	10k	1.2439943984544419e-09	Firmicutes	Bacilli	Bacillales	Staphylococcaceae	Staphylococcus	Staphylococcus aureus	6023	40.59387333208044	6	0
2698536817	Ga0136719_11	1023	3017041	3018053	1012	4	4	1.0	10k	1.244670070918421e-09	Proteobacteria	Gammaproteobacteria	Oceanospirillales	Halomonadaceae	Halomonas	Halomonas meridiana	6672	63.24110671936759	2	2
2574180136	JDZR01000004	1024	365535	380338	14803	15	11	0.7333333333333333	15k	1.261917887811727e-09	Firmicutes	Bacilli	Bacillales	Staphylococcaceae	Staphylococcus	Staphylococcus aureus	15073	65.93708482514806	11	0
2645727631	Ga0082176_11	1025	4792849	4796566	3717	9	6	0.6666666666666666	10k	1.2755724485871339e-09	Cyanobacteria	unclassified	Chroococcales	Microcystaceae	Microcystis	Microcystis panniformis	1142	38.7409200968523	4	2
2574180323	JDXS01000001	1026	485725	499449	13724	12	10	0.8333333333333334	15k	1.288356480865456e-09	Firmicutes	Bacilli	Bacillales	Staphylococcaceae	Staphylococcus	Staphylococcus aureus	7763	60.72087826678326	10	0
2571042034	JEUP01000002	1027	369398	384277	14879	13	11	0.8461538461538461	15k	1.299577547385492e-09	Firmicutes	Bacilli	Bacillales	Staphylococcaceae	Staphylococcus	Staphylococcus aureus	15068	75.69263856648762	11	0
2630968947	Ga0077910_11	1028	96889	105602	8713	9	6	0.6666666666666666	10k	1.3000406462803235e-09	Proteobacteria	Gammaproteobacteria	Orbales	Orbaceae	Frischella	Frischella perrara	11089	16.527028577986915	1	5
2582581102	JDYR01000003	1029	370143	385022	14879	13	11	0.8461538461538461	15k	1.3007479241986432e-09	Firmicutes	Bacilli	Bacillales	Staphylococcaceae	Staphylococcus	Staphylococcus aureus	15068	75.69263856648762	11	0
2609460118	Ga0059170_103	1030	2	6593	6591	10	7	0.7	10k	1.3097609173004551e-09	Proteobacteria	Gammaproteobacteria	Enterobacterales	Yersiniaceae	Yersinia	Yersinia ruckeri	28	36.428463055682	6	1
640069309	NC_009012	1031	2377870	2399574	21704	22	7	0.3181818181818182	20k	1.316404071489488e-09	Firmicutes	Clostridia	Clostridiales	Hungateiclostridiaceae	Hungateiclostridium	Hungateiclostridium thermocellum	4766	5.028398619441745	7	0
2599185103	Ga0037715_gi506971044.1	1032	1375518	1379781	4263	7	5	0.7142857142857143	10k	1.32036001294368e-09	Proteobacteria	Gammaproteobacteria	Enterobacterales	Pectobacteriaceae	Dickeya	Dickeya zeae	5056	20.94433832646359	2	3
2703718911	Ga0122897_101	1035	1021370	1036252	14882	13	11	0.8461538461538461	15k	1.3473872661049203e-09	Firmicutes	Bacilli	Bacillales	Staphylococcaceae	Staphylococcus	Staphylococcus aureus	15068	75.67738000475536	11	0
2514885001	SA906DRAFT_Scaffolds_cc.1	1036	1389471	1394792	5321	6	6	1.0	10k	1.348881524223617e-09	Firmicutes	Bacilli	Bacillales	Staphylococcaceae	Staphylococcus	Staphylococcus aureus	6023	40.59387333208044	6	0
2698537012	Ga0136720_11	1037	3091970	3092982	1012	4	4	1.0	10k	1.3513926127598975e-09	Proteobacteria	Gammaproteobacteria	Oceanospirillales	Halomonadaceae	Halomonas	Halomonas meridiana	6672	63.24110671936759	2	2
2698536813	Ga0136721_11	1038	1662589	1663601	1012	4	4	1.0	10k	1.3516091422367772e-09	Proteobacteria	Gammaproteobacteria	Oceanospirillales	Halomonadaceae	Halomonas	Halomonas meridiana	6672	63.24110671936759	2	2
2671180496	Ga0121832_101	1039	27004	37799	10795	10	10	1.0	10k	1.35353509517181e-09	Firmicutes	Bacilli	Bacillales	Staphylococcaceae	Staphylococcus	Staphylococcus aureus	15751	92.63547938860584	10	0
2593338619	JDGQ01000003	1040	291885	306687	14802	15	11	0.7333333333333333	15k	1.353973082326673e-09	Firmicutes	Bacilli	Bacillales	Staphylococcaceae	Staphylococcus	Staphylococcus aureus	5603	65.94153943160835	11	0
2571042099	JDIT01000008	1041	98713	109508	10795	10	10	1.0	10k	1.3754089664589582e-09	Firmicutes	Bacilli	Bacillales	Staphylococcaceae	Staphylococcus	Staphylococcus aureus	15751	92.63547938860584	10	0
2667527517	Ga0111798_11	1042	2853198	2867838	14640	15	7	0.4666666666666667	10k	1.3771234567581423e-09	Proteobacteria	Gammaproteobacteria	Enterobacterales	Enterobacteriaceae	Salmonella	Salmonella enterica	7759	10.93351548269581	4	3
647533126	NZ_DS990556	1043	1148838	1153096	4258	12	4	0.3333333333333333	10k	1.3813267264648459e-09	Cyanobacteria	unclassified	Synechococcales	Synechococcaceae	Cyanobium	Cyanobium sp. PCC 7001	1794	5.010176921872553	4	0
2579779161	U738DRAFT_scf7180000000004_quiver_dupTrim_5727.1	1044	374519	378154	3635	9	5	0.5555555555555556	10k	1.3862736864207383e-09	Proteobacteria	Gammaproteobacteria	Oceanospirillales	Halomonadaceae	Halomonas	Halomonas sp. TG39a	1905	19.10438636710989	3	2
2593338861	JBFE01000002	1045	363436	378238	14802	15	11	0.7333333333333333	15k	1.3889071990022662e-09	Firmicutes	Bacilli	Bacillales	Staphylococcaceae	Staphylococcus	Staphylococcus aureus	5603	65.94153943160835	11	0
2623620524	Ga0070617_12	1046	4998572	5002238	3666	9	5	0.5555555555555556	10k	1.410230118602391e-09	Actinobacteria	Actinobacteria	Micromonosporales	Micromonosporaceae	Micromonospora	Micromonospora yangpuensis	13582	18.942838091774263	3	2
641522650	NC_010658	1047	461393	463090	1697	7	4	0.5714285714285714	10k	1.41107444309457e-09	Proteobacteria	Gammaproteobacteria	Enterobacterales	Enterobacteriaceae	Shigella	Shigella boydii	8799	21.550635575385133	4	0
2568526189	JBQV01000004	1048	105718	119442	13724	12	10	0.8333333333333334	15k	1.4431402162425234e-09	Firmicutes	Bacilli	Bacillales	Staphylococcaceae	Staphylococcus	Staphylococcus aureus	7763	60.72087826678326	10	0
2571042486	JBGR01000007	1049	74091	87815	13724	12	10	0.8333333333333334	15k	1.443794853686303e-09	Firmicutes	Bacilli	Bacillales	Staphylococcaceae	Staphylococcus	Staphylococcus aureus	7763	60.72087826678326	10	0
2687453380	Ga0125238_11	1050	867707	870730	3023	8	4	0.5	10k	1.446154063201776e-09	Cyanobacteria	unclassified	Synechococcales	Synechococcaceae	Synechococcus	Synechococcus sp. WH 8103	2749	10.585511081706914	2	2
2636415698	Ga0069377_11	1051	511053	526788	15735	26	9	0.3461538461538461	15k	1.4571034526085307e-09	Proteobacteria	Betaproteobacteria	Burkholderiales	Comamonadaceae	Serpentinomonas	Serpentinomonas raichei	14039	16.037251594925568	7	2
2690315809	Ga0122887_101	1052	760	11555	10795	10	10	1.0	10k	1.461170362524725e-09	Firmicutes	Bacilli	Bacillales	Staphylococcaceae	Staphylococcus	Staphylococcus aureus	15751	92.63547938860584	10	0
2671180605	Ga0121827_101	1053	1108047	1118842	10795	10	10	1.0	10k	1.4686300516514332e-09	Firmicutes	Bacilli	Bacillales	Staphylococcaceae	Staphylococcus	Staphylococcus aureus	15751	92.63547938860584	10	0
2718218174	Ga0175463_11	1054	495168	499612	4444	10	5	0.5	10k	1.4983285260282214e-09	Firmicutes	Bacilli	Lactobacillales	Streptococcaceae	Streptococcus	Streptococcus pneumoniae	10448	14.063906390639064	5	0
2505679032	Contig86	1055	5522638	5533484	10846	22	7	0.3181818181818182	15k	1.499775671615675e-09	Cyanobacteria	unclassified	Nostocales	Calotrichaceae	Calothrix	Calothrix sp. PCC 7507	15653	10.062360652439946	5	2
2509601044	SynarDRAFT_SAI.2	1056	1766881	1769160	2279	7	5	0.7142857142857143	10k	1.516759745261093e-09	Proteobacteria	Deltaproteobacteria	Syntrophobacterales	Syntrophorhabdaceae	Syntrophorhabdus	Syntrophorhabdus aromaticivorans	15074	39.17758415345076	3	2
2568526165	JBFY01000005	1057	446333	457128	10795	10	10	1.0	10k	1.5189344871414516e-09	Firmicutes	Bacilli	Bacillales	Staphylococcaceae	Staphylococcus	Staphylococcus aureus	15751	92.63547938860584	10	0
2531839337	APFH01000002	1058	100097	108491	8394	9	8	0.8888888888888888	10k	1.5273201667230655e-09	Firmicutes	Bacilli	Bacillales	Staphylococcaceae	Staphylococcus	Staphylococcus aureus	5968	54.21862176687051	8	0
2513020036	NitalDRAFT_Scaffold1.1	1059	5426827	5437854	11027	17	6	0.3529411764705882	15k	1.532877664219169e-09	Actinobacteria	Nitriliruptoria	Nitriliruptorales	Nitriliruptoraceae	Nitriliruptor	Nitriliruptor alkaliphilus	3860	6.913511754570334	5	1
2571042816	JEPO01000002	1060	369146	379941	10795	10	10	1.0	10k	1.5344177596641391e-09	Firmicutes	Bacilli	Bacillales	Staphylococcaceae	Staphylococcus	Staphylococcus aureus	15751	92.63547938860584	10	0
2698536669	Ga0121840_103	1061	286665	297460	10795	10	10	1.0	10k	1.534556446698306e-09	Firmicutes	Bacilli	Bacillales	Staphylococcaceae	Staphylococcus	Staphylococcus aureus	15751	92.63547938860584	10	0
2690315927	Ga0132324_11	1062	1897061	1902365	5304	6	6	1.0	10k	1.534847709370413e-09	Firmicutes	Bacilli	Bacillales	Staphylococcaceae	Staphylococcus	Staphylococcus aureus	14875	40.723981900452486	6	0
2558860589	AJBQ01000013	1063	1173892	1187616	13724	12	10	0.8333333333333334	15k	1.535977986838642e-09	Firmicutes	Bacilli	Bacillales	Staphylococcaceae	Staphylococcus	Staphylococcus aureus	6280	60.72087826678326	10	0
2718217800	Ga0175416_11	1064	1545534	1573130	27596	21	9	0.4285714285714285	15k	1.540452841977854e-09	Proteobacteria	Gammaproteobacteria	Vibrionales	Vibrionaceae	Vibrio	Vibrio cholerae	5057	11.321516575901269	9	0
2597489979	Ga0047385_gi576010967.1	1065	1433296	1445257	11961	17	6	0.3529411764705882	10k	1.5463381535575095e-09	Firmicutes	Bacilli	Lactobacillales	Streptococcaceae	Streptococcus	Streptococcus thermophilus	5598	6.373655557030939	6	0
641522613	NS_000189	1066	1094068	1099780	5712	8	4	0.5	10k	1.5674322389321943e-09	Thaumarchaeota	unclassified	Cenarchaeales	Cenarchaeaceae	Cenarchaeum	Cenarchaeum symbiosum	12529	5.602240896358543	4	0
2648501326	Ga0081738_11	1067	6152936	6172305	19369	23	7	0.3043478260869565	20k	1.581040634261551e-09	Proteobacteria	Betaproteobacteria	Burkholderiales	unclassified	unclassified	[Polyangium] brachysporum	12809	5.389607328608916	1	6
2579778515	K417DRAFT_unitig_0_quiver_dupTrim_3826.1	1068	3293200	3294298	1098	4	4	1.0	10k	1.5852008544494251e-09	Proteobacteria	Gammaproteobacteria	Alteromonadales	Alteromonadaceae	Marinobacter	Marinobacter excellens	6401	58.28779599271402	2	2
2690315766	Ga0122903_101	1069	1021686	1036565	14879	13	11	0.8461538461538461	15k	1.5884433780735771e-09	Firmicutes	Bacilli	Bacillales	Staphylococcaceae	Staphylococcus	Staphylococcus aureus	6673	75.69263856648762	11	0
2593338549	JESB01000002	1070	365595	380397	14802	15	11	0.7333333333333333	15k	1.588543278459201e-09	Firmicutes	Bacilli	Bacillales	Staphylococcaceae	Staphylococcus	Staphylococcus aureus	5603	65.94153943160835	11	0
2593338904	JBLE01000002	1071	378876	393755	14879	13	11	0.8461538461538461	15k	1.600028507376359e-09	Firmicutes	Bacilli	Bacillales	Staphylococcaceae	Staphylococcus	Staphylococcus aureus	7153	75.69263856648762	11	0
2667527494	Ga0111752_11	1072	1833669	1838973	5304	6	6	1.0	10k	1.6017888726532127e-09	Firmicutes	Bacilli	Bacillales	Staphylococcaceae	Staphylococcus	Staphylococcus aureus	14875	40.723981900452486	6	0
2731957963	Ga0129006_116	1073	355	14482	14127	23	14	0.6086956521739131	15k	1.6063232240822415e-09	Proteobacteria	Gammaproteobacteria	Alteromonadales	Alteromonadaceae	Marinobacter	Marinobacter excellens	14840	118.23181634920488	8	6
2593338717	JEQL01000006	1074	123326	138128	14802	15	11	0.7333333333333333	15k	1.6066579606957835e-09	Firmicutes	Bacilli	Bacillales	Staphylococcaceae	Staphylococcus	Staphylococcus aureus	5603	65.94153943160835	11	0
2571042586	JBFX01000002	1075	404716	419518	14802	15	11	0.7333333333333333	15k	1.6106072143783187e-09	Firmicutes	Bacilli	Bacillales	Staphylococcaceae	Staphylococcus	Staphylococcus aureus	5603	65.94153943160835	11	0
2703718912	Ga0122900_101	1076	27686	38481	10795	10	10	1.0	10k	1.627868709658686e-09	Firmicutes	Bacilli	Bacillales	Staphylococcaceae	Staphylococcus	Staphylococcus aureus	15751	92.63547938860584	10	0
2571042067	JBLW01000003	1077	442374	457176	14802	15	11	0.7333333333333333	15k	1.632069722808695e-09	Firmicutes	Bacilli	Bacillales	Staphylococcaceae	Staphylococcus	Staphylococcus aureus	5603	65.94153943160835	11	0
2603879990	Ga0057107_105	1078	123187	137989	14802	15	11	0.7333333333333333	15k	1.634321304192085e-09	Firmicutes	Bacilli	Bacillales	Staphylococcaceae	Staphylococcus	Staphylococcus aureus	5603	65.94153943160835	11	0
2623620611	Ga0070603_12	1079	6617384	6635213	17829	10	7	0.7	15k	1.63722518458142e-09	Actinobacteria	Actinobacteria	Micromonosporales	Micromonosporaceae	Micromonospora	Micromonospora chersina	8800	13.466823714173538	7	0
2602041822	Ga0057191_105	1080	365974	380776	14802	15	11	0.7333333333333333	15k	1.638150906305449e-09	Firmicutes	Bacilli	Bacillales	Staphylococcaceae	Staphylococcus	Staphylococcus aureus	5603	65.94153943160835	11	0
2687453435	Ga0123720_11	1081	1918952	1924256	5304	6	6	1.0	10k	1.642722624253281e-09	Firmicutes	Bacilli	Bacillales	Staphylococcaceae	Staphylococcus	Staphylococcus aureus	14875	40.723981900452486	6	0
2681812864	Ga0116938_11	1082	906528	911676	5148	13	7	0.5384615384615384	10k	1.6609404542168691e-09	Proteobacteria	Gammaproteobacteria	Chromatiales	Ectothiorhodospiraceae	Ectothiorhodosinus	Ectothiorhodosinus mongolicus	2750	35.876516645747415	3	4
2602042075	Ga0008828_unitig_0_quiver.1	1083	2606061	2607154	1093	4	4	1.0	10k	1.674150514781482e-09	Deferribacteres	Deferribacteres	Deferribacterales	Deferribacteraceae	Seleniivibrio	Seleniivibrio woodruffii	14040	58.5544373284538	2	2
2568526236	JDJG01000005	1084	51475	62270	10795	10	10	1.0	10k	1.679593334049144e-09	Firmicutes	Bacilli	Bacillales	Staphylococcaceae	Staphylococcus	Staphylococcus aureus	15751	92.63547938860584	10	0
2506381013	Draft98_scaffold00001	1085	406504	408472	1968	5	5	1.0	10k	1.704383911525589e-09	Cyanobacteria	unclassified	Oscillatoriales	Microcoleaceae	Planktothrix	Planktothrix prolifica	3861	63.516260162601625	3	2
2571042097	JDZH01000002	1086	385965	400844	14879	13	11	0.8461538461538461	15k	1.708663274252787e-09	Firmicutes	Bacilli	Bacillales	Staphylococcaceae	Staphylococcus	Staphylococcus aureus	6239	75.69263856648762	11	0
2571042433	JDJJ01000006	1087	94086	104881	10795	10	10	1.0	10k	1.7235678357016355e-09	Firmicutes	Bacilli	Bacillales	Staphylococcaceae	Staphylococcus	Staphylococcus aureus	15751	92.63547938860584	10	0
2512875029	cya540Draft1_scaffold00001.1	1088	3919463	3921427	1964	5	5	1.0	10k	1.724240759994955e-09	Cyanobacteria	unclassified	Oscillatoriales	Microcoleaceae	Planktothrix	Planktothrix prolifica	15075	63.64562118126273	3	2
2602041762	Ga0057369_107	1089	370332	384056	13724	13	11	0.8461538461538461	15k	1.7246313613658641e-09	Firmicutes	Bacilli	Bacillales	Staphylococcaceae	Staphylococcus	Staphylococcus aureus	7763	82.06286572652063	11	0
2565956696	APPU01000010	1090	1	12717	12716	16	9	0.5625	15k	1.7255455338187563e-09	Proteobacteria	Gammaproteobacteria	Pseudomonadales	Moraxellaceae	Acinetobacter	Acinetobacter soli	5969	32.24775872916012	4	5
2505679100	CYA406DRAFT_scaffold00001	1091	5059424	5061392	1968	5	5	1.0	10k	1.728646733278595e-09	Cyanobacteria	unclassified	Oscillatoriales	Microcoleaceae	Planktothrix	Planktothrix prolifica	3861	63.516260162601625	3	2
2506520013	Contig189	1092	3584284	3589302	5018	8	6	0.75	10k	1.730939268683164e-09	Spirochaetes	Spirochaetia	Leptospirales	Leptospiraceae	Turneriella	Turneriella parva	11090	32.28377839776803	4	2
2509601031	LepboDRAFT_LPC.1	1093	915519	916748	1229	4	4	1.0	10k	1.7427946699249955e-09	Cyanobacteria	unclassified	Synechococcales	Leptolyngbyaceae	Leptolyngbya	Leptolyngbya boryana	11621	52.074857607811225	2	2
641522651	NC_010582	1094	500337	506056	5719	8	5	0.625	10k	1.761820529108316e-09	Firmicutes	Bacilli	Lactobacillales	Streptococcaceae	Streptococcus	Streptococcus pneumoniae	820	13.66060500087428	5	0
643692016	NC_012563	1095	945162	960108	14946	7	5	0.7142857142857143	10k	1.7928107856996503e-09	Firmicutes	Clostridia	Clostridiales	Clostridiaceae	Clostridium	Clostridium botulinum	14703	5.973886945384336	5	0
2593338821	JBLH01000006	1096	127114	141993	14879	13	11	0.8461538461538461	15k	1.7953028106380583e-09	Firmicutes	Bacilli	Bacillales	Staphylococcaceae	Staphylococcus	Staphylococcus aureus	15068	75.69263856648762	11	0
2645727615	Ga0097644_12	1097	1694827	1703772	8945	13	6	0.4615384615384615	10k	1.796595425183956e-09	Proteobacteria	Gammaproteobacteria	Vibrionales	Vibrionaceae	Vibrio	Vibrio parahaemolyticus	5599	11.145031603388226	0	6
2695420342	Ga0106730_11	1098	309444	314765	5321	6	6	1.0	10k	1.797865636854424e-09	Firmicutes	Bacilli	Bacillales	Staphylococcaceae	Staphylococcus	Staphylococcus aureus	6023	40.59387333208044	6	0
2703719400	Ga0121825_104	1099	322595	333390	10795	10	10	1.0	10k	1.8049459521509767e-09	Firmicutes	Bacilli	Bacillales	Staphylococcaceae	Staphylococcus	Staphylococcus aureus	15751	92.63547938860584	10	0
2563367012	AOAP01000013	1100	1175513	1189237	13724	12	10	0.8333333333333334	15k	1.807242988904616e-09	Firmicutes	Bacilli	Bacillales	Staphylococcaceae	Staphylococcus	Staphylococcus aureus	7763	60.72087826678326	10	0
2703719361	Ga0119738_103	1101	367016	377811	10795	10	10	1.0	10k	1.8080619855975043e-09	Firmicutes	Bacilli	Bacillales	Staphylococcaceae	Staphylococcus	Staphylococcus aureus	15751	92.63547938860584	10	0
2593338959	JBEZ01000004	1102	365442	380244	14802	15	11	0.7333333333333333	15k	1.8224829191076918e-09	Firmicutes	Bacilli	Bacillales	Staphylococcaceae	Staphylococcus	Staphylococcus aureus	5603	65.94153943160835	11	0
2593338845	JBOF01000001	1103	365671	380473	14802	16	12	0.75	15k	1.8225790432564357e-09	Firmicutes	Bacilli	Bacillales	Staphylococcaceae	Staphylococcus	Staphylococcus aureus	5603	87.55573571139035	12	0
2698536662	Ga0122943_104	1104	286699	297492	10793	10	10	1.0	10k	1.8233396969889318e-09	Firmicutes	Bacilli	Bacillales	Staphylococcaceae	Staphylococcus	Staphylococcus aureus	8810	92.6526452330214	10	0
2571042292	JEQH01000004	1105	442272	457074	14802	15	11	0.7333333333333333	15k	1.8341287667350355e-09	Firmicutes	Bacilli	Bacillales	Staphylococcaceae	Staphylococcus	Staphylococcus aureus	5603	65.94153943160835	11	0
2698536329	Ga0121823_101	1106	1000394	1011234	10840	11	10	0.9090909090909092	10k	1.849978784744259e-09	Firmicutes	Bacilli	Bacillales	Staphylococcaceae	Staphylococcus	Staphylococcus aureus	7760	83.86447500838645	10	0
2593338707	JDQK01000003	1107	286930	301809	14879	13	11	0.8461538461538461	15k	1.858217902095233e-09	Firmicutes	Bacilli	Bacillales	Staphylococcaceae	Staphylococcus	Staphylococcus aureus	15068	75.69263856648762	11	0
2590828328	JAYS01000004	1108	377893	391617	13724	12	10	0.8333333333333334	15k	1.8583156871971641e-09	Firmicutes	Bacilli	Bacillales	Staphylococcaceae	Staphylococcus	Staphylococcus aureus	7763	60.72087826678326	10	0
2571042617	JBNZ01000003	1109	409853	424732	14879	13	11	0.8461538461538461	15k	1.861363398386274e-09	Firmicutes	Bacilli	Bacillales	Staphylococcaceae	Staphylococcus	Staphylococcus aureus	15068	75.69263856648762	11	0
2648501445	Ga0077940_11	1110	1419731	1427787	8056	15	5	0.3333333333333333	10k	1.8814427068622462e-09	Proteobacteria	Epsilonproteobacteria	unclassified	unclassified	Sulfurovum	Sulfurovum lithotrophicum	13583	5.17212843429328	2	3
2558860495	AIWA01000003	1111	94155	107879	13724	12	10	0.8333333333333334	15k	1.885103751302965e-09	Firmicutes	Bacilli	Bacillales	Staphylococcaceae	Staphylococcus	Staphylococcus aureus	7763	60.72087826678326	10	0
2599185121	Ga0057533_gi675340869.2	1112	264	4067	3803	8	5	0.625	10k	1.886787024385734e-09	Proteobacteria	Alphaproteobacteria	Rickettsiales	unclassified	unclassified	Rickettsiales bacterium Ac37b	9027	20.54299237444124	2	3
2590828791	JESM01000004	1113	365825	380627	14802	15	11	0.7333333333333333	15k	1.895121395557601e-09	Firmicutes	Bacilli	Bacillales	Staphylococcaceae	Staphylococcus	Staphylococcus aureus	5603	65.94153943160835	11	0
2593338937	JBSK01000005	1114	114617	128341	13724	12	10	0.8333333333333334	15k	1.901638866274069e-09	Firmicutes	Bacilli	Bacillales	Staphylococcaceae	Staphylococcus	Staphylococcus aureus	7763	60.72087826678326	10	0
2671180423	Ga0123671_110	1115	12400	40402	28002	32	8	0.25	30k	1.91449283009617e-09	Cyanobacteria	unclassified	Chroococcales	Chroococcaceae	Geminocystis	Geminocystis sp. NIES-3709	14041	4.571102064138276	5	3
2524614733	G411DRAFT_scaffold00001.1	1117	1395443	1396747	1304	4	4	1.0	10k	1.9244008483380307e-09	Proteobacteria	Gammaproteobacteria	Cellvibrionales	Spongiibacteraceae	Spongiibacter	Spongiibacter tropicus	3242	49.079754601227	2	2
2531839161	AHVY01000002	1118	21316	36303	14987	14	11	0.7857142857142857	15k	1.9273447286621692e-09	Firmicutes	Bacilli	Bacillales	Staphylococcaceae	Staphylococcus	Staphylococcus aureus	8127	69.779523205826	11	0
2603880124	Ga0057210_107	1119	432960	446684	13724	12	10	0.8333333333333334	15k	1.9286907485047603e-09	Firmicutes	Bacilli	Bacillales	Staphylococcaceae	Staphylococcus	Staphylococcus aureus	7763	60.72087826678326	10	0
2602041830	Ga0057247_106	1120	94498	108222	13724	12	10	0.8333333333333334	15k	1.9361879147208547e-09	Firmicutes	Bacilli	Bacillales	Staphylococcaceae	Staphylococcus	Staphylococcus aureus	7763	60.72087826678326	10	0
2593338539	JGGS01000003	1121	375031	389833	14802	15	11	0.7333333333333333	15k	1.936971426662653e-09	Firmicutes	Bacilli	Bacillales	Staphylococcaceae	Staphylococcus	Staphylococcus aureus	1143	65.94153943160835	11	0
2576861211	JEET01000001	1122	405937	420739	14802	15	11	0.7333333333333333	15k	1.945307866812071e-09	Firmicutes	Bacilli	Bacillales	Staphylococcaceae	Staphylococcus	Staphylococcus aureus	5603	65.94153943160835	11	0
2627854183	Ga0079641_11	1123	3581258	3591100	9842	14	6	0.4285714285714285	10k	1.9604687670944566e-09	Proteobacteria	Gammaproteobacteria	Enterobacterales	Enterobacteriaceae	Salmonella	Salmonella enterica	3862	9.40575376665602	4	2
2687453324	Ga0133509_11	1124	1916066	1922741	6675	15	5	0.3333333333333333	10k	1.982017598780679e-09	Proteobacteria	Gammaproteobacteria	Alteromonadales	Alteromonadaceae	Marinobacter	Marinobacter salarius	8165	6.242197253433209	3	2
2619619073	Ga0036897_11	1125	2185657	2191324	5667	9	6	0.6666666666666666	10k	1.9843974095932907e-09	Proteobacteria	Gammaproteobacteria	Enterobacterales	Pectobacteriaceae	Brenneria	Brenneria sp. EniD312	11622	25.41026998411858	3	3
2716885007	Ga0173702_11	1126	777936	779792	1856	5	4	0.8	10k	1.9968365529033804e-09	Proteobacteria	Betaproteobacteria	Nitrosomonadales	Gallionellaceae	Sulfuriferula	unclassified	29	27.58620689655173	2	2
2568526255	JDGE01000009	1127	51433	62228	10795	10	10	1.0	10k	1.999851513962265e-09	Firmicutes	Bacilli	Bacillales	Staphylococcaceae	Staphylococcus	Staphylococcus aureus	15751	92.63547938860584	10	0
2593338682	JDQB01000004	1128	286875	297670	10795	10	10	1.0	10k	2.0028613850029168e-09	Firmicutes	Bacilli	Bacillales	Staphylococcaceae	Staphylococcus	Staphylococcus aureus	15751	92.63547938860584	10	0
2506783014	Mycch_Contig4052	1129	13356	14786	1430	5	4	0.8	10k	2.0046947203553563e-09	Actinobacteria	Actinobacteria	Corynebacteriales	Mycobacteriaceae	Mycolicibacterium	Mycolicibacterium chubuense	5600	35.80419580419581	2	2
2571042790	JDGR01000008	1130	95509	106303	10794	10	10	1.0	10k	2.0062796117107033e-09	Firmicutes	Bacilli	Bacillales	Staphylococcaceae	Staphylococcus	Staphylococcus aureus	15751	92.64406151565684	10	0
2558860575	AIZH01000007	1131	1182458	1196182	13724	12	10	0.8333333333333334	15k	2.012695273762139e-09	Firmicutes	Bacilli	Bacillales	Staphylococcaceae	Staphylococcus	Staphylococcus aureus	7763	60.72087826678326	10	0
2703718942	Ga0122955_104	1132	286521	297316	10795	10	10	1.0	10k	2.020918790653861e-09	Firmicutes	Bacilli	Bacillales	Staphylococcaceae	Staphylococcus	Staphylococcus aureus	6402	92.63547938860584	10	0
2558860512	AIWR01000011	1133	848307	862031	13724	12	10	0.8333333333333334	15k	2.0231293115492384e-09	Firmicutes	Bacilli	Bacillales	Staphylococcaceae	Staphylococcus	Staphylococcus aureus	7763	60.72087826678326	10	0
2511231161	CP003017	1134	2304907	2313750	8843	14	6	0.4285714285714285	10k	2.03580426943675e-09	Firmicutes	Bacilli	Bacillales	Bacillaceae	Bacillus	Bacillus megaterium	6886	10.46832845996026	3	3
2568526197	JBSP01000004	1135	446335	461214	14879	13	11	0.8461538461538461	15k	2.039967962940608e-09	Firmicutes	Bacilli	Bacillales	Staphylococcaceae	Staphylococcus	Staphylococcus aureus	15068	75.69263856648762	11	0
2615840649	Ga0070250_11	1136	3358358	3381727	23369	34	10	0.2941176470588235	30k	2.0591942804294286e-09	Proteobacteria	Gammaproteobacteria	Alteromonadales	Alteromonadaceae	Marinobacter	Marinobacter sp.	7411	12.585803716839552	7	3
2568526716	JDGC01000004	1137	286821	297616	10795	10	10	1.0	10k	2.070514318948505e-09	Firmicutes	Bacilli	Bacillales	Staphylococcaceae	Staphylococcus	Staphylococcus aureus	15751	92.63547938860584	10	0
2593338877	JBKO01000004	1138	442299	457101	14802	15	11	0.7333333333333333	15k	2.070625332500377e-09	Firmicutes	Bacilli	Bacillales	Staphylococcaceae	Staphylococcus	Staphylococcus aureus	5603	65.94153943160835	11	0
2690315707	Ga0106720_11	1139	2379524	2384828	5304	6	6	1.0	10k	2.0728271470139103e-09	Firmicutes	Bacilli	Bacillales	Staphylococcaceae	Staphylococcus	Staphylococcus aureus	14875	40.723981900452486	6	0
2568526426	JEBC01000004	1140	286820	297615	10795	10	10	1.0	10k	2.073103211628363e-09	Firmicutes	Bacilli	Bacillales	Staphylococcaceae	Staphylococcus	Staphylococcus aureus	15751	92.63547938860584	10	0
2590828743	JDGK01000003	1141	282356	293151	10795	10	10	1.0	10k	2.075256691105069e-09	Firmicutes	Bacilli	Bacillales	Staphylococcaceae	Staphylococcus	Staphylococcus aureus	15751	92.63547938860584	10	0
2593338828	JBKZ01000004	1142	365583	380385	14802	15	11	0.7333333333333333	15k	2.079259524001345e-09	Firmicutes	Bacilli	Bacillales	Staphylococcaceae	Staphylococcus	Staphylococcus aureus	5603	65.94153943160835	11	0
2740892503	Ga0132640_105	1143	234561	238302	3741	8	7	0.875	10k	2.087977391774129e-09	Proteobacteria	Gammaproteobacteria	Pseudomonadales	Pseudomonadaceae	Pseudomonas	Pseudomonas chlororaphis	8801	80.22587543437585	1	6
2687453420	Ga0125178_12	1144	30823	42523	11700	6	6	1.0	10k	2.089490075519617e-09	Firmicutes	Clostridia	Clostridiales	Clostridiaceae	Clostridium	Clostridium botulinum	9028	18.461538461538463	6	0
2690315751	Ga0121833_101	1145	758	11553	10795	10	10	1.0	10k	2.1038211892589206e-09	Firmicutes	Bacilli	Bacillales	Staphylococcaceae	Staphylococcus	Staphylococcus aureus	15751	92.63547938860584	10	0
2558860625	AJDC01000002	1146	175661	188029	12368	14	9	0.6428571428571429	15k	2.1050393003002022e-09	Firmicutes	Bacilli	Bacillales	Staphylococcaceae	Staphylococcus	Staphylococcus aureus	30	37.89156348179634	9	0
2634166280	Ga0004699_19	1147	2308	30043	27735	39	9	0.2307692307692307	30k	2.1536777061762512e-09	Firmicutes	Bacilli	Lactobacillales	Carnobacteriaceae	Carnobacterium	Carnobacterium viridans	14042	6.06564879144652	5	4
2671180407	Ga0121799_103	1148	326677	337472	10795	10	10	1.0	10k	2.181579693017038e-09	Firmicutes	Bacilli	Bacillales	Staphylococcaceae	Staphylococcus	Staphylococcus aureus	15751	92.63547938860584	10	0
2721755840	Ga0175915_11	1149	645010	652129	7119	9	5	0.5555555555555556	10k	2.195666315694248e-09	Firmicutes	Bacilli	Lactobacillales	Streptococcaceae	Streptococcus	Streptococcus thermophilus	3243	9.754803265127748	5	0
650377980	CP002340	1150	1518890	1527853	8963	11	5	0.4545454545454545	10k	2.2444216090876317e-09	Firmicutes	Bacilli	Lactobacillales	Streptococcaceae	Streptococcus	Streptococcus thermophilus	44	6.3391924375969895	5	0
2724679468	Ga0126744_101	1151	355669	373876	18207	19	10	0.5263157894736842	20k	2.2681720145297487e-09	Firmicutes	Bacilli	Bacillales	Staphylococcaceae	Staphylococcus	Staphylococcus aureus	15654	28.90733176655595	10	0
2636415632	Ga0077864_11	1152	1986189	1991274	5085	6	6	1.0	10k	2.268677844918726e-09	Firmicutes	Bacilli	Bacillales	Staphylococcaceae	Staphylococcus	Staphylococcus aureus	14875	42.477876106194685	6	0
2671180856	Ga0106717_12	1153	45731	58098	12367	13	8	0.6153846153846154	15k	2.27380094570061e-09	Firmicutes	Bacilli	Bacillales	Staphylococcaceae	Staphylococcus	Staphylococcus aureus	7404	25.47723159027436	8	0
2718218017	Ga0175436_11	1154	2800130	2807820	7690	12	6	0.5	10k	2.2991305981192687e-09	Firmicutes	Clostridia	Clostridiales	Clostridiaceae	Clostridium	Clostridium kluyveri	5970	14.044213263979197	4	2
2642422586	Ga0073306_148	1155	2	6028	6026	12	9	0.75	10k	2.304279547917609e-09	Firmicutes	Clostridia	Halanaerobiales	Halanaerobiaceae	Halanaerobium	Halanaerobium congolense	3863	90.7318287421175	4	5
2718217990	Ga0175160_11	1156	2798232	2804095	5863	9	5	0.5555555555555556	10k	2.312796819436881e-09	Proteobacteria	Gammaproteobacteria	Enterobacterales	Hafniaceae	Edwardsiella	Edwardsiella hoshinae	11091	11.844524039645991	4	1
2512564074	CP003313	1157	542637	563782	21145	22	7	0.3181818181818182	30k	2.3195724181910843e-09	Proteobacteria	Gammaproteobacteria	Pasteurellales	Pasteurellaceae	Pasteurella	Pasteurella multocida	27	5.161331928889271	4	3
2603879805	Ga0057394_102	1158	1033620	1047318	13698	15	10	0.6666666666666666	15k	2.3402007749744067e-09	Firmicutes	Bacilli	Bacillales	Staphylococcaceae	Staphylococcus	Staphylococcus aureus	30	48.668905436316734	10	0
2703718924	Ga0122922_104	1159	286643	297438	10795	11	10	0.9090909090909092	10k	2.353446825761862e-09	Firmicutes	Bacilli	Bacillales	Staphylococcaceae	Staphylococcus	Staphylococcus aureus	4767	84.21407217145985	10	0
2597490282	Ga0059258_gi685631213.2	1160	1903541	1908862	5321	6	6	1.0	10k	2.371976794200536e-09	Firmicutes	Bacilli	Bacillales	Staphylococcaceae	Staphylococcus	Staphylococcus aureus	6023	40.59387333208044	6	0
2563366550	CP006835	1161	2074473	2079020	4547	9	5	0.5555555555555556	10k	2.374193171886882e-09	Actinobacteria	Actinobacteria	Corynebacteriales	Mycobacteriaceae	Mycobacterium	Mycobacterium kansasii	5873	15.272585098844171	3	2
2639762888	Ga0077983_11	1162	820028	834443	14415	7	6	0.8571428571428571	10k	2.3783252166391422e-09	Firmicutes	Clostridia	Clostridiales	Clostridiaceae	Clostridium	Clostridium botulinum	12530	12.8437639363758	6	0
2651869679	Ga0077950_12	1163	176506	188129	11623	6	6	1.0	10k	2.386239541365273e-09	Firmicutes	Clostridia	Clostridiales	Clostridiaceae	Clostridium	Clostridium botulinum	12810	18.583842381484985	6	0
2537561532	AFGR01000001	1164	492592	496831	4239	9	6	0.6666666666666666	10k	2.393054684233589e-09	Firmicutes	Bacilli	Lactobacillales	Streptococcaceae	Streptococcus	Streptococcus pneumoniae	4815	33.97027600849257	6	0
2603879805	Ga0057394_109	1165	30757	44493	13736	12	10	0.8333333333333334	15k	2.4019632806359236e-09	Firmicutes	Bacilli	Bacillales	Staphylococcaceae	Staphylococcus	Staphylococcus aureus	9551	60.66783148903126	10	0
2568526075	JBLV01000006	1166	68648	83450	14802	15	11	0.7333333333333333	15k	2.403363227424994e-09	Firmicutes	Bacilli	Bacillales	Staphylococcaceae	Staphylococcus	Staphylococcus aureus	5603	65.94153943160835	11	0
2563367106	ANZX01000004	1167	1166114	1179751	13637	12	10	0.8333333333333334	15k	2.4178993933386607e-09	Firmicutes	Bacilli	Bacillales	Staphylococcaceae	Staphylococcus	Staphylococcus aureus	565	61.10825939233947	10	0
2540341105	HE964772	1168	1116748	1120951	4203	9	5	0.5555555555555556	10k	2.4306875778038077e-09	Euryarchaeota	Methanomicrobia	Methanomicrobiales	Methanomicrobiaceae	Methanoculleus	Methanoculleus bourgensis	7412	16.522589684616808	2	3
2690315728	Ga0106971_13	1169	1590729	1650667	59938	77	12	0.1558441558441558	60k	2.4562373558212966e-09	Proteobacteria	Gammaproteobacteria	Vibrionales	Vibrionaceae	Vibrio	Vibrio vulnificus	14841	4.492954407866484	6	6
2663763496	Ga0111770_11	1170	1876237	1881322	5085	6	6	1.0	10k	2.45846022358151e-09	Firmicutes	Bacilli	Bacillales	Staphylococcaceae	Staphylococcus	Staphylococcus aureus	14875	42.477876106194685	6	0
2541047083	CP004409	1171	1000072	1011580	11508	23	7	0.3043478260869565	15k	2.46417094167477e-09	Firmicutes	Bacilli	Lactobacillales	Streptococcaceae	Streptococcus	Streptococcus cristatus	1795	9.07119432984238	0	7
2531839047	AIER01000002	1172	378844	392568	13724	12	10	0.8333333333333334	15k	2.464361187786741e-09	Firmicutes	Bacilli	Bacillales	Staphylococcaceae	Staphylococcus	Staphylococcus aureus	7763	60.72087826678326	10	0
2593338608	JDPS01000004	1173	246806	261608	14802	15	11	0.7333333333333333	15k	2.472689506797995e-09	Firmicutes	Bacilli	Bacillales	Staphylococcaceae	Staphylococcus	Staphylococcus aureus	5603	65.94153943160835	11	0
2690315604	Ga0136190_11	1174	1681694	1686923	5229	5	5	1.0	10k	2.4729609439330512e-09	Proteobacteria	Betaproteobacteria	Burkholderiales	Oxalobacteraceae	Janthinobacterium	Janthinobacterium sp. LM6	13584	23.9051443870721	5	0
2568526369	JBEY01000001	1175	949661	964463	14802	15	11	0.7333333333333333	15k	2.483189000853629e-09	Firmicutes	Bacilli	Bacillales	Staphylococcaceae	Staphylococcus	Staphylococcus aureus	5603	65.94153943160835	11	0
2671181096	Ga0121842_105	1176	758	11553	10795	10	10	1.0	10k	2.485492239032184e-09	Firmicutes	Bacilli	Bacillales	Staphylococcaceae	Staphylococcus	Staphylococcus aureus	15751	92.63547938860584	10	0
647533223	NZ_GG730342	1177	1336236	1349587	13351	14	9	0.6428571428571429	15k	2.488960733712844e-09	Firmicutes	Bacilli	Bacillales	Staphylococcaceae	Staphylococcus	Staphylococcus aureus	13863	35.10170452721573	9	0
2593338626	JGGW01000006	1178	123416	138218	14802	15	11	0.7333333333333333	15k	2.50133739208596e-09	Firmicutes	Bacilli	Bacillales	Staphylococcaceae	Staphylococcus	Staphylococcus aureus	5603	65.94153943160835	11	0
2571042285	JESN01000005	1179	47465	62267	14802	15	11	0.7333333333333333	15k	2.5017634966915023e-09	Firmicutes	Bacilli	Bacillales	Staphylococcaceae	Staphylococcus	Staphylococcus aureus	5603	65.94153943160835	11	0
2582580500	F462DRAFT_scaffold00001.1	1180	2066383	2071743	5360	8	5	0.625	10k	2.5064193826548435e-09	Proteobacteria	Gammaproteobacteria	Chromatiales	Ectothiorhodospiraceae	Thioalkalivibrio	Thioalkalivibrio sp. ALJ1	9980	14.575559701492535	3	2
2558860569	AIYU01000013	1181	977120	990844	13724	12	10	0.8333333333333334	15k	2.515320713637745e-09	Firmicutes	Bacilli	Bacillales	Staphylococcaceae	Staphylococcus	Staphylococcus aureus	6325	60.72087826678326	10	0
2568526668	JBJO01000004	1182	47386	62188	14802	15	11	0.7333333333333333	15k	2.5288044932517232e-09	Firmicutes	Bacilli	Bacillales	Staphylococcaceae	Staphylococcus	Staphylococcus aureus	5603	65.94153943160835	11	0
2558860621	AJCZ01000012	1183	130112	142480	12368	14	9	0.6428571428571429	15k	2.530660979419158e-09	Firmicutes	Bacilli	Bacillales	Staphylococcaceae	Staphylococcus	Staphylococcus aureus	30	37.89156348179634	9	0
2627853858	Ga0072463_11	1184	1929075	1932506	3431	6	4	0.6666666666666666	10k	2.540742357713668e-09	Euryarchaeota	Methanomicrobia	Methanosarcinales	Methanosarcinaceae	Methanosarcina	Methanosarcina sp. WWM596	15076	12.43563586903721	2	2
2703719410	Ga0121853_105	1185	1851	12646	10795	10	10	1.0	10k	2.5564846292403918e-09	Firmicutes	Bacilli	Bacillales	Staphylococcaceae	Staphylococcus	Staphylococcus aureus	15751	92.63547938860584	10	0
2703719420	Ga0121871_105	1186	286697	297492	10795	10	10	1.0	10k	2.562424650085035e-09	Firmicutes	Bacilli	Bacillales	Staphylococcaceae	Staphylococcus	Staphylococcus aureus	15751	92.63547938860584	10	0
2597489901	Ga0036912_gi484982402.1	1187	124246	141814	17568	31	7	0.2258064516129032	20k	2.5694299715590278e-09	Proteobacteria	Alphaproteobacteria	Rhizobiales	Bartonellaceae	Bartonella	Bartonella bovis	3864	4.408675597861214	5	2
2593338958	JBFD01000002	1188	123465	138267	14802	15	11	0.7333333333333333	15k	2.5917991133769463e-09	Firmicutes	Bacilli	Bacillales	Staphylococcaceae	Staphylococcus	Staphylococcus aureus	5603	65.94153943160835	11	0
2724679786	Ga0181120_11	1189	1696102	1701335	5233	5	5	1.0	10k	2.602382782333167e-09	Proteobacteria	Betaproteobacteria	Burkholderiales	Oxalobacteraceae	Janthinobacterium	Janthinobacterium sp. 13	11623	23.88687177527231	5	0
2590828740	JDIE01000006	1191	51475	62269	10794	10	10	1.0	10k	2.619419936062513e-09	Firmicutes	Bacilli	Bacillales	Staphylococcaceae	Staphylococcus	Staphylococcus aureus	15751	92.64406151565684	10	0
2534681837	ADLF01000023	1192	84763	92676	7913	14	8	0.5714285714285714	10k	2.619683080896568e-09	Bacteroidetes	Bacteroidia	Bacteroidales	Bacteroidaceae	Bacteroides	Bacteroides oleiciplenus	5058	36.97351555306818	0	8
2603879570	Ga0057241_105	1193	433327	447051	13724	12	10	0.8333333333333334	15k	2.6241419983670167e-09	Firmicutes	Bacilli	Bacillales	Staphylococcaceae	Staphylococcus	Staphylococcus aureus	7763	60.72087826678326	10	0
2568526131	JBGW01000004	1194	72291	86015	13724	12	10	0.8333333333333334	15k	2.6329193860809663e-09	Firmicutes	Bacilli	Bacillales	Staphylococcaceae	Staphylococcus	Staphylococcus aureus	7763	60.72087826678326	10	0
2593338781	JEUU01000003	1195	358033	368829	10796	11	10	0.9090909090909092	10k	2.6387214668999275e-09	Firmicutes	Bacilli	Bacillales	Staphylococcaceae	Staphylococcus	Staphylococcus aureus	12811	84.20627168311496	10	0
2703719412	Ga0121855_104	1196	756	11551	10795	10	10	1.0	10k	2.6469616282347603e-09	Firmicutes	Bacilli	Bacillales	Staphylococcaceae	Staphylococcus	Staphylococcus aureus	15751	92.63547938860584	10	0
2568526038	JDDF01000001	1198	93815	107539	13724	12	10	0.8333333333333334	15k	2.6644595124669473e-09	Firmicutes	Bacilli	Bacillales	Staphylococcaceae	Staphylococcus	Staphylococcus aureus	7763	60.72087826678326	10	0
2718217780	Ga0175590_12	1199	1525069	1551531	26462	19	9	0.4736842105263157	15k	2.680097502388442e-09	Proteobacteria	Gammaproteobacteria	Vibrionales	Vibrionaceae	Vibrio	Vibrio cholerae	7154	13.049496994697463	9	0
2558860583	AIZM01000016	1200	1123865	1137589	13724	12	10	0.8333333333333334	15k	2.684359586996432e-09	Firmicutes	Bacilli	Bacillales	Staphylococcaceae	Staphylococcus	Staphylococcus aureus	7763	60.72087826678326	10	0
2784132062	Ga0197598_11	1201	397588	402392	4804	15	8	0.5333333333333333	10k	2.695199397142766e-09	Proteobacteria	Gammaproteobacteria	Enterobacterales	Morganellaceae	Photorhabdus	Photorhabdus temperata	14842	56.84152095475993	8	0
2687453810	Ga0123415_11	1202	1915651	1923590	7939	10	6	0.6	10k	2.7249841678406566e-09	Actinobacteria	Actinobacteria	Streptomycetales	Streptomycetaceae	Streptomyces	Streptomyces sp. TLI_105	7761	16.324474115127853	3	3
2593338903	JBMX01000002	1204	424174	439053	14879	13	11	0.8461538461538461	15k	2.739790867888708e-09	Firmicutes	Bacilli	Bacillales	Staphylococcaceae	Staphylococcus	Staphylococcus aureus	7153	75.69263856648762	11	0
2645727547	Ga0078274_11	1205	1242530	1245076	2546	8	5	0.625	10k	2.752954834277858e-09	Cyanobacteria	unclassified	Chroococcales	Microcystaceae	Microcystis	Microcystis aeruginosa	13468	30.68538884524745	3	2
2698536653	Ga0122704_101	1207	3140	5764	2624	7	6	0.8571428571428571	10k	2.782768107824517e-09	Proteobacteria	Gammaproteobacteria	Vibrionales	Vibrionaceae	Vibrio	Vibrio parahaemolyticus	8802	70.55749128919861	3	3
2571042804	JBSS01000005	1208	874986	887354	12368	14	9	0.6428571428571429	15k	2.793250049487886e-09	Firmicutes	Bacilli	Bacillales	Staphylococcaceae	Staphylococcus	Staphylococcus aureus	30	37.89156348179634	9	0
2576861815	L868DRAFT_scf7180000000002_quiver.1	1209	491801	494505	2704	6	4	0.6666666666666666	10k	2.796196902322284e-09	Proteobacteria	Gammaproteobacteria	Thiotrichales	Piscirickettsiaceae	Hydrogenovibrio	Hydrogenovibrio sp. Milos-T1	13864	15.779092702169626	2	2
2571042662	JDGT01000001	1210	446335	461214	14879	13	11	0.8461538461538461	15k	2.8109161259330523e-09	Firmicutes	Bacilli	Bacillales	Staphylococcaceae	Staphylococcus	Staphylococcus aureus	15068	75.69263856648762	11	0
2619619019	Ga0070643_11	1211	805808	809344	3536	6	5	0.8333333333333334	10k	2.8165876273339994e-09	Proteobacteria	Gammaproteobacteria	Pseudomonadales	Pseudomonadaceae	Pseudomonas	Pseudomonas baetica	14043	29.45889894419306	1	4
2505679077	Contig17	1212	245653	251421	5768	13	6	0.4615384615384615	10k	2.843947635319321e-09	Deinococcus-Thermus	Deinococci	Thermales	Thermaceae	Thermus	Thermus thermophilus	9981	17.283687186599806	3	3
2571042256	JCAK01000001	1213	433327	447051	13724	12	10	0.8333333333333334	15k	2.879812983720306e-09	Firmicutes	Bacilli	Bacillales	Staphylococcaceae	Staphylococcus	Staphylococcus aureus	7763	60.72087826678326	10	0
2654587991	Ga0111355_11	1214	1813184	1818488	5304	6	6	1.0	10k	2.883825991243241e-09	Firmicutes	Bacilli	Bacillales	Staphylococcaceae	Staphylococcus	Staphylococcus aureus	14875	40.723981900452486	6	0
2503538017	Ttoyo_unknown	1215	2151299	2152895	1596	5	4	0.8	10k	2.886935919662404e-09	Firmicutes	Clostridia	Thermoanaerobacterales	Thermoanaerobacteraceae	Thermanaeromonas	Thermanaeromonas toyohensis	15655	32.08020050125313	2	2
2595698217	IE74DRAFT_scaffold00002.2	1216	232013	240450	8437	14	6	0.4285714285714285	10k	2.895540133303465e-09	Firmicutes	Clostridia	Clostridiales	Peptostreptococcaceae	Terrisporobacter	Terrisporobacter glycolicus	15077	10.972078768688938	5	1
2603879908	Ga0057302_11	1217	624047	636415	12368	13	9	0.6923076923076923	15k	2.9300345705730752e-09	Firmicutes	Bacilli	Bacillales	Staphylococcaceae	Staphylococcus	Staphylococcus aureus	30	40.80629913424221	9	0
2639762924	Ga0069375_11	1218	645134	647832	2698	5	4	0.8	10k	2.933838818634753e-09	Proteobacteria	Gammaproteobacteria	Alteromonadales	Alteromonadaceae	Alteromonas	Alteromonas australica	1068	18.9770200148258	2	2
2663763004	Ga0111737_11	1219	1874918	1880152	5234	6	6	1.0	10k	2.942910679814364e-09	Firmicutes	Bacilli	Bacillales	Staphylococcaceae	Staphylococcus	Staphylococcus aureus	14875	41.26862820022927	6	0
2627854229	Ga0077856_18	1220	3149685	3169715	20030	29	8	0.2758620689655172	20k	2.962304143628969e-09	Firmicutes	Bacilli	Bacillales	Bacillaceae	Bacillus	Bacillus thuringiensis	11092	7.051491727925352	3	5
2703718910	Ga0122896_101	1221	946974	957769	10795	10	10	1.0	10k	2.964099886502174e-09	Firmicutes	Bacilli	Bacillales	Staphylococcaceae	Staphylococcus	Staphylococcus aureus	15751	92.63547938860584	10	0
2684622831	Ga0132156_11	1222	258582	261249	2667	6	5	0.8333333333333334	10k	2.973096123195437e-09	Proteobacteria	Alphaproteobacteria	Rhodospirillales	Acetobacteraceae	Rhodopila	unclassified	32	39.05761779777528	2	3
2603879564	Ga0057196_104	1223	127327	142206	14879	13	11	0.8461538461538461	15k	2.985268823421779e-09	Firmicutes	Bacilli	Bacillales	Staphylococcaceae	Staphylococcus	Staphylococcus aureus	15068	75.69263856648762	11	0
2698536510	Ga0122925_103	1224	20952	31696	10744	10	10	1.0	10k	2.9871438707693075e-09	Firmicutes	Bacilli	Bacillales	Staphylococcaceae	Staphylococcus	Staphylococcus aureus	6879	93.07520476545048	10	0
2517093042	Mas10914DRAFT_scaffold1.1	1225	2589383	2590749	1366	4	4	1.0	10k	2.9943680006055e-09	Cyanobacteria	unclassified	Nostocales	Symphyonemataceae	Mastigocladopsis	Mastigocladopsis repens	5601	46.85212298682284	2	2
2593338957	JBFC01000005	1226	442328	457130	14802	15	11	0.7333333333333333	15k	3.0343551395820282e-09	Firmicutes	Bacilli	Bacillales	Staphylococcaceae	Staphylococcus	Staphylococcus aureus	5603	65.94153943160835	11	0
2630968494	Ga0077388_198	1228	48166	61835	13669	12	10	0.8333333333333334	15k	3.062289703743329e-09	Firmicutes	Bacilli	Bacillales	Staphylococcaceae	Staphylococcus	Staphylococcus aureus	6403	60.96520106323311	10	0
2593338831	JBJT01000007	1231	47407	62209	14802	15	11	0.7333333333333333	15k	3.081121326130922e-09	Firmicutes	Bacilli	Bacillales	Staphylococcaceae	Staphylococcus	Staphylococcus aureus	5603	65.94153943160835	11	0
640753019	NC_009699	1232	872585	887471	14886	7	5	0.7142857142857143	10k	3.0831012754895352e-09	Firmicutes	Clostridia	Clostridiales	Clostridiaceae	Clostridium	Clostridium botulinum	12374	5.997965490105756	5	0
2654587720	Ga0100915_11	1233	1669045	1686249	17204	26	7	0.2692307692307692	20k	3.0870184276784674e-09	Proteobacteria	Alphaproteobacteria	Rhodobacterales	Rhodobacteraceae	Celeribacter	Celeribacter marinus	14843	5.367714127304921	4	3
2593338634	JGFH01000003	1234	364995	379797	14802	15	11	0.7333333333333333	15k	3.098255930654088e-09	Firmicutes	Bacilli	Bacillales	Staphylococcaceae	Staphylococcus	Staphylococcus aureus	5603	65.94153943160835	11	0
2506520011	Contig210	1235	3177736	3185935	8199	22	6	0.2727272727272727	10k	3.106863866839236e-09	Cyanobacteria	unclassified	Spirulinales	Spirulinaceae	Spirulina	Spirulina subsalsa	1797	7.184911685460533	5	1
2695420836	Ga0121818_103	1236	319047	329842	10795	10	10	1.0	10k	3.110777192226173e-09	Firmicutes	Bacilli	Bacillales	Staphylococcaceae	Staphylococcus	Staphylococcus aureus	15751	92.63547938860584	10	0
2703719358	Ga0119719_104	1237	752	11547	10795	10	10	1.0	10k	3.111546379889933e-09	Firmicutes	Bacilli	Bacillales	Staphylococcaceae	Staphylococcus	Staphylococcus aureus	15751	92.63547938860584	10	0
2523533593	cya407DRAFT2_scaffold00001.1	1238	287430	290073	2643	6	6	1.0	10k	3.12016360308177e-09	Cyanobacteria	unclassified	Oscillatoriales	Microcoleaceae	Planktothrix	unclassified	13586	81.72531214528944	4	2
2718218284	Ga0174893_11	1239	90198	92379	2181	4	4	1.0	10k	3.163521871510788e-09	Proteobacteria	Epsilonproteobacteria	Campylobacterales	Campylobacteraceae	Campylobacter	Campylobacter jejuni	8803	29.34433745988079	4	0
2636415821	Ga0081714_11	1240	685172	686524	1352	4	4	1.0	10k	3.178892575850108e-09	Proteobacteria	Gammaproteobacteria	Enterobacterales	Yersiniaceae	Serratia	Serratia fonticola	9029	47.33727810650888	1	3
2571042072	JESY01000007	1241	122719	137521	14802	15	11	0.7333333333333333	15k	3.20287305377869e-09	Firmicutes	Bacilli	Bacillales	Staphylococcaceae	Staphylococcus	Staphylococcus aureus	5603	65.94153943160835	11	0
2690315694	Ga0112894_14	1242	114500	117114	2614	5	5	1.0	10k	3.2256014162689967e-09	Actinobacteria	Actinobacteria	Actinomycetales	Actinomycetaceae	Actinomyces	Actinomyces ihuae	2751	47.8194338179036	1	4
2619619644	Ga0070616_13	1243	3233986	3235563	1577	5	4	0.8	10k	3.242816795941554e-09	Actinobacteria	Actinobacteria	Micromonosporales	Micromonosporaceae	Micromonospora	Micromonospora nigra	14044	32.46670894102727	2	2
2513237355	NZ_AHTH01000017	1244	1	6015	6014	14	10	0.7142857142857143	10k	3.263257250234626e-09	Proteobacteria	Gammaproteobacteria	Alteromonadales	Alteromonadaceae	Alishewanella	Alishewanella jeotgali	9982	118.7704879091643	5	5
648028052	NC_014364	1245	726326	730443	4117	11	4	0.3636363636363636	10k	3.281947278390785e-09	Spirochaetes	Spirochaetia	Spirochaetales	Spirochaetaceae	Sediminispirochaeta	Sediminispirochaeta smaragdinae	3244	5.652836354803807	4	0
2603880129	Ga0057243_101	1246	1347296	1359664	12368	13	9	0.6923076923076923	15k	3.289429258831501e-09	Firmicutes	Bacilli	Bacillales	Staphylococcaceae	Staphylococcus	Staphylococcus aureus	30	40.80629913424221	9	0
2698536492	Ga0122889_104	1247	286867	297662	10795	10	10	1.0	10k	3.294797013720762e-09	Firmicutes	Bacilli	Bacillales	Staphylococcaceae	Staphylococcus	Staphylococcus aureus	12588	92.63547938860584	10	0
643692017	NC_012654	1248	119785	131481	11696	6	5	0.8333333333333334	10k	3.313438061731594e-09	Firmicutes	Clostridia	Clostridiales	Clostridiaceae	Clostridium	Clostridium botulinum	15078	8.906178750569996	5	0
2511231173	CP002906	1249	2514423	2518355	3932	6	5	0.8333333333333334	10k	3.314562779557628e-09	Firmicutes	Bacilli	Bacillales	Bacillaceae	Bacillus	Bacillus subtilis	1144	26.49203119701594	1	4
2593338576	JDNI01000003	1250	286876	297671	10795	10	10	1.0	10k	3.343532608235014e-09	Firmicutes	Bacilli	Bacillales	Staphylococcaceae	Staphylococcus	Staphylococcus aureus	15751	92.63547938860584	10	0
2703719364	Ga0119745_104	1251	756	11551	10795	10	10	1.0	10k	3.3971783097252554e-09	Firmicutes	Bacilli	Bacillales	Staphylococcaceae	Staphylococcus	Staphylococcus aureus	15751	92.63547938860584	10	0
2660238413	Ga0110321_101	1252	1006995	1026750	19755	23	11	0.4782608695652174	20k	3.4181543322822913e-09	Firmicutes	Bacilli	Bacillales	Staphylococcaceae	Staphylococcus	Staphylococcus aureus	13290	32.22299252803362	11	0
2675903423	Ga0125234_16	1253	3881620	3890619	8999	17	6	0.3529411764705882	10k	3.443267654509202e-09	Proteobacteria	Alphaproteobacteria	Sphingomonadales	Sphingomonadaceae	Sphingobium	Sphingobium baderi	11624	8.47152951635149	4	2
2687453267	Ga0125016_13	1254	434	2945	2511	5	4	0.8	10k	3.4884635014880756e-09	Proteobacteria	Gammaproteobacteria	Pseudomonadales	Moraxellaceae	Acinetobacter	Acinetobacter sp. TGL-Y2	33	20.39028275587416	2	2
2724679825	K08M4_chromosome1	1255	1935262	1937347	2085	5	4	0.8	10k	3.489210392759233e-09	Proteobacteria	Gammaproteobacteria	Vibrionales	Vibrionaceae	Vibrio	Vibrio alginolyticus	4768	24.556354916067143	2	2
2600255107	Ga0060231_1281	1256	94519	110366	15847	19	10	0.5263157894736842	20k	3.4896934116581583e-09	Actinobacteria	Actinobacteria	Actinomycetales	Actinomycetaceae	Actinomyces	Actinomyces sp. S6-Spd3	5059	33.212329745294646	4	6
2574179839	AXLH01000002	1257	36243	55483	19240	23	8	0.3478260869565217	20k	3.528102501454942e-09	Proteobacteria	Gammaproteobacteria	Enterobacterales	Enterobacteriaceae	Escherichia	Escherichia coli	34	9.256078821296212	4	4
2603880014	Ga0057264_11	1258	1355796	1368164	12368	13	9	0.6923076923076923	15k	3.55335240838593e-09	Firmicutes	Bacilli	Bacillales	Staphylococcaceae	Staphylococcus	Staphylococcus aureus	30	40.80629913424221	9	0
2603879992	Ga0057113_105	1259	47413	62215	14802	15	11	0.7333333333333333	15k	3.5593248575151513e-09	Firmicutes	Bacilli	Bacillales	Staphylococcaceae	Staphylococcus	Staphylococcus aureus	12813	65.94153943160835	11	0
2571042880	JBLM01000003	1260	442326	457128	14802	15	11	0.7333333333333333	15k	3.567256860583257e-09	Firmicutes	Bacilli	Bacillales	Staphylococcaceae	Staphylococcus	Staphylococcus aureus	5603	65.94153943160835	11	0
2558860615	AJCR01000005	1261	471301	483669	12368	14	9	0.6428571428571429	15k	3.5749056294605833e-09	Firmicutes	Bacilli	Bacillales	Staphylococcaceae	Staphylococcus	Staphylococcus aureus	30	37.89156348179634	9	0
637000326	NC_007575	1262	1799640	1806221	6581	9	5	0.5555555555555556	10k	3.5943979822276276e-09	Proteobacteria	Epsilonproteobacteria	Campylobacterales	Helicobacteraceae	Sulfurimonas	Sulfurimonas denitrificans	6888	10.552263249421737	5	0
2574179785	BS75DRAFT_unitig_0_quiver.1	1263	2769193	2772752	3559	5	5	1.0	10k	3.607543721402558e-09	Actinobacteria	Actinobacteria	Streptomycetales	Streptomycetaceae	Streptacidiphilus	Streptacidiphilus albus	12738	35.12222534419781	1	4
2703719357	Ga0119715_104	1264	286845	297640	10795	10	10	1.0	10k	3.6197675056496815e-09	Firmicutes	Bacilli	Bacillales	Staphylococcaceae	Staphylococcus	Staphylococcus aureus	12588	92.63547938860584	10	0
2509276007	EubceDRAFT_ECV.1	1265	2474956	2483554	8598	14	6	0.4285714285714285	10k	3.632084895897859e-09	Firmicutes	Clostridia	Clostridiales	Eubacteriaceae	Eubacterium	[Eubacterium] cellulosolvens	14844	10.76662346725152	4	2
2571042648	JDCW01000002	1266	381852	395576	13724	12	10	0.8333333333333334	15k	3.6367004513036555e-09	Firmicutes	Bacilli	Bacillales	Staphylococcaceae	Staphylococcus	Staphylococcus aureus	7763	60.72087826678326	10	0
2602041825	Ga0057220_14	1267	433344	447068	13724	12	10	0.8333333333333334	15k	3.706635425124877e-09	Firmicutes	Bacilli	Bacillales	Staphylococcaceae	Staphylococcus	Staphylococcus aureus	7763	60.72087826678326	10	0
2663762691	Ga0115885_13	1268	40586	42088	1502	4	4	1.0	10k	3.708610590350473e-09	Proteobacteria	Alphaproteobacteria	Rhodospirillales	Acetobacteraceae	Acetobacter	Acetobacter ascendens	1906	42.6098535286285	2	2
2687453346	Ga0123663_11	1269	1291323	1301355	10032	17	7	0.4117647058823529	10k	3.717894388946425e-09	Proteobacteria	Betaproteobacteria	Neisseriales	Neisseriaceae	Neisseria	Neisseria gonorrhoeae	13469	14.07847828126466	4	3
2703719405	Ga0121841_103	1270	286436	297231	10795	10	10	1.0	10k	3.732363414907209e-09	Firmicutes	Bacilli	Bacillales	Staphylococcaceae	Staphylococcus	Staphylococcus aureus	15751	92.63547938860584	10	0
2568526254	JDYU01000005	1271	32626	47429	14803	15	11	0.7333333333333333	15k	3.75844306731452e-09	Firmicutes	Bacilli	Bacillales	Staphylococcaceae	Staphylococcus	Staphylococcus aureus	15073	65.93708482514806	11	0
2681812967	Ga0130081_12	1272	115545	134785	19240	23	8	0.3478260869565217	20k	3.785681091436481e-09	Proteobacteria	Gammaproteobacteria	Enterobacterales	Enterobacteriaceae	Escherichia	Escherichia coli	34	9.256078821296212	4	4
2687453364	Ga0125156_12	1273	27695	46934	19239	23	8	0.3478260869565217	20k	3.800916084854262e-09	Proteobacteria	Gammaproteobacteria	Enterobacterales	Enterobacteriaceae	Escherichia	Escherichia coli	34	9.256559931479762	4	4
2671180790	Ga0122930_105	1274	758	11554	10796	10	10	1.0	10k	3.831055096652982e-09	Firmicutes	Bacilli	Bacillales	Staphylococcaceae	Staphylococcus	Staphylococcus aureus	15751	92.62689885142646	10	0
2671180754	Ga0122942_104	1275	758	11553	10795	10	10	1.0	10k	3.837543083387319e-09	Firmicutes	Bacilli	Bacillales	Staphylococcaceae	Staphylococcus	Staphylococcus aureus	15751	92.63547938860584	10	0
2681813283	Ga0121822_101	1276	51611	65373	13762	12	10	0.8333333333333334	15k	3.849125605358731e-09	Firmicutes	Bacilli	Bacillales	Staphylococcaceae	Staphylococcus	Staphylococcus aureus	9983	60.55321416460786	10	0
2506783054	Contig461	1277	1305075	1310764	5689	12	6	0.5	10k	3.8501585921778044e-09	Cyanobacteria	unclassified	Synechococcales	Pseudanabaenaceae	Pseudanabaena	Pseudanabaena sp. PCC 6802	3245	18.984004218667607	4	2
2700989533	Ga0113225_105	1278	1847	12641	10794	10	10	1.0	10k	3.87135631510839e-09	Firmicutes	Bacilli	Bacillales	Staphylococcaceae	Staphylococcus	Staphylococcus aureus	15751	92.64406151565684	10	0
2510065049	Opit5_Contig145.1	1279	4860030	4861947	1917	4	4	1.0	10k	3.899285054957861e-09	Verrucomicrobia	Opitutae	Opitutales	Opitutaceae	unclassified	Opitutaceae bacterium TAV5	15656	33.38549817423057	2	2
2747843224	Ga0181134_11	1280	5512764	5517111	4347	4	4	1.0	10k	3.9049343806014275e-09	Proteobacteria	Betaproteobacteria	Burkholderiales	Oxalobacteraceae	Janthinobacterium	Janthinobacterium sp. 67	15079	14.722797331492982	4	0
2695420386	Ga0111062_1034	1281	1774	7018	5244	12	9	0.75	10k	3.906626344478754e-09	Proteobacteria	Gammaproteobacteria	Vibrionales	Vibrionaceae	Vibrio	Vibrio cholerae	1145	104.26201372997711	5	4
2671180419	Ga0106732_11	1282	1398403	1403724	5321	6	6	1.0	10k	3.9254573542675875e-09	Firmicutes	Bacilli	Bacillales	Staphylococcaceae	Staphylococcus	Staphylococcus aureus	6023	40.59387333208044	6	0
2608642187	Ga0066259_111	1283	457	3831	3374	9	7	0.7777777777777778	10k	3.960922188176881e-09	Proteobacteria	Gammaproteobacteria	Alteromonadales	Alteromonadaceae	Marinobacter	unclassified	9967	79.06869525126787	3	4
2657245615	Ga0106718_106	1284	1309838	1322204	12366	14	9	0.6428571428571429	15k	3.963405963008717e-09	Firmicutes	Bacilli	Bacillales	Staphylococcaceae	Staphylococcus	Staphylococcus aureus	30	37.89769182782283	9	0
2576861399	M886DRAFT_scf7180000000008_quiver.1	1285	3657601	3664577	6976	14	5	0.3571428571428571	10k	3.9787761322434856e-09	Euryarchaeota	Methanomicrobia	Methanosarcinales	Methanosarcinaceae	Methanosarcina	Methanosarcina soligelidi	11625	6.399492136304064	1	4
2571042668	JAPS01000003	1286	33023	52263	19240	23	8	0.3478260869565217	20k	3.9804583676475506e-09	Proteobacteria	Gammaproteobacteria	Enterobacterales	Enterobacteriaceae	Escherichia	Escherichia coli	34	9.256078821296212	4	4
2619619292	Ga0069609_11	1287	3390135	3394969	4834	8	5	0.625	10k	3.98956633851146e-09	Proteobacteria	Gammaproteobacteria	Enterobacterales	Enterobacteriaceae	Salmonella	Salmonella enterica	4769	16.161563922217624	2	3
2671181077	Ga0119730_104	1288	287038	301917	14879	13	11	0.8461538461538461	15k	3.996503179325986e-09	Firmicutes	Bacilli	Bacillales	Staphylococcaceae	Staphylococcus	Staphylococcus aureus	15068	75.69263856648762	11	0
2593338512	JDKS01000005	1289	335637	346432	10795	10	10	1.0	10k	4.008643234082664e-09	Firmicutes	Bacilli	Bacillales	Staphylococcaceae	Staphylococcus	Staphylococcus aureus	15751	92.63547938860584	10	0
2571042677	JEES01000004	1290	406244	421046	14802	15	11	0.7333333333333333	15k	4.02646570214122e-09	Firmicutes	Bacilli	Bacillales	Staphylococcaceae	Staphylococcus	Staphylococcus aureus	5603	65.94153943160835	11	0
2724679738	Ga0180019_11	1291	1932561	1934067	1506	5	4	0.8	10k	4.027542086807711e-09	Proteobacteria	Betaproteobacteria	Nitrosomonadales	Nitrosomonadaceae	Nitrosomonas	Nitrosomonas ureae	12814	33.99734395750332	2	2
2576861367	JDGB01000003	1292	286876	297671	10795	10	10	1.0	10k	4.028178363906704e-09	Firmicutes	Bacilli	Bacillales	Staphylococcaceae	Staphylococcus	Staphylococcus aureus	15751	92.63547938860584	10	0
2590828454	JEKZ01000001	1293	433230	446954	13724	12	10	0.8333333333333334	15k	4.0289855227015504e-09	Firmicutes	Bacilli	Bacillales	Staphylococcaceae	Staphylococcus	Staphylococcus aureus	7763	60.72087826678326	10	0
2508501107	ThimaDRAFT_TMF.1	1294	3512276	3518715	6439	15	6	0.4	10k	4.041347989939265e-09	Proteobacteria	Gammaproteobacteria	Chromatiales	Chromatiaceae	Thiocapsa	Thiocapsa marina	6889	13.418232644820623	5	1
2630968369	Ga0069405_11	1295	710328	713032	2704	7	5	0.7142857142857143	10k	4.0456188070433515e-09	Spirochaetes	Spirochaetia	Spirochaetales	Spirochaetaceae	Treponema	Treponema putidum	148	33.01986475063398	2	3
2590828199	JBAE01000006	1296	334829	348553	13724	12	10	0.8333333333333334	15k	4.049596933343164e-09	Firmicutes	Bacilli	Bacillales	Staphylococcaceae	Staphylococcus	Staphylococcus aureus	15090	60.72087826678326	10	0
2603880125	Ga0057218_11	1297	385907	399631	13724	12	10	0.8333333333333334	15k	4.065282927339355e-09	Firmicutes	Bacilli	Bacillales	Staphylococcaceae	Staphylococcus	Staphylococcus aureus	7763	60.72087826678326	10	0
2582581038	JERY01000001	1300	452492	463286	10794	11	10	0.9090909090909092	10k	4.1152591244091294e-09	Firmicutes	Bacilli	Bacillales	Staphylococcaceae	Staphylococcus	Staphylococcus aureus	15751	84.22187410514259	10	0
2721755799	Ga0175998_12	1302	2363455	2365667	2212	5	4	0.8	10k	4.122223389191527e-09	Proteobacteria	Gammaproteobacteria	Alteromonadales	Alteromonadaceae	Alteromonas	Alteromonas mediterranea	13587	23.14647377938517	2	2
2703718937	Ga0122948_102	1303	366994	377789	10795	10	10	1.0	10k	4.187852173094242e-09	Firmicutes	Bacilli	Bacillales	Staphylococcaceae	Staphylococcus	Staphylococcus aureus	8804	92.63547938860584	10	0
2648501223	Ga0098218_11	1304	4327073	4328629	1556	7	4	0.5714285714285714	10k	4.195510902089347e-09	Proteobacteria	Gammaproteobacteria	Enterobacterales	Enterobacteriaceae	Shigella	Shigella flexneri	6024	23.50348879911862	4	0
2558860265	CP006954	1305	455489	467940	12451	7	6	0.8571428571428571	10k	4.2071041892941986e-09	Proteobacteria	Gammaproteobacteria	Pasteurellales	Pasteurellaceae	Bibersteinia	Bibersteinia trehalosi	13475	14.869717865461178	5	1
2558860491	AIVW01000004	1306	1323014	1335382	12368	14	9	0.6428571428571429	15k	4.23084871204389e-09	Firmicutes	Bacilli	Bacillales	Staphylococcaceae	Staphylococcus	Staphylococcus aureus	30	37.89156348179634	9	0
2744054511	Ga0132775_104	1307	21974	52066	30092	36	12	0.3333333333333333	30k	4.282394397516106e-09	Proteobacteria	Gammaproteobacteria	Pasteurellales	Pasteurellaceae	Pasteurella	Pasteurella multocida	14045	19.141300013292568	6	6
2721755494	Ga0175438_11	1308	1242204	1244750	2546	8	5	0.625	10k	4.283871505434467e-09	Cyanobacteria	unclassified	Chroococcales	Microcystaceae	Microcystis	Microcystis aeruginosa	13468	30.68538884524745	3	2
2657245615	Ga0106718_104	1309	960908	973390	12482	11	9	0.8181818181818182	15k	4.292474888728048e-09	Firmicutes	Bacilli	Bacillales	Staphylococcaceae	Staphylococcus	Staphylococcus aureus	3882	47.785174287337405	9	0
2593338665	JFSC01000014	1310	28802	39597	10795	10	10	1.0	10k	4.294895630884165e-09	Firmicutes	Bacilli	Bacillales	Staphylococcaceae	Staphylococcus	Staphylococcus aureus	15751	92.63547938860584	10	0
2603880014	Ga0057264_15	1311	139080	151729	12649	11	9	0.8181818181818182	15k	4.305387571392655e-09	Firmicutes	Bacilli	Bacillales	Staphylococcaceae	Staphylococcus	Staphylococcus aureus	15657	47.15428456435651	9	0
2603879585	Ga0057358_107	1312	465157	477525	12368	13	9	0.6923076923076923	15k	4.309489269629771e-09	Firmicutes	Bacilli	Bacillales	Staphylococcaceae	Staphylococcus	Staphylococcus aureus	30	40.80629913424221	9	0
2582581119	JBQF01000002	1313	442365	457167	14802	15	11	0.7333333333333333	15k	4.3099942423905795e-09	Firmicutes	Bacilli	Bacillales	Staphylococcaceae	Staphylococcus	Staphylococcus aureus	5603	65.94153943160835	11	0
2603880122	Ga0057193_104	1314	365450	376245	10795	10	10	1.0	10k	4.331182414007528e-09	Firmicutes	Bacilli	Bacillales	Staphylococcaceae	Staphylococcus	Staphylococcus aureus	15751	92.63547938860584	10	0
2616644829	Ga0070630_11	1315	566137	590998	24861	37	10	0.2702702702702703	30k	4.374237051274853e-09	Proteobacteria	Gammaproteobacteria	Alteromonadales	Alteromonadaceae	Marinobacter	Marinobacter sp. LV10MA510-1	3865	10.871254988547133	7	3
2517434012	A3M1DRAFT_scaffold3.3	1316	38096	43661	5565	9	5	0.5555555555555556	10k	4.380400863938683e-09	Proteobacteria	Alphaproteobacteria	Rhizobiales	Xanthobacteraceae	Ancylobacter	Ancylobacter sp. FA202	11093	12.478786063691723	3	2
2561511125	CP001733	1317	829283	838571	9288	15	6	0.4	10k	4.433980261948699e-09	Proteobacteria	Gammaproteobacteria	Pasteurellales	Pasteurellaceae	Aggregatibacter	Aggregatibacter actinomycetemcomitans	11626	9.30232558139535	4	2
2506381025	Contig423	1318	2313216	2323401	10185	15	7	0.4666666666666667	10k	4.451925985243081e-09	Euryarchaeota	Methanomicrobia	Methanomicrobiales	Methanomicrobiaceae	Methanoplanus	Methanoplanus limicola	35	15.715922107674686	4	3
2558860580	AIZJ01000011	1319	1094915	1108639	13724	12	10	0.8333333333333334	15k	4.452286009412646e-09	Firmicutes	Bacilli	Bacillales	Staphylococcaceae	Staphylococcus	Staphylococcus aureus	7763	60.72087826678326	10	0
2563367086	ANZJ01000003	1320	1002682	1016406	13724	12	10	0.8333333333333334	15k	4.464713207227398e-09	Firmicutes	Bacilli	Bacillales	Staphylococcaceae	Staphylococcus	Staphylococcus aureus	7763	60.72087826678326	10	0
2684623108	Ga0123695_11	1321	1840468	1846441	5973	10	5	0.5	10k	4.503945358711668e-09	Proteobacteria	Deltaproteobacteria	Desulfuromonadales	Desulfuromonadaceae	Desulfuromonas	Desulfuromonas sp. DDH964	5602	10.46375355767621	3	2
2772190728	Ga0163388_109	1322	151152	181189	30037	21	13	0.6190476190476191	30k	4.5122356609212904e-09	Actinobacteria	Actinobacteria	Pseudonocardiales	Pseudonocardiaceae	Amycolatopsis	Amycolatopsis vancoresmycina	12531	45.27907644064385	13	0
2602041832	Ga0057262_101	1323	1352221	1364589	12368	13	9	0.6923076923076923	15k	4.5264055853944005e-09	Firmicutes	Bacilli	Bacillales	Staphylococcaceae	Staphylococcus	Staphylococcus aureus	30	40.80629913424221	9	0
2576861402	BO37DRAFT_scaffold00002.2	1324	606637	611636	4999	8	6	0.75	10k	4.537518843326844e-09	Proteobacteria	Gammaproteobacteria	Pseudomonadales	Pseudomonadaceae	Pseudomonas	Pseudomonas xiamenensis	6404	32.40648129625925	3	3
2603879786	Ga0057272_101	1325	72253	85977	13724	12	10	0.8333333333333334	15k	4.559465691196659e-09	Firmicutes	Bacilli	Bacillales	Staphylococcaceae	Staphylococcus	Staphylococcus aureus	7763	60.72087826678326	10	0
2593338526	JDNU01000006	1326	254999	269878	14879	13	11	0.8461538461538461	15k	4.5864300089498075e-09	Firmicutes	Bacilli	Bacillales	Staphylococcaceae	Staphylococcus	Staphylococcus aureus	15068	75.69263856648762	11	0
2627853658	Ga0072445_11	1328	2127659	2131072	3413	6	4	0.6666666666666666	10k	4.6261470490898806e-09	Euryarchaeota	Methanomicrobia	Methanosarcinales	Methanosarcinaceae	Methanosarcina	Methanosarcina sp. WH1	15076	12.501220822345934	2	2
2698536583	Ga0121810_102	1330	408148	418943	10795	10	10	1.0	10k	4.676672222053259e-09	Firmicutes	Bacilli	Bacillales	Staphylococcaceae	Staphylococcus	Staphylococcus aureus	15751	92.63547938860584	10	0
2718217753	Ga0175491_11	1331	366152	368383	2231	4	4	1.0	10k	4.6895473867765425e-09	Proteobacteria	Betaproteobacteria	Burkholderiales	Alcaligenaceae	Bordetella	Bordetella pseudohinzii	5758	28.686687584043028	4	0
2590828744	JDKO01000003	1332	286875	297670	10795	10	10	1.0	10k	4.719566923917033e-09	Firmicutes	Bacilli	Bacillales	Staphylococcaceae	Staphylococcus	Staphylococcus aureus	15751	92.63547938860584	10	0
2571042875	JDFZ01000003	1333	317142	327937	10795	10	10	1.0	10k	4.722916712659508e-09	Firmicutes	Bacilli	Bacillales	Staphylococcaceae	Staphylococcus	Staphylococcus aureus	15751	92.63547938860584	10	0
2593338603	JDLD01000004	1334	286820	297615	10795	10	10	1.0	10k	4.722916712659508e-09	Firmicutes	Bacilli	Bacillales	Staphylococcaceae	Staphylococcus	Staphylococcus aureus	15751	92.63547938860584	10	0
2718217925	Ga0174984_11	1335	2533121	2535705	2584	5	4	0.8	10k	4.7274236006692074e-09	Proteobacteria	Gammaproteobacteria	Alteromonadales	Alteromonadaceae	Alteromonas	Alteromonas sp. Mex14	8805	19.81424148606812	2	2
2657245609	Ga0113232_103	1336	1847	12642	10795	10	10	1.0	10k	4.73298177474439e-09	Firmicutes	Bacilli	Bacillales	Staphylococcaceae	Staphylococcus	Staphylococcus aureus	15751	92.63547938860584	10	0
2571042884	JDJA01000004	1337	292704	307583	14879	13	11	0.8461538461538461	15k	4.752844585524778e-09	Firmicutes	Bacilli	Bacillales	Staphylococcaceae	Staphylococcus	Staphylococcus aureus	15068	75.69263856648762	11	0
2698536562	Ga0119717_102	1338	51624	66503	14879	13	11	0.8461538461538461	15k	4.778966743661708e-09	Firmicutes	Bacilli	Bacillales	Staphylococcaceae	Staphylococcus	Staphylococcus aureus	15068	75.69263856648762	11	0
2593338970	JBGZ01000003	1339	365534	380336	14802	15	11	0.7333333333333333	15k	4.780561936269014e-09	Firmicutes	Bacilli	Bacillales	Staphylococcaceae	Staphylococcus	Staphylococcus aureus	5603	65.94153943160835	11	0
2571042521	JDGU01000002	1340	286874	297669	10795	10	10	1.0	10k	4.803138137591833e-09	Firmicutes	Bacilli	Bacillales	Staphylococcaceae	Staphylococcus	Staphylococcus aureus	15751	92.63547938860584	10	0
2703719401	Ga0121830_104	1341	760	11555	10795	10	10	1.0	10k	4.813098526435117e-09	Firmicutes	Bacilli	Bacillales	Staphylococcaceae	Staphylococcus	Staphylococcus aureus	15751	92.63547938860584	10	0
2703719359	Ga0119721_104	1342	1851	12644	10793	10	10	1.0	10k	4.816228721703738e-09	Firmicutes	Bacilli	Bacillales	Staphylococcaceae	Staphylococcus	Staphylococcus aureus	10449	92.6526452330214	10	0
2718217852	Ga0174826_11	1344	802396	804469	2073	5	4	0.8	10k	4.832574914076082e-09	Proteobacteria	Alphaproteobacteria	Rhizobiales	Phyllobacteriaceae	Nitratireductor	Nitratireductor basaltis	15080	24.698504582730337	2	2
2593338814	JBSA01000005	1345	123456	138258	14802	15	11	0.7333333333333333	15k	4.849509174535708e-09	Firmicutes	Bacilli	Bacillales	Staphylococcaceae	Staphylococcus	Staphylococcus aureus	5603	65.94153943160835	11	0
2503283023	Cstan_Contig42	1346	2688612	2689946	1334	4	4	1.0	10k	4.866730196866842e-09	Cyanobacteria	unclassified	Chroococcales	Cyanobacteriaceae	Cyanobacterium	Cyanobacterium stanieri	5971	47.976011994003	2	2
2695420346	Ga0124039_11	1347	533638	535665	2027	5	4	0.8	10k	4.87970576090745e-09	Proteobacteria	Gammaproteobacteria	Enterobacterales	Pectobacteriaceae	Brenneria	Brenneria goodwinii	3866	25.25900345337938	2	2
2698536517	Ga0121804_104	1349	746	11566	10820	11	10	0.9090909090909092	10k	4.8989902281982164e-09	Firmicutes	Bacilli	Bacillales	Staphylococcaceae	Staphylococcus	Staphylococcus aureus	11627	84.01949252226517	10	0
2537561870	AHOO02000009	1350	40	14632	14592	23	8	0.3478260869565217	15k	4.925406286629626e-09	Spirochaetes	Spirochaetia	Leptospirales	Leptospiraceae	Leptospira	Leptospira licerasiae	36	12.204424103737605	6	2
2558860506	AIWL01000003	1351	103092	116816	13724	12	10	0.8333333333333334	15k	4.927454571635425e-09	Firmicutes	Bacilli	Bacillales	Staphylococcaceae	Staphylococcus	Staphylococcus aureus	7763	60.72087826678326	10	0
647533228	NZ_GG730218	1352	972143	989374	17231	16	10	0.625	20k	4.981077484253732e-09	Firmicutes	Bacilli	Bacillales	Staphylococcaceae	Staphylococcus	Staphylococcus aureus	10442	36.27183564505832	10	0
2568526321	JAXS01000005	1353	424821	438470	13649	14	10	0.7142857142857143	15k	4.984490790397882e-09	Firmicutes	Bacilli	Bacillales	Staphylococcaceae	Staphylococcus	Staphylococcus aureus	10028	52.33245763687555	10	0
647533221	NZ_GG700598	1354	996641	1013809	17168	17	10	0.5882352941176471	20k	5.020574140060262e-09	Firmicutes	Bacilli	Bacillales	Staphylococcaceae	Staphylococcus	Staphylococcus aureus	10442	34.26347239734664	10	0
2602041721	Ga0057100_103	1355	369556	384435	14879	13	11	0.8461538461538461	15k	5.031193123059425e-09	Firmicutes	Bacilli	Bacillales	Staphylococcaceae	Staphylococcus	Staphylococcus aureus	15068	75.69263856648762	11	0
2574179794	BS73DRAFT_unitig_14_quiver.5	1356	3320497	3324297	3800	5	5	1.0	10k	5.047161420559305e-09	Actinobacteria	Actinobacteria	Streptomycetales	Streptomycetaceae	Streptacidiphilus	Streptacidiphilus oryzae	6405	32.89473684210526	1	4
2708742468	Ga0154051_12	1357	2780	47743	44963	45	10	0.2222222222222222	50k	5.051018734347602e-09	Cyanobacteria	unclassified	Synechococcales	Synechococcaceae	Synechococcus	Synechococcus sp. 7002	6676	4.942335302853952	8	2
2603879569	Ga0057240_14	1358	175683	188051	12368	13	9	0.6923076923076923	15k	5.0522860491765795e-09	Firmicutes	Bacilli	Bacillales	Staphylococcaceae	Staphylococcus	Staphylococcus aureus	30	40.80629913424221	9	0
2630968730	Ga0077696_119	1360	381912	386843	4931	9	8	0.8888888888888888	10k	5.0666128325696045e-09	Proteobacteria	Betaproteobacteria	Rhodocyclales	Zoogloeaceae	Thauera	Thauera sp. SWB20	7413	92.29590572117444	4	4
2648501778	Ga0077966_11	1361	1524124	1527016	2892	7	4	0.5714285714285714	10k	5.080682961417e-09	Firmicutes	Bacilli	Lactobacillales	Streptococcaceae	Streptococcus	Streptococcus thermophilus	10935	12.645722189290654	4	0
2593338522	JEUF01000008	1362	51433	66312	14879	13	11	0.8461538461538461	15k	5.091899564674757e-09	Firmicutes	Bacilli	Bacillales	Staphylococcaceae	Staphylococcus	Staphylococcus aureus	15068	75.69263856648762	11	0
2585427627	CP006819	1363	1714347	1717239	2892	8	4	0.5	10k	5.133151092417642e-09	Firmicutes	Bacilli	Lactobacillales	Streptococcaceae	Streptococcus	Streptococcus thermophilus	10935	11.065006915629322	4	0
2651869734	Ga0100936_11	1364	2027415	2035144	7729	15	7	0.4666666666666667	10k	5.143949448111633e-09	Cyanobacteria	unclassified	Nostocales	Nostocaceae	Anabaena	Anabaena sp. WA102	1907	20.709880536507523	5	2
2541047970	CAPN01000032	1366	179839	182406	2567	6	5	0.8333333333333334	10k	5.172648891295823e-09	Proteobacteria	Gammaproteobacteria	Alteromonadales	Pseudoalteromonadaceae	Pseudoalteromonas	Pseudoalteromonas luteoviolacea	13588	40.57914556551097	3	2
2648501772	Ga0072444_11	1367	1472662	1481075	8413	12	5	0.4166666666666667	10k	5.189718795833948e-09	Euryarchaeota	Methanomicrobia	Methanosarcinales	Methanosarcinaceae	Methanosarcina	Methanosarcina mazei	8806	6.1908158009429854	2	3
644736354	NC_012880	1368	4082161	4084835	2674	4	4	1.0	10k	5.192778456872723e-09	Proteobacteria	Gammaproteobacteria	Enterobacterales	Pectobacteriaceae	Dickeya	Dickeya paradisiaca	6412	23.934181002243832	4	0
2505679032	Contig86	1369	120749	124061	3312	8	5	0.625	10k	5.214231506086682e-09	Cyanobacteria	unclassified	Nostocales	Calotrichaceae	Calothrix	Calothrix sp. PCC 7507	9299	23.58846618357488	3	2
2684623229	Ga0125109_11	1370	859360	874378	15018	6	6	1.0	15k	5.239597968553418e-09	Firmicutes	Clostridia	Clostridiales	Clostridiaceae	Clostridium	Clostridium botulinum	2752	14.382740711146624	6	0
2690315771	Ga0121829_104	1371	758	11553	10795	10	10	1.0	10k	5.244522839774771e-09	Firmicutes	Bacilli	Bacillales	Staphylococcaceae	Staphylococcus	Staphylococcus aureus	15751	92.63547938860584	10	0
2675903615	Ga0122941_105	1372	286731	297526	10795	10	10	1.0	10k	5.247351210577697e-09	Firmicutes	Bacilli	Bacillales	Staphylococcaceae	Staphylococcus	Staphylococcus aureus	15751	92.63547938860584	10	0
2703718938	Ga0122949_104	1374	20952	31747	10795	10	10	1.0	10k	5.266580669128944e-09	Firmicutes	Bacilli	Bacillales	Staphylococcaceae	Staphylococcus	Staphylococcus aureus	15751	92.63547938860584	10	0
2784746763	Ga0265685_11	1375	8576265	8604555	28290	18	7	0.3888888888888889	30k	5.277522135027e-09	Actinobacteria	Actinobacteria	Streptomycetales	Streptomycetaceae	Streptomyces	Streptomyces ossamyceticus	15659	4.715054396920782	7	0
2703718905	Ga0122886_104	1376	754	11549	10795	10	10	1.0	10k	5.294097473767031e-09	Firmicutes	Bacilli	Bacillales	Staphylococcaceae	Staphylococcus	Staphylococcus aureus	15751	92.63547938860584	10	0
2695420695	Ga0119716_104	1377	754	11549	10795	10	10	1.0	10k	5.309256604569037e-09	Firmicutes	Bacilli	Bacillales	Staphylococcaceae	Staphylococcus	Staphylococcus aureus	15751	92.63547938860584	10	0
2687453265	Ga0125014_11	1378	1032510	1042191	9681	16	6	0.375	10k	5.310473590679178e-09	Proteobacteria	Gammaproteobacteria	Pasteurellales	Pasteurellaceae	Aggregatibacter	Aggregatibacter actinomycetemcomitans	7567	8.366904245429192	4	2
2703719399	Ga0121824_104	1379	286706	297501	10795	10	10	1.0	10k	5.317945829398631e-09	Firmicutes	Bacilli	Bacillales	Staphylococcaceae	Staphylococcus	Staphylococcus aureus	15751	92.63547938860584	10	0
2667527391	Ga0079884_101	1380	664170	676082	11912	21	6	0.2857142857142857	15k	5.318971740545081e-09	Proteobacteria	Gammaproteobacteria	Alteromonadales	Alteromonadaceae	Marinobacter	Marinobacter antarcticus	11095	5.18085004317375	4	2
2593338726	JECM01000004	1381	366029	380831	14802	15	11	0.7333333333333333	15k	5.326199129937486e-09	Firmicutes	Bacilli	Bacillales	Staphylococcaceae	Staphylococcus	Staphylococcus aureus	5603	65.94153943160835	11	0
2588253729	ACUD01000002	1382	889427	909729	20302	25	8	0.32	20k	5.332157155424212e-09	Bacteroidetes	Bacteroidia	Bacteroidales	Porphyromonadaceae	Porphyromonas	Porphyromonas sp. 31_2	37	8.070140872820412	1	7
2703718927	Ga0122926_104	1383	758	11553	10795	10	10	1.0	10k	5.3429667295753e-09	Firmicutes	Bacilli	Bacillales	Staphylococcaceae	Staphylococcus	Staphylococcus aureus	15751	92.63547938860584	10	0
2521172674	F791DRAFT_scaffold00006.6	1384	2145	5525	3380	7	5	0.7142857142857143	10k	5.354890658733073e-09	Proteobacteria	Gammaproteobacteria	Chromatiales	Ectothiorhodospiraceae	Thioalkalivibrio	Thioalkalivibrio sp. ALRh	5060	26.415891800507183	3	2
2698536547	Ga0121797_102	1385	630094	644944	14850	15	11	0.7333333333333333	15k	5.376109927293725e-09	Firmicutes	Bacilli	Bacillales	Staphylococcaceae	Staphylococcus	Staphylococcus aureus	5603	65.72839506172839	11	0
2703719079	scf7180000000031	1386	982775	984062	1287	4	4	1.0	10k	5.378378494514559e-09	Proteobacteria	Gammaproteobacteria	Vibrionales	Vibrionaceae	Vibrio	unclassified	12532	49.728049728049726	2	2
2603880113	Ga0057099_103	1387	365533	380335	14802	15	11	0.7333333333333333	15k	5.385986844119353e-09	Firmicutes	Bacilli	Bacillales	Staphylococcaceae	Staphylococcus	Staphylococcus aureus	5603	65.94153943160835	11	0
2703719393	Ga0121809_104	1388	286647	297391	10744	10	10	1.0	10k	5.407946876633379e-09	Firmicutes	Bacilli	Bacillales	Staphylococcaceae	Staphylococcus	Staphylococcus aureus	6879	93.07520476545048	10	0
2558860479	AIVJ01000004	1389	335636	346431	10795	10	10	1.0	10k	5.4196549457846114e-09	Firmicutes	Bacilli	Bacillales	Staphylococcaceae	Staphylococcus	Staphylococcus aureus	15751	92.63547938860584	10	0
2571042363	BS76DRAFT_scf7180000000002_quiver_dupTrim_10022.1	1391	1118147	1127369	9222	12	5	0.4166666666666667	10k	5.470120460826163e-09	Proteobacteria	Gammaproteobacteria	Thiotrichales	Piscirickettsiaceae	Hydrogenovibrio	Hydrogenovibrio sp. MA2-6	7157	5.647726451239789	3	2
2687453420	Ga0125178_12	1392	144243	158026	13783	7	6	0.8571428571428571	10k	5.492852423769764e-09	Firmicutes	Clostridia	Clostridiales	Clostridiaceae	Clostridium	Clostridium botulinum	7414	13.432696593111595	6	0
2622736604	Ga0070604_12	1393	4619632	4644220	24588	21	7	0.3333333333333333	30k	5.496869230512481e-09	Actinobacteria	Actinobacteria	Micromonosporales	Micromonosporaceae	Micromonospora	Micromonospora eburnea	14846	4.649964752453771	7	0
2558860493	AIVY01000032	1394	175658	188026	12368	14	9	0.6428571428571429	15k	5.497720621278653e-09	Firmicutes	Bacilli	Bacillales	Staphylococcaceae	Staphylococcus	Staphylococcus aureus	30	37.89156348179634	9	0
2593338500	JEBP01000003	1395	47386	62188	14802	15	11	0.7333333333333333	15k	5.511061029801833e-09	Firmicutes	Bacilli	Bacillales	Staphylococcaceae	Staphylococcus	Staphylococcus aureus	10939	65.94153943160835	11	0
2518645559	CP003299	1396	67124	73477	6353	10	6	0.6	10k	5.526862137985833e-09	Proteobacteria	Gammaproteobacteria	Enterobacterales	Enterobacteriaceae	Escherichia	Escherichia coli	12099	20.399811112860064	3	3
2667527761	Ga0113227_103	1397	1849	12644	10795	10	10	1.0	10k	5.533706300912177e-09	Firmicutes	Bacilli	Bacillales	Staphylococcaceae	Staphylococcus	Staphylococcus aureus	15751	92.63547938860584	10	0
2568526065	JDGN01000003	1398	286874	297669	10795	10	10	1.0	10k	5.546470030663644e-09	Firmicutes	Bacilli	Bacillales	Staphylococcaceae	Staphylococcus	Staphylococcus aureus	13589	92.63547938860584	10	0
2671180832	Ga0121849_105	1399	758	11553	10795	10	10	1.0	10k	5.576744592992186e-09	Firmicutes	Bacilli	Bacillales	Staphylococcaceae	Staphylococcus	Staphylococcus aureus	15751	92.63547938860584	10	0
2603879686	Ga0057325_107	1400	99056	112693	13637	12	10	0.8333333333333334	15k	5.58314866236865e-09	Firmicutes	Bacilli	Bacillales	Staphylococcaceae	Staphylococcus	Staphylococcus aureus	14562	61.10825939233947	10	0
2703718928	Ga0122927_104	1401	275758	286553	10795	10	10	1.0	10k	5.5864127827210726e-09	Firmicutes	Bacilli	Bacillales	Staphylococcaceae	Staphylococcus	Staphylococcus aureus	15751	92.63547938860584	10	0
2513237213	NC_017070	1402	5902	28230	22328	22	7	0.3181818181818182	30k	5.60047911225725e-09	Firmicutes	Negativicutes	Selenomonadales	Selenomonadaceae	Selenomonas	Selenomonas ruminantium	2753	4.887870101951077	3	4
2703718936	Ga0122946_104	1403	275165	285960	10795	10	10	1.0	10k	5.6014727686507665e-09	Firmicutes	Bacilli	Bacillales	Staphylococcaceae	Staphylococcus	Staphylococcus aureus	14046	92.63547938860584	10	0
2519899644	F788DRAFT_scaffold00002.2	1404	384806	387369	2563	8	6	0.75	10k	5.6159536098755014e-09	Proteobacteria	Gammaproteobacteria	Chromatiales	Ectothiorhodospiraceae	Thioalkalivibrio	Thioalkalivibrio sp. ALE10	9984	63.20717908700741	3	3
2695420760	Ga0119728_104	1405	275707	286502	10795	10	10	1.0	10k	5.619568506517457e-09	Firmicutes	Bacilli	Bacillales	Staphylococcaceae	Staphylococcus	Staphylococcus aureus	15751	92.63547938860584	10	0
2698536381	Ga0121800_102	1406	369892	380687	10795	10	10	1.0	10k	5.623618075712199e-09	Firmicutes	Bacilli	Bacillales	Staphylococcaceae	Staphylococcus	Staphylococcus aureus	15751	92.63547938860584	10	0
2698536644	Ga0119729_105	1407	756	11551	10795	10	10	1.0	10k	5.625203563105765e-09	Firmicutes	Bacilli	Bacillales	Staphylococcaceae	Staphylococcus	Staphylococcus aureus	15751	92.63547938860584	10	0
2681813287	Ga0119737_105	1408	286408	297203	10795	10	10	1.0	10k	5.625614695620317e-09	Firmicutes	Bacilli	Bacillales	Staphylococcaceae	Staphylococcus	Staphylococcus aureus	15751	92.63547938860584	10	0
2703719413	Ga0121856_104	1409	758	11553	10795	10	10	1.0	10k	5.6262608277565995e-09	Firmicutes	Bacilli	Bacillales	Staphylococcaceae	Staphylococcus	Staphylococcus aureus	15751	92.63547938860584	10	0
2703718935	Ga0122945_105	1410	758	11553	10795	10	10	1.0	10k	5.6269657922438644e-09	Firmicutes	Bacilli	Bacillales	Staphylococcaceae	Staphylococcus	Staphylococcus aureus	15751	92.63547938860584	10	0
2675903640	Ga0122958_103	1411	322693	333488	10795	10	10	1.0	10k	5.627200801989215e-09	Firmicutes	Bacilli	Bacillales	Staphylococcaceae	Staphylococcus	Staphylococcus aureus	15751	92.63547938860584	10	0
2675903439	Ga0122957_108	1412	95207	106002	10795	10	10	1.0	10k	5.627553336843051e-09	Firmicutes	Bacilli	Bacillales	Staphylococcaceae	Staphylococcus	Staphylococcus aureus	15751	92.63547938860584	10	0
2690315791	Ga0121851_105	1413	756	11551	10795	10	10	1.0	10k	5.630962426043241e-09	Firmicutes	Bacilli	Bacillales	Staphylococcaceae	Staphylococcus	Staphylococcus aureus	15751	92.63547938860584	10	0
2602041741	Ga0057270_101	1414	1397417	1409784	12367	12	9	0.75	15k	5.6351394093043826e-09	Firmicutes	Bacilli	Bacillales	Staphylococcaceae	Staphylococcus	Staphylococcus aureus	30	44.21039864154605	9	0
2698536625	Ga0122931_102	1415	286707	297502	10795	10	10	1.0	10k	5.6359037541576e-09	Firmicutes	Bacilli	Bacillales	Staphylococcaceae	Staphylococcus	Staphylococcus aureus	15751	92.63547938860584	10	0
2703719396	Ga0121813_104	1416	286676	297471	10795	10	10	1.0	10k	5.637375308039769e-09	Firmicutes	Bacilli	Bacillales	Staphylococcaceae	Staphylococcus	Staphylococcus aureus	15751	92.63547938860584	10	0
2698536346	Ga0119732_104	1417	322713	333508	10795	10	10	1.0	10k	5.640496399694556e-09	Firmicutes	Bacilli	Bacillales	Staphylococcaceae	Staphylococcus	Staphylococcus aureus	15751	92.63547938860584	10	0
2703719409	Ga0121848_102	1418	367922	378717	10795	10	10	1.0	10k	5.643560449484407e-09	Firmicutes	Bacilli	Bacillales	Staphylococcaceae	Staphylococcus	Staphylococcus aureus	15751	92.63547938860584	10	0
2681813293	Ga0122937_103	1419	286674	297469	10795	10	10	1.0	10k	5.644149899622922e-09	Firmicutes	Bacilli	Bacillales	Staphylococcaceae	Staphylococcus	Staphylococcus aureus	15751	92.63547938860584	10	0
2703718929	Ga0122928_104	1420	286728	297523	10795	10	10	1.0	10k	5.644562554998426e-09	Firmicutes	Bacilli	Bacillales	Staphylococcaceae	Staphylococcus	Staphylococcus aureus	15751	92.63547938860584	10	0
2675903573	Ga0121806_103	1421	413146	423941	10795	10	10	1.0	10k	5.645093160655582e-09	Firmicutes	Bacilli	Bacillales	Staphylococcaceae	Staphylococcus	Staphylococcus aureus	15751	92.63547938860584	10	0
2590828552	JDCD01000004	1422	63043	75411	12368	14	9	0.6428571428571429	15k	5.6544504287429614e-09	Firmicutes	Bacilli	Bacillales	Staphylococcaceae	Staphylococcus	Staphylococcus aureus	7404	37.89156348179634	9	0
2703719411	Ga0121854_103	1423	286975	297770	10795	10	10	1.0	10k	5.6587308256666706e-09	Firmicutes	Bacilli	Bacillales	Staphylococcaceae	Staphylococcus	Staphylococcus aureus	15751	92.63547938860584	10	0
2681813290	Ga0122953_104	1424	275670	286465	10795	10	10	1.0	10k	5.6613325812328315e-09	Firmicutes	Bacilli	Bacillales	Staphylococcaceae	Staphylococcus	Staphylococcus aureus	15751	92.63547938860584	10	0
2597489975	Ga0047397_gi576011074.1	1425	1468223	1477170	8947	13	5	0.3846153846153846	10k	5.668512141926491e-09	Firmicutes	Bacilli	Lactobacillales	Streptococcaceae	Streptococcus	Streptococcus thermophilus	44	5.37352443019147	5	0
2602041753	Ga0057331_104	1426	377789	391513	13724	12	10	0.8333333333333334	15k	5.672540159308666e-09	Firmicutes	Bacilli	Bacillales	Staphylococcaceae	Staphylococcus	Staphylococcus aureus	7763	60.72087826678326	10	0
2568526564	JEAB01000005	1427	375182	389984	14802	15	11	0.7333333333333333	15k	5.676216170544781e-09	Firmicutes	Bacilli	Bacillales	Staphylococcaceae	Staphylococcus	Staphylococcus aureus	5603	65.94153943160835	11	0
2684622592	Ga0125195_11	1428	40423	42219	1796	4	4	1.0	10k	5.685826833859505e-09	Proteobacteria	Gammaproteobacteria	Enterobacterales	Enterobacteriaceae	Raoultella	Raoultella ornithinolytica	1908	35.6347438752784	2	2
2519899779	CP003291	1429	29405	35758	6353	10	6	0.6	10k	5.712090741883991e-09	Proteobacteria	Gammaproteobacteria	Enterobacterales	Enterobacteriaceae	Escherichia	Escherichia coli	12099	20.399811112860064	3	3
2568526099	JDGZ01000006	1430	47431	62233	14802	15	11	0.7333333333333333	15k	5.715156378706422e-09	Firmicutes	Bacilli	Bacillales	Staphylococcaceae	Staphylococcus	Staphylococcus aureus	5603	65.94153943160835	11	0
2593338879	JDXG01000006	1431	817730	830098	12368	14	9	0.6428571428571429	15k	5.718509037744525e-09	Firmicutes	Bacilli	Bacillales	Staphylococcaceae	Staphylococcus	Staphylococcus aureus	30	37.89156348179634	9	0
2603880142	Ga0057353_106	1432	378446	392170	13724	12	10	0.8333333333333334	15k	5.723084328795968e-09	Firmicutes	Bacilli	Bacillales	Staphylococcaceae	Staphylococcus	Staphylococcus aureus	7763	60.72087826678326	10	0
2630968576	Ga0072456_11	1433	1626367	1631577	5210	7	6	0.8571428571428571	10k	5.775553912543757e-09	Proteobacteria	Gammaproteobacteria	Enterobacterales	Morganellaceae	Xenorhabdus	Xenorhabdus doucetiae	9300	35.536057033177954	4	2
2684622924	Ga0133557_106	1434	930364	953734	23370	39	11	0.282051282051282	30k	5.804360948818871e-09	Proteobacteria	Gammaproteobacteria	Orbales	Orbaceae	Gilliamella	Gilliamella apicola	2754	16.063767925128644	11	0
2529292796	AGPJ01000004	1435	19383	26093	6710	14	7	0.5	10k	5.8232218065489434e-09	Firmicutes	Bacilli	Lactobacillales	Streptococcaceae	Streptococcus	Streptococcus pneumoniae	14047	25.558867362146053	7	0
2648501242	Ga0077859_11	1436	3784685	3786481	1796	5	4	0.8	10k	5.862560161198669e-09	Bacteroidetes	Flavobacteriia	Flavobacteriales	Flavobacteriaceae	Myroides	Myroides profundi	11096	28.50779510022272	2	2
2593338893	JBFZ01000009	1437	7690	20058	12368	14	9	0.6428571428571429	15k	5.880330350261672e-09	Firmicutes	Bacilli	Bacillales	Staphylococcaceae	Staphylococcus	Staphylococcus aureus	30	37.89156348179634	9	0
2602041756	Ga0057342_105	1438	378400	392124	13724	12	10	0.8333333333333334	15k	5.932874986722053e-09	Firmicutes	Bacilli	Bacillales	Staphylococcaceae	Staphylococcus	Staphylococcus aureus	7763	60.72087826678326	10	0
2588253736	CP007734	1439	58015	59780	1765	4	4	1.0	10k	5.968459046211701e-09	Proteobacteria	Gammaproteobacteria	Enterobacterales	Enterobacteriaceae	Klebsiella	Klebsiella pneumoniae	11667	36.26062322946176	2	2
2597489968	Ga0047401_gi576011028.1	1440	1463477	1466372	2895	8	4	0.5	10k	5.973178289117534e-09	Firmicutes	Bacilli	Lactobacillales	Streptococcaceae	Streptococcus	Streptococcus thermophilus	15081	11.053540587219343	4	0
2602041759	Ga0057357_11	1441	500518	512886	12368	13	9	0.6923076923076923	15k	6.026897290807279e-09	Firmicutes	Bacilli	Bacillales	Staphylococcaceae	Staphylococcus	Staphylococcus aureus	30	40.80629913424221	9	0
2565956558	CP004348	1443	255771	274861	19090	28	7	0.25	20k	6.090908120774974e-09	Proteobacteria	Betaproteobacteria	unclassified	unclassified	unclassified	beta proteobacterium CB	3867	4.4918805657412255	4	3
2603880126	Ga0057226_101	1444	378390	392114	13724	12	10	0.8333333333333334	15k	6.117782106561488e-09	Firmicutes	Bacilli	Bacillales	Staphylococcaceae	Staphylococcus	Staphylococcus aureus	7763	60.72087826678326	10	0
2690315776	Ga0119739_102	1445	20950	31745	10795	10	10	1.0	10k	6.127503882569268e-09	Firmicutes	Bacilli	Bacillales	Staphylococcaceae	Staphylococcus	Staphylococcus aureus	15751	92.63547938860584	10	0
2602041841	Ga0057362_101	1446	541282	553650	12368	13	9	0.6923076923076923	15k	6.173943319545716e-09	Firmicutes	Bacilli	Bacillales	Staphylococcaceae	Staphylococcus	Staphylococcus aureus	30	40.80629913424221	9	0
2511231116	NC_016052	1447	419735	428104	8369	11	6	0.5454545454545454	10k	6.177671062340456e-09	Firmicutes	Bacilli	Lactobacillales	Enterococcaceae	Tetragenococcus	Tetragenococcus halophilus	4770	14.0779282851215	3	3
2617271266	Ga0058655_102	1448	977780	992911	15131	17	9	0.5294117647058824	15k	6.187690828579051e-09	Firmicutes	Bacilli	Bacillales	Staphylococcaceae	Staphylococcus	Staphylococcus argenteus	5061	25.5066536561092	9	0
2718218076	Ga0175502_14	1449	46707	48475	1768	4	4	1.0	10k	6.1952003930523475e-09	Proteobacteria	Gammaproteobacteria	Enterobacterales	Enterobacteriaceae	Enterobacter	Enterobacter asburiae	5604	36.199095022624434	2	2
2503904014	Schlor_chr1	1450	85673	89989	4316	6	5	0.8333333333333334	10k	6.287135997095763e-09	Proteobacteria	Alphaproteobacteria	Sphingomonadales	Sphingomonadaceae	Sphingobium	Sphingobium chlorophenolicum	12533	24.135001544640097	4	1
2721755551	Ga0174760_12	1451	69006	90606	21600	23	7	0.3043478260869565	20k	6.3052157495972815e-09	Proteobacteria	Gammaproteobacteria	Xanthomonadales	Xanthomonadaceae	Xanthomonas	Xanthomonas citri	12815	4.8329307568438	6	1
2571042384	JFTG01000005	1452	365882	380684	14802	15	11	0.7333333333333333	15k	6.312729372907004e-09	Firmicutes	Bacilli	Bacillales	Staphylococcaceae	Staphylococcus	Staphylococcus aureus	5603	65.94153943160835	11	0
2503982047	Acyl7122_Contig196	1453	105063	107458	2395	7	5	0.7142857142857143	10k	6.312961135979252e-09	Cyanobacteria	unclassified	Nostocales	Nostocaceae	Anabaena	Anabaena cylindrica	6677	37.28004771846108	4	1
2582581046	JBHS01000003	1454	365592	380394	14802	15	11	0.7333333333333333	15k	6.3507458407807984e-09	Firmicutes	Bacilli	Bacillales	Staphylococcaceae	Staphylococcus	Staphylococcus aureus	5603	65.94153943160835	11	0
2663762692	Ga0115886_13	1455	45426	46755	1329	4	4	1.0	10k	6.379496666672429e-09	Proteobacteria	Alphaproteobacteria	Rhodospirillales	Acetobacteraceae	Acetobacter	Acetobacter ascendens	7158	48.15650865312265	2	2
2554235400	CP004852	1456	3546116	3547677	1561	4	4	1.0	10k	6.421509949918959e-09	Proteobacteria	Gammaproteobacteria	Alteromonadales	Alteromonadaceae	Alteromonas	Alteromonas mediterranea	5975	40.99935938500961	2	2
2590828491	JDEC01000002	1457	381852	395576	13724	12	10	0.8333333333333334	15k	6.464002423472349e-09	Firmicutes	Bacilli	Bacillales	Staphylococcaceae	Staphylococcus	Staphylococcus aureus	7763	60.72087826678326	10	0
2698536532	Ga0119734_102	1458	322683	333478	10795	10	10	1.0	10k	6.465655593612384e-09	Firmicutes	Bacilli	Bacillales	Staphylococcaceae	Staphylococcus	Staphylococcus aureus	15751	92.63547938860584	10	0
2657245665	Ga0106719_14	1459	1048048	1062567	14519	14	8	0.5714285714285714	15k	6.468948812828612e-09	Firmicutes	Bacilli	Bacillales	Staphylococcaceae	Staphylococcus	Staphylococcus aureus	6395	20.150935227731143	8	0
2690315781	Ga0119720_104	1460	756	11551	10795	10	10	1.0	10k	6.488084019335032e-09	Firmicutes	Bacilli	Bacillales	Staphylococcaceae	Staphylococcus	Staphylococcus aureus	15751	92.63547938860584	10	0
2636415572	Ga0081808_11	1461	619526	621171	1645	4	4	1.0	10k	6.495137795049753e-09	Proteobacteria	Deltaproteobacteria	Desulfuromonadales	Desulfuromonadaceae	Desulfuromonas	Desulfuromonas soudanensis	13472	38.90577507598784	2	2
2571042230	JBMU01000007	1462	91597	106399	14802	15	11	0.7333333333333333	15k	6.5371758393696164e-09	Firmicutes	Bacilli	Bacillales	Staphylococcaceae	Staphylococcus	Staphylococcus aureus	5603	65.94153943160835	11	0
2603880140	Ga0057345_104	1463	378386	392023	13637	12	10	0.8333333333333334	15k	6.544157696733145e-09	Firmicutes	Bacilli	Bacillales	Staphylococcaceae	Staphylococcus	Staphylococcus aureus	1148	61.10825939233947	10	0
2681813297	Ga0122936_104	1464	1851	12646	10795	10	10	1.0	10k	6.5689875843424745e-09	Firmicutes	Bacilli	Bacillales	Staphylococcaceae	Staphylococcus	Staphylococcus aureus	15751	92.63547938860584	10	0
2599185108	Ga0037719_gi532994198.1	1465	1945652	1953002	7350	13	5	0.3846153846153846	10k	6.569023728218671e-09	Firmicutes	Negativicutes	Veillonellales	Veillonellaceae	Veillonella	Veillonella parvula	9301	6.5410779696494	1	4
2695420830	Ga0119735_103	1466	758	11553	10795	10	10	1.0	10k	6.569056094661199e-09	Firmicutes	Bacilli	Bacillales	Staphylococcaceae	Staphylococcus	Staphylococcus aureus	15751	92.63547938860584	10	0
2698536303	Ga0121798_104	1467	20948	31743	10795	10	10	1.0	10k	6.581194806385927e-09	Firmicutes	Bacilli	Bacillales	Staphylococcaceae	Staphylococcus	Staphylococcus aureus	15751	92.63547938860584	10	0
2703718939	Ga0122950_104	1468	285923	296718	10795	10	10	1.0	10k	6.589094756745503e-09	Firmicutes	Bacilli	Bacillales	Staphylococcaceae	Staphylococcus	Staphylococcus aureus	15751	92.63547938860584	10	0
2576861237	JEDK01000005	1469	334165	349044	14879	13	11	0.8461538461538461	15k	6.632137631897798e-09	Firmicutes	Bacilli	Bacillales	Staphylococcaceae	Staphylococcus	Staphylococcus aureus	3247	75.69263856648762	11	0
2563367011	AOAO01000002	1470	378390	392114	13724	12	10	0.8333333333333334	15k	6.6432076575545234e-09	Firmicutes	Bacilli	Bacillales	Staphylococcaceae	Staphylococcus	Staphylococcus aureus	7763	60.72087826678326	10	0
2603880133	Ga0057259_102	1471	175683	188051	12368	13	9	0.6923076923076923	15k	6.662427047282362e-09	Firmicutes	Bacilli	Bacillales	Staphylococcaceae	Staphylococcus	Staphylococcus aureus	30	40.80629913424221	9	0
2703718902	Ga0122882_104	1472	754	11549	10795	10	10	1.0	10k	6.668617166897732e-09	Firmicutes	Bacilli	Bacillales	Staphylococcaceae	Staphylococcus	Staphylococcus aureus	15751	92.63547938860584	10	0
2593338645	JDPZ01000001	1473	108388	123190	14802	15	11	0.7333333333333333	15k	6.683236332883282e-09	Firmicutes	Bacilli	Bacillales	Staphylococcaceae	Staphylococcus	Staphylococcus aureus	5603	65.94153943160835	11	0
2703719394	Ga0121811_102	1475	1851	12646	10795	10	10	1.0	10k	6.683614677451171e-09	Firmicutes	Bacilli	Bacillales	Staphylococcaceae	Staphylococcus	Staphylococcus aureus	15751	92.63547938860584	10	0
2721755627	Ga0175241_12	1476	47609	49401	1792	4	4	1.0	10k	6.6853424538157485e-09	Proteobacteria	Gammaproteobacteria	Enterobacterales	Enterobacteriaceae	Salmonella	Salmonella enterica	754	35.714285714285715	2	2
2563367016	AOAT01000001	1477	1002749	1016473	13724	12	10	0.8333333333333334	15k	6.68967635210791e-09	Firmicutes	Bacilli	Bacillales	Staphylococcaceae	Staphylococcus	Staphylococcus aureus	7763	60.72087826678326	10	0
2509276030	Syn6312_Contig100.1	1478	998074	1002590	4516	11	5	0.4545454545454545	10k	6.729641559684275e-09	Cyanobacteria	unclassified	Synechococcales	Synechococcaceae	Synechococcus	Synechococcus sp. PCC 6312	38	12.58152830340607	3	2
2558860598	AJCA01000016	1479	175664	188032	12368	14	9	0.6428571428571429	15k	6.745630341029951e-09	Firmicutes	Bacilli	Bacillales	Staphylococcaceae	Staphylococcus	Staphylococcus aureus	30	37.89156348179634	9	0
2571042119	JECR01000002	1480	446337	461216	14879	13	11	0.8461538461538461	15k	6.7579610861994204e-09	Firmicutes	Bacilli	Bacillales	Staphylococcaceae	Staphylococcus	Staphylococcus aureus	15068	75.69263856648762	11	0
2574179973	JDMJ01000008	1481	37221	52023	14802	15	11	0.7333333333333333	15k	6.769095531349085e-09	Firmicutes	Bacilli	Bacillales	Staphylococcaceae	Staphylococcus	Staphylococcus aureus	5603	65.94153943160835	11	0
2681813294	Ga0122947_102	1482	51597	66476	14879	13	11	0.8461538461538461	15k	6.850605789908745e-09	Firmicutes	Bacilli	Bacillales	Staphylococcaceae	Staphylococcus	Staphylococcus aureus	15068	75.69263856648762	11	0
2690315747	Ga0121867_103	1483	51528	66407	14879	13	11	0.8461538461538461	15k	6.852439919589035e-09	Firmicutes	Bacilli	Bacillales	Staphylococcaceae	Staphylococcus	Staphylococcus aureus	15068	75.69263856648762	11	0
2563367091	ANZO01000001	1484	1002745	1016469	13724	12	10	0.8333333333333334	15k	6.875168837623464e-09	Firmicutes	Bacilli	Bacillales	Staphylococcaceae	Staphylococcus	Staphylococcus aureus	7763	60.72087826678326	10	0
2603879548	Ga0054813_14	1485	381469	395193	13724	12	10	0.8333333333333334	15k	6.898500917946597e-09	Firmicutes	Bacilli	Bacillales	Staphylococcaceae	Staphylococcus	Staphylococcus aureus	7763	60.72087826678326	10	0
2603879578	Ga0057300_102	1486	1345130	1357498	12368	13	9	0.6923076923076923	15k	6.9164097500792386e-09	Firmicutes	Bacilli	Bacillales	Staphylococcaceae	Staphylococcus	Staphylococcus aureus	30	40.80629913424221	9	0
2634166473	Ga0081692_11	1487	135993	142662	6669	12	5	0.4166666666666667	10k	6.916847011836141e-09	Proteobacteria	Gammaproteobacteria	Xanthomonadales	Xanthomonadaceae	Xanthomonas	Xanthomonas translucens	7159	7.809766581696406	3	2
2739368072	Ga0181085_11	1488	3871358	3875318	3960	5	5	1.0	10k	6.981219109519405e-09	Actinobacteria	Actinobacteria	Streptomycetales	Streptomycetaceae	Streptomyces	Streptomyces sp. 1	7415	31.565656565656564	1	4
2602041551	Ga0036872_11	1489	1038780	1045621	6841	13	5	0.3846153846153846	10k	6.996630790390077e-09	Proteobacteria	Gammaproteobacteria	Pasteurellales	Pasteurellaceae	Pasteurella	Pasteurella multocida	8140	7.027762472872837	1	4
647533213	NZ_GG700560	1490	959358	976526	17168	16	10	0.625	20k	7.0222614344578385e-09	Firmicutes	Bacilli	Bacillales	Staphylococcaceae	Staphylococcus	Staphylococcus aureus	10442	36.4049394221808	10	0
2558860617	AJCU01000001	1491	1007732	1021456	13724	12	10	0.8333333333333334	15k	7.043886841188918e-09	Firmicutes	Bacilli	Bacillales	Staphylococcaceae	Staphylococcus	Staphylococcus aureus	7763	60.72087826678326	10	0
2590828502	JDAA01000001	1492	390106	403830	13724	12	10	0.8333333333333334	15k	7.0458444337889085e-09	Firmicutes	Bacilli	Bacillales	Staphylococcaceae	Staphylococcus	Staphylococcus aureus	7763	60.72087826678326	10	0
2506381013	Draft98_scaffold00001	1493	2852211	2854835	2624	7	5	0.7142857142857143	10k	7.0906144783400994e-09	Cyanobacteria	unclassified	Oscillatoriales	Microcoleaceae	Planktothrix	Planktothrix prolifica	13473	34.02656794425087	3	2
2654588012	Ga0111280_11	1494	2855223	2870280	15057	20	7	0.35	15k	7.111430825024285e-09	Firmicutes	Bacilli	Bacillales	Bacillaceae	Bacillus	Bacillus thuringiensis	13590	7.97303579730358	4	3
2519899780	CP003302	1495	1636	7989	6353	10	6	0.6	10k	7.1532665285238835e-09	Proteobacteria	Gammaproteobacteria	Enterobacterales	Enterobacteriaceae	Escherichia	Escherichia coli	12099	20.399811112860064	3	3
2563366572	CP007183	1496	1578705	1580889	2184	4	4	1.0	10k	7.191095361984491e-09	Proteobacteria	Epsilonproteobacteria	Campylobacterales	Campylobacteraceae	Campylobacter	Campylobacter coli	11837	29.304029304029303	4	0
2505679100	CYA406DRAFT_scaffold00001	1497	2595049	2597673	2624	7	5	0.7142857142857143	10k	7.191290042913311e-09	Cyanobacteria	unclassified	Oscillatoriales	Microcoleaceae	Planktothrix	Planktothrix prolifica	13473	34.02656794425087	3	2
2728369341	Ga0174722_11	1498	47609	49401	1792	4	4	1.0	10k	7.196148912158828e-09	Proteobacteria	Gammaproteobacteria	Enterobacterales	Enterobacteriaceae	Salmonella	Salmonella enterica	754	35.714285714285715	2	2
2718218376	Ga0175883_11	1499	47609	49401	1792	4	4	1.0	10k	7.202100688464825e-09	Proteobacteria	Gammaproteobacteria	Enterobacterales	Enterobacteriaceae	Salmonella	Salmonella enterica	754	35.714285714285715	2	2
2721755628	Ga0175242_12	1500	47609	49401	1792	4	4	1.0	10k	7.202349571458119e-09	Proteobacteria	Gammaproteobacteria	Enterobacterales	Enterobacteriaceae	Salmonella	Salmonella enterica	754	35.714285714285715	2	2
2630968960	Ga0072455_11	1501	743551	754066	10515	16	6	0.375	10k	7.203459571050191e-09	Proteobacteria	Gammaproteobacteria	Vibrionales	Vibrionaceae	Vibrio	Vibrio cholerae	3248	7.703281027104136	4	2
2590828501	JDAD01000003	1504	316924	330648	13724	12	10	0.8333333333333334	15k	7.21831753889329e-09	Firmicutes	Bacilli	Bacillales	Staphylococcaceae	Staphylococcus	Staphylococcus aureus	7763	60.72087826678326	10	0
2648501478	Ga0100925_11	1505	1556861	1565805	8944	12	5	0.4166666666666667	10k	7.232672099492563e-09	Firmicutes	Bacilli	Lactobacillales	Streptococcaceae	Streptococcus	Streptococcus thermophilus	44	5.823270721526536	5	0
2687453524	Ga0129158_11	1506	1631172	1634034	2862	7	5	0.7142857142857143	10k	7.2362576372038415e-09	Proteobacteria	Deltaproteobacteria	unclassified	Candidatus Desulfofervidaceae	Candidatus Desulfofervidus	Candidatus Desulfofervidus auxilii	5974	31.196965159229315	2	3
2558860492	AIVX01000001	1507	1004674	1018398	13724	12	10	0.8333333333333334	15k	7.240156636607476e-09	Firmicutes	Bacilli	Bacillales	Staphylococcaceae	Staphylococcus	Staphylococcus aureus	7763	60.72087826678326	10	0
2558860501	AIWG01000031	1508	1004063	1017787	13724	12	10	0.8333333333333334	15k	7.246088286081484e-09	Firmicutes	Bacilli	Bacillales	Staphylococcaceae	Staphylococcus	Staphylococcus aureus	7763	60.72087826678326	10	0
2721755526	Ga0175329_12	1509	1405809	1408074	2265	6	4	0.6666666666666666	10k	7.254057670147832e-09	Actinobacteria	Actinobacteria	Corynebacteriales	Mycobacteriaceae	Mycobacterium	Mycobacterium chimaera	11165	18.8373804267844	2	2
2506485002	Contig317	1510	1656043	1682273	26230	35	9	0.2571428571428571	30k	7.308504595724866e-09	Cyanobacteria	unclassified	Nostocales	Nostocaceae	Anabaena	Anabaena sp. PCC 7108	39	7.146669571374108	7	2
2663763045	Ga0105948_11	1511	996636	998634	1998	5	4	0.8	10k	7.341202711195331e-09	Proteobacteria	Alphaproteobacteria	Rhizobiales	Phyllobacteriaceae	Hoeflea	Hoeflea phototrophica	4771	25.625625625625624	2	2
2545824671	AQGA01000003	1513	1002833	1016557	13724	12	10	0.8333333333333334	15k	7.47981240798508e-09	Firmicutes	Bacilli	Bacillales	Staphylococcaceae	Staphylococcus	Staphylococcus aureus	7763	60.72087826678326	10	0
2630968402	Ga0069378_12	1514	637835	642723	4888	9	6	0.6666666666666666	10k	7.497925284559145e-09	Proteobacteria	Betaproteobacteria	Burkholderiales	Comamonadaceae	Serpentinomonas	Serpentinomonas mccroryi	12534	29.45990180032733	4	2
2571042258	JBPK01000005	1515	123477	138279	14802	15	11	0.7333333333333333	15k	7.509941186780221e-09	Firmicutes	Bacilli	Bacillales	Staphylococcaceae	Staphylococcus	Staphylococcus aureus	5603	65.94153943160835	11	0
2639762932	Ga0077965_11	1516	1541027	1549974	8947	13	5	0.3846153846153846	10k	7.532689390829544e-09	Firmicutes	Bacilli	Lactobacillales	Streptococcaceae	Streptococcus	Streptococcus thermophilus	44	5.37352443019147	5	0
2593338609	JEUG01000003	1517	123317	138119	14802	15	11	0.7333333333333333	15k	7.560071755557813e-09	Firmicutes	Bacilli	Bacillales	Staphylococcaceae	Staphylococcus	Staphylococcus aureus	5603	65.94153943160835	11	0
2571042720	JEBD01000003	1518	365500	380302	14802	15	11	0.7333333333333333	15k	7.580368015412043e-09	Firmicutes	Bacilli	Bacillales	Staphylococcaceae	Staphylococcus	Staphylococcus aureus	5603	65.94153943160835	11	0
2703718903	Ga0122884_103	1519	1851	12646	10795	10	10	1.0	10k	7.584591272912467e-09	Firmicutes	Bacilli	Bacillales	Staphylococcaceae	Staphylococcus	Staphylococcus aureus	15751	92.63547938860584	10	0
2718218441	Ga0175214_11	1520	522770	527690	4920	10	5	0.5	10k	7.606448163738527e-09	Cyanobacteria	unclassified	Synechococcales	Synechococcaceae	Synechococcus	Synechococcus sp. SynAce01	7416	12.703252032520323	2	3
2698536445	Ga0121826_107	1521	1851	12646	10795	10	10	1.0	10k	7.621177626617507e-09	Firmicutes	Bacilli	Bacillales	Staphylococcaceae	Staphylococcus	Staphylococcus aureus	15751	92.63547938860584	10	0
2675903478	Ga0119741_104	1522	286979	297774	10795	10	10	1.0	10k	7.659535173808824e-09	Firmicutes	Bacilli	Bacillales	Staphylococcaceae	Staphylococcus	Staphylococcus aureus	15751	92.63547938860584	10	0
2558860590	AJBP01000001	1523	1009915	1023639	13724	12	10	0.8333333333333334	15k	7.665497376321374e-09	Firmicutes	Bacilli	Bacillales	Staphylococcaceae	Staphylococcus	Staphylococcus aureus	7763	60.72087826678326	10	0
2681813289	Ga0122944_103	1524	286693	297488	10795	10	10	1.0	10k	7.674314914787395e-09	Firmicutes	Bacilli	Bacillales	Staphylococcaceae	Staphylococcus	Staphylococcus aureus	15751	92.63547938860584	10	0
2602041807	Ga0057108_103	1525	365476	380278	14802	15	11	0.7333333333333333	15k	7.710279204779525e-09	Firmicutes	Bacilli	Bacillales	Staphylococcaceae	Staphylococcus	Staphylococcus aureus	5603	65.94153943160835	11	0
2603879581	Ga0057332_14	1526	374364	388013	13649	14	10	0.7142857142857143	15k	7.732769134400271e-09	Firmicutes	Bacilli	Bacillales	Staphylococcaceae	Staphylococcus	Staphylococcus aureus	14556	52.33245763687555	10	0
2568526187	JDGX01000002	1527	311605	326407	14802	15	11	0.7333333333333333	15k	7.734867492181299e-09	Firmicutes	Bacilli	Bacillales	Staphylococcaceae	Staphylococcus	Staphylococcus aureus	5603	65.94153943160835	11	0
2703718944	Ga0122960_105	1528	286984	297779	10795	10	10	1.0	10k	7.765488058478682e-09	Firmicutes	Bacilli	Bacillales	Staphylococcaceae	Staphylococcus	Staphylococcus aureus	15751	92.63547938860584	10	0
2703718919	Ga0122914_104	1529	286676	297471	10795	10	10	1.0	10k	7.767078940019691e-09	Firmicutes	Bacilli	Bacillales	Staphylococcaceae	Staphylococcus	Staphylococcus aureus	15751	92.63547938860584	10	0
2698536483	Ga0122935_103	1530	286711	297506	10795	10	10	1.0	10k	7.773362235643314e-09	Firmicutes	Bacilli	Bacillales	Staphylococcaceae	Staphylococcus	Staphylococcus aureus	15751	92.63547938860584	10	0
2703719397	Ga0121817_103	1531	326711	337506	10795	10	10	1.0	10k	7.780238368511035e-09	Firmicutes	Bacilli	Bacillales	Staphylococcaceae	Staphylococcus	Staphylococcus aureus	15751	92.63547938860584	10	0
2681813288	Ga0122940_103	1532	287009	297804	10795	10	10	1.0	10k	7.792077605051276e-09	Firmicutes	Bacilli	Bacillales	Staphylococcaceae	Staphylococcus	Staphylococcus aureus	15751	92.63547938860584	10	0
2703718908	Ga0122894_104	1533	275706	286501	10795	10	10	1.0	10k	7.803263268811708e-09	Firmicutes	Bacilli	Bacillales	Staphylococcaceae	Staphylococcus	Staphylococcus aureus	14046	92.63547938860584	10	0
2703719406	Ga0121843_102	1534	381716	392511	10795	10	10	1.0	10k	7.810084240110175e-09	Firmicutes	Bacilli	Bacillales	Staphylococcaceae	Staphylococcus	Staphylococcus aureus	15751	92.63547938860584	10	0
2695420883	Ga0121814_103	1535	275692	286487	10795	10	10	1.0	10k	7.817164765080687e-09	Firmicutes	Bacilli	Bacillales	Staphylococcaceae	Staphylococcus	Staphylococcus aureus	15751	92.63547938860584	10	0
2517572024	A3MYDRAFT_scaffold1.1	1536	128198	134197	5999	12	5	0.4166666666666667	10k	7.818935111579074e-09	Cyanobacteria	unclassified	Oscillatoriales	unclassified	unclassified	filamentous cyanobacterium ESFC-1	15082	8.682002555981553	3	2
2571042918	U741DRAFT_scf7180000000002_quiver.1	1537	675673	676867	1194	4	4	1.0	10k	7.845287651522765e-09	Proteobacteria	Gammaproteobacteria	Nevskiales	Sinobacteraceae	Polycyclovorans	Polycyclovorans algicola	1146	53.60134003350084	2	2
2568526350	JBNG01000005	1538	433845	447569	13724	12	10	0.8333333333333334	15k	7.856446479996327e-09	Firmicutes	Bacilli	Bacillales	Staphylococcaceae	Staphylococcus	Staphylococcus aureus	7763	60.72087826678326	10	0
2574180028	JDHT01000005	1539	286874	297669	10795	10	10	1.0	10k	7.859088475772707e-09	Firmicutes	Bacilli	Bacillales	Staphylococcaceae	Staphylococcus	Staphylococcus aureus	3868	92.63547938860584	10	0
2718217748	Ga0175662_16	1541	3475	5561	2086	6	4	0.6666666666666666	10k	7.888947378458637e-09	Proteobacteria	Alphaproteobacteria	Rhodospirillales	Acetobacteraceae	Kozakia	Kozakia baliensis	11628	20.45381911153723	3	1
2603879800	Ga0057379_116	1542	373086	388675	15589	14	11	0.7857142857142857	15k	7.896477400168598e-09	Firmicutes	Bacilli	Bacillales	Staphylococcaceae	Staphylococcus	Staphylococcus aureus	6017	67.08484920685831	11	0
647533215	NZ_GG731513	1543	931358	944081	12723	12	9	0.75	15k	7.897815718557082e-09	Firmicutes	Bacilli	Bacillales	Staphylococcaceae	Staphylococcus	Staphylococcus aureus	4772	42.97335534072153	9	0
2603880129	Ga0057243_107	1544	316551	330267	13716	12	9	0.75	15k	7.950323398727175e-09	Firmicutes	Bacilli	Bacillales	Staphylococcaceae	Staphylococcus	Staphylococcus aureus	5063	39.86220472440945	9	0
2675903285	Ga0121803_104	1545	286656	297473	10817	10	10	1.0	10k	7.951488930789153e-09	Firmicutes	Bacilli	Bacillales	Staphylococcaceae	Staphylococcus	Staphylococcus aureus	5605	92.44707405010632	10	0
2636415659	Ga0069343_11	1547	1293523	1304098	10575	14	5	0.3571428571428571	10k	8.075742067562367e-09	Proteobacteria	Epsilonproteobacteria	Campylobacterales	Campylobacteraceae	Campylobacter	Campylobacter lari	12816	4.221546774738264	3	2
2593338683	JDZF01000003	1548	446788	461667	14879	13	11	0.8461538461538461	15k	8.084943359768734e-09	Firmicutes	Bacilli	Bacillales	Staphylococcaceae	Staphylococcus	Staphylococcus aureus	15068	75.69263856648762	11	0
2579778796	NoneDRAFT_CAUJ01000007_1.7	1549	34848	44826	9978	21	8	0.3809523809523809	10k	8.095037485154081e-09	Firmicutes	Bacilli	Lactobacillales	Streptococcaceae	Streptococcus	Streptococcus oralis	6678	19.547766992144624	8	0
2700988708	Ga0139236_11	1550	2736019	2743484	7465	13	5	0.3846153846153846	10k	8.096339069365661e-09	Proteobacteria	Deltaproteobacteria	Desulfovibrionales	Desulfovibrionaceae	Desulfovibrio	Desulfovibrio sp. G11	12068	6.440311195836985	3	2
2558860574	AIYZ01000004	1551	401680	415404	13724	12	10	0.8333333333333334	15k	8.134609295955409e-09	Firmicutes	Bacilli	Bacillales	Staphylococcaceae	Staphylococcus	Staphylococcus aureus	12193	60.72087826678326	10	0
2703719414	Ga0121859_104	1552	63586	78388	14802	15	11	0.7333333333333333	15k	8.16494451806616e-09	Firmicutes	Bacilli	Bacillales	Staphylococcaceae	Staphylococcus	Staphylococcus aureus	5603	65.94153943160835	11	0
2568526462	JBAL01000004	1553	6192	19916	13724	12	10	0.8333333333333334	15k	8.222208891845188e-09	Firmicutes	Bacilli	Bacillales	Staphylococcaceae	Staphylococcus	Staphylococcus aureus	15084	60.72087826678326	10	0
2558860599	AJCB01000001	1554	1002842	1016713	13871	12	10	0.8333333333333334	15k	8.249544789278993e-09	Firmicutes	Bacilli	Bacillales	Staphylococcaceae	Staphylococcus	Staphylococcus aureus	7763	60.07737966500853	10	0
2703718920	Ga0122918_103	1555	56667	71546	14879	13	11	0.8461538461538461	15k	8.26732100662633e-09	Firmicutes	Bacilli	Bacillales	Staphylococcaceae	Staphylococcus	Staphylococcus aureus	15068	75.69263856648762	11	0
647533216	NZ_GG730269	1556	961782	979013	17231	15	10	0.6666666666666666	20k	8.277817446536152e-09	Firmicutes	Bacilli	Bacillales	Staphylococcaceae	Staphylococcus	Staphylococcus aureus	10442	38.68995802139555	10	0
2558860494	AIVZ01000012	1557	175649	187893	12244	14	9	0.6428571428571429	15k	8.278402388588313e-09	Firmicutes	Bacilli	Bacillales	Staphylococcaceae	Staphylococcus	Staphylococcus aureus	13474	38.2753068558361	9	0
2513237127	XfPR8X_Xylella.1	1558	1036247	1047344	11097	16	6	0.375	10k	8.293250151229961e-09	Proteobacteria	Gammaproteobacteria	Xanthomonadales	Xanthomonadaceae	Xylella	Xylella fastidiosa	6227	7.299270072992701	5	1
2703719407	Ga0121845_104	1559	286734	301613	14879	13	11	0.8461538461538461	15k	8.302412507538295e-09	Firmicutes	Bacilli	Bacillales	Staphylococcaceae	Staphylococcus	Staphylococcus aureus	8807	75.69263856648762	11	0
2510065083	PatmiDRAFT_Scaffold1.1	1560	197176	199617	2441	6	4	0.6666666666666666	10k	8.304221654858013e-09	Actinobacteria	Thermoleophilia	Solirubrobacterales	Patulibacteraceae	Patulibacter	Patulibacter minatonensis	9030	17.479175201420183	2	2
2648501872	Ga0081683_11	1561	1363239	1373200	9961	14	5	0.3571428571428571	10k	8.309981562338732e-09	Proteobacteria	Epsilonproteobacteria	Campylobacterales	Campylobacteraceae	Campylobacter	Campylobacter lari	9302	4.481764596210937	3	2
2509276056	Dacsa_Contig126.1	1562	105978	106860	882	4	4	1.0	10k	8.318365506215226e-09	Cyanobacteria	unclassified	Synechococcales	Synechococcaceae	Dactylococcopsis	Dactylococcopsis salina	2755	72.562358276644	2	2
2561511185	CP003924	1564	195211	197786	2575	5	4	0.8	10k	8.357292179707412e-09	Actinobacteria	Actinobacteria	Corynebacteriales	Corynebacteriaceae	Corynebacterium	Corynebacterium maris	9985	19.883495145631063	1	3
2590828291	JDCR01000002	1566	381852	395576	13724	12	10	0.8333333333333334	15k	8.380218267463054e-09	Firmicutes	Bacilli	Bacillales	Staphylococcaceae	Staphylococcus	Staphylococcus aureus	7763	60.72087826678326	10	0
644736350	NC_013173	1567	2887127	2896122	8995	14	5	0.3571428571428571	10k	8.411973228738032e-09	Proteobacteria	Deltaproteobacteria	Desulfovibrionales	Desulfomicrobiaceae	Desulfomicrobium	Desulfomicrobium baculatum	15660	4.963074724053046	5	0
2651869734	Ga0100936_11	1568	1889520	1915192	25672	35	10	0.2857142857142857	30k	8.46373917744468e-09	Cyanobacteria	unclassified	Nostocales	Nostocaceae	Anabaena	Anabaena sp. WA102	15083	11.12941281218003	8	2
2687453642	Ga0133486_11	1570	3601968	3603529	1561	4	4	1.0	10k	8.57533213930242e-09	Proteobacteria	Gammaproteobacteria	Alteromonadales	Alteromonadaceae	Alteromonas	Alteromonas mediterranea	5975	40.99935938500961	2	2
2574180323	JDXS01000003	1571	1010348	1022716	12368	14	9	0.6428571428571429	15k	8.677033494967671e-09	Firmicutes	Bacilli	Bacillales	Staphylococcaceae	Staphylococcus	Staphylococcus aureus	30	37.89156348179634	9	0
2503538028	HspPCC7418_contig150	1572	864023	867425	3402	10	5	0.5	10k	8.690220907103638e-09	Cyanobacteria	unclassified	Chroococcales	Aphanothecaceae	Halothece	Halothece sp. PCC 7418	756	18.37154614932393	4	1
2593338816	JBRX01000003	1573	51434	66313	14879	13	11	0.8461538461538461	15k	8.701830026541913e-09	Firmicutes	Bacilli	Bacillales	Staphylococcaceae	Staphylococcus	Staphylococcus aureus	15068	75.69263856648762	11	0
2687453300	Ga0125271_11	1574	54759	73999	19240	23	8	0.3478260869565217	20k	8.722753849398947e-09	Proteobacteria	Gammaproteobacteria	Enterobacterales	Enterobacteriaceae	Escherichia	Escherichia coli	34	9.256078821296212	4	4
2574180018	JBMM01000004	1575	441503	456305	14802	15	11	0.7333333333333333	15k	8.73074563469874e-09	Firmicutes	Bacilli	Bacillales	Staphylococcaceae	Staphylococcus	Staphylococcus aureus	5603	65.94153943160835	11	0
2521172685	CP003917	1576	3632472	3634033	1561	4	4	1.0	10k	8.773517844673682e-09	Proteobacteria	Gammaproteobacteria	Alteromonadales	Alteromonadaceae	Alteromonas	Alteromonas mediterranea	5975	40.99935938500961	2	2
2603880128	Ga0057234_107	1577	94768	108492	13724	12	10	0.8333333333333334	15k	8.789669135937993e-09	Firmicutes	Bacilli	Bacillales	Staphylococcaceae	Staphylococcus	Staphylococcus aureus	7763	60.72087826678326	10	0
2574180359	JBNO01000002	1578	442326	457128	14802	15	11	0.7333333333333333	15k	8.818249329313324e-09	Firmicutes	Bacilli	Bacillales	Staphylococcaceae	Staphylococcus	Staphylococcus aureus	5603	65.94153943160835	11	0
2582581097	JDJE01000005	1579	164298	179177	14879	13	11	0.8461538461538461	15k	8.856992678561567e-09	Firmicutes	Bacilli	Bacillales	Staphylococcaceae	Staphylococcus	Staphylococcus aureus	15068	75.69263856648762	11	0
2671180521	Ga0119726_103	1580	21007	31802	10795	10	10	1.0	10k	8.870409769470816e-09	Firmicutes	Bacilli	Bacillales	Staphylococcaceae	Staphylococcus	Staphylococcus aureus	15751	92.63547938860584	10	0
2728369624	Ga0128235_102	1581	831	11626	10795	10	10	1.0	10k	8.883299852122906e-09	Firmicutes	Bacilli	Bacillales	Staphylococcaceae	Staphylococcus	Staphylococcus aureus	15751	92.63547938860584	10	0
2703719398	Ga0121819_103	1582	411459	426338	14879	13	11	0.8461538461538461	15k	8.905952185735265e-09	Firmicutes	Bacilli	Bacillales	Staphylococcaceae	Staphylococcus	Staphylococcus aureus	15068	75.69263856648762	11	0
2568526041	JBNQ01000001	1583	405821	420623	14802	15	11	0.7333333333333333	15k	9.005162965379473e-09	Firmicutes	Bacilli	Bacillales	Staphylococcaceae	Staphylococcus	Staphylococcus aureus	5603	65.94153943160835	11	0
2590828747	JEPX01000002	1584	406290	421092	14802	15	11	0.7333333333333333	15k	9.038360481605131e-09	Firmicutes	Bacilli	Bacillales	Staphylococcaceae	Staphylococcus	Staphylococcus aureus	5603	65.94153943160835	11	0
2636416064	Ga0079820_11	1585	3660434	3666784	6350	6	5	0.8333333333333334	10k	9.072138310227696e-09	Proteobacteria	Gammaproteobacteria	Pseudomonadales	Pseudomonadaceae	Pseudomonas	Pseudomonas chlororaphis	210	16.404199475065617	2	3
647533226	NZ_GG700615	1586	954254	971422	17168	17	10	0.5882352941176471	20k	9.073345320706052e-09	Firmicutes	Bacilli	Bacillales	Staphylococcaceae	Staphylococcus	Staphylococcus aureus	10442	34.26347239734664	10	0
2639762859	Ga0069373_17	1587	3414548	3416082	1534	4	4	1.0	10k	9.10521804242956e-09	Proteobacteria	Gammaproteobacteria	Pseudomonadales	Pseudomonadaceae	Azotobacter	Azotobacter chroococcum	1799	41.720990873533246	2	2
2582581100	JECE01000004	1588	446335	461214	14879	13	11	0.8461538461538461	15k	9.135102254325548e-09	Firmicutes	Bacilli	Bacillales	Staphylococcaceae	Staphylococcus	Staphylococcus aureus	15068	75.69263856648762	11	0
2540341182	CP003745	1589	1941125	1953580	12455	7	6	0.8571428571428571	10k	9.152047700929966e-09	Proteobacteria	Gammaproteobacteria	Pasteurellales	Pasteurellaceae	Bibersteinia	Bibersteinia trehalosi	13475	14.86494236393875	5	1
2506381000	NIVACYA15_scaffold00001	1590	1629046	1632799	3753	10	6	0.6	10k	9.156804405610044e-09	Cyanobacteria	unclassified	Oscillatoriales	Microcoleaceae	Planktothrix	Planktothrix agardhii	13591	34.53237410071942	4	2
647533214	NZ_GG700574	1591	952654	969822	17168	16	10	0.625	20k	9.207694754684969e-09	Firmicutes	Bacilli	Bacillales	Staphylococcaceae	Staphylococcus	Staphylococcus aureus	10442	36.4049394221808	10	0
2703719392	Ga0121807_102	1592	635715	650517	14802	15	11	0.7333333333333333	15k	9.210991791080038e-09	Firmicutes	Bacilli	Bacillales	Staphylococcaceae	Staphylococcus	Staphylococcus aureus	9031	65.94153943160835	11	0
2554235399	CP004851	1593	3541057	3542618	1561	4	4	1.0	10k	9.224889323229749e-09	Proteobacteria	Gammaproteobacteria	Alteromonadales	Alteromonadaceae	Alteromonas	Alteromonas mediterranea	5975	40.99935938500961	2	2
2568526695	JDIZ01000003	1594	286868	297663	10795	10	10	1.0	10k	9.229071603231933e-09	Firmicutes	Bacilli	Bacillales	Staphylococcaceae	Staphylococcus	Staphylococcus aureus	15751	92.63547938860584	10	0
2554235401	CP004855	1595	3481754	3483315	1561	4	4	1.0	10k	9.263994885530816e-09	Proteobacteria	Gammaproteobacteria	Alteromonadales	Alteromonadaceae	Alteromonas	Alteromonas mediterranea	5975	40.99935938500961	2	2
2698536421	Ga0122888_104	1596	286734	301613	14879	13	11	0.8461538461538461	15k	9.268092307345814e-09	Firmicutes	Bacilli	Bacillales	Staphylococcaceae	Staphylococcus	Staphylococcus aureus	15068	75.69263856648762	11	0
2703718922	Ga0122920_102	1597	286972	301851	14879	13	11	0.8461538461538461	15k	9.275166262892493e-09	Firmicutes	Bacilli	Bacillales	Staphylococcaceae	Staphylococcus	Staphylococcus aureus	15068	75.69263856648762	11	0
2703718918	Ga0122913_102	1598	60749	75551	14802	15	11	0.7333333333333333	15k	9.302223636083769e-09	Firmicutes	Bacilli	Bacillales	Staphylococcaceae	Staphylococcus	Staphylococcus aureus	5603	65.94153943160835	11	0
2681813296	Ga0119724_104	1599	55689	70491	14802	15	11	0.7333333333333333	15k	9.343040083284969e-09	Firmicutes	Bacilli	Bacillales	Staphylococcaceae	Staphylococcus	Staphylococcus aureus	5603	65.94153943160835	11	0
2603879893	Ga0057216_17	1600	94679	108405	13726	12	10	0.8333333333333334	15k	9.356278520922366e-09	Firmicutes	Bacilli	Bacillales	Staphylococcaceae	Staphylococcus	Staphylococcus aureus	15084	60.71203069600272	10	0
2603879779	Ga0057219_15	1601	434125	447798	13673	12	10	0.8333333333333334	15k	9.375294080903544e-09	Firmicutes	Bacilli	Bacillales	Staphylococcaceae	Staphylococcus	Staphylococcus aureus	1148	60.94736585484775	10	0
2506520043	Thith_Contig20	1602	958282	976519	18237	34	9	0.2647058823529412	20k	9.4683974956092e-09	Proteobacteria	Gammaproteobacteria	Chromatiales	Ectothiorhodospiraceae	Thioalkalivibrio	Thioalkalivibrio paradoxus	5976	10.581268203942212	6	3
2522572100	H961DRAFT_scaffold00001.1	1603	502303	504488	2185	7	6	0.8571428571428571	10k	9.472235126275716e-09	Actinobacteria	Actinobacteria	Micrococcales	Microbacteriaceae	Microbacterium	Microbacterium sp. URHA0036	3869	84.73357306309252	3	3
2687453526	Ga0133485_12	1604	3619419	3620980	1561	4	4	1.0	10k	9.540740020360016e-09	Proteobacteria	Gammaproteobacteria	Alteromonadales	Alteromonadaceae	Alteromonas	Alteromonas mediterranea	5975	40.99935938500961	2	2
2506485002	Contig317	1605	1035783	1038931	3148	10	5	0.5	10k	9.555884338550949e-09	Cyanobacteria	unclassified	Nostocales	Nostocaceae	Anabaena	Anabaena sp. PCC 7108	11629	19.853875476493013	3	2
2643221785	Ga0102303_104	1606	118699	138737	20038	27	10	0.3703703703703703	20k	9.582108350062264e-09	Firmicutes	Bacilli	Bacillales	Paenibacillaceae	Paenibacillus	Paenibacillus sp. Leaf72	40	18.483400058407543	7	3
2590828755	JEQI01000002	1607	364236	379038	14802	15	11	0.7333333333333333	15k	9.582935876135512e-09	Firmicutes	Bacilli	Bacillales	Staphylococcaceae	Staphylococcus	Staphylococcus aureus	5603	65.94153943160835	11	0
2568526189	JBQV01000001	1608	1314312	1326680	12368	14	9	0.6428571428571429	15k	9.610378859429916e-09	Firmicutes	Bacilli	Bacillales	Staphylococcaceae	Staphylococcus	Staphylococcus aureus	30	37.89156348179634	9	0
2571042486	JBGR01000001	1609	1226555	1238923	12368	14	9	0.6428571428571429	15k	9.614304423522304e-09	Firmicutes	Bacilli	Bacillales	Staphylococcaceae	Staphylococcus	Staphylococcus aureus	30	37.89156348179634	9	0
647533212	NZ_GG749056	1610	963617	981082	17465	16	10	0.625	20k	9.642373898847444e-09	Firmicutes	Bacilli	Bacillales	Staphylococcaceae	Staphylococcus	Staphylococcus aureus	10442	35.785857429144	10	0
2687453115	Ga0125124_13	1611	4470276	4471832	1556	7	4	0.5714285714285714	10k	9.65164186397811e-09	Proteobacteria	Gammaproteobacteria	Enterobacterales	Enterobacteriaceae	Shigella	Shigella flexneri	6024	23.50348879911862	4	0
2671181168	Ga0122915_103	1612	323929	338808	14879	13	11	0.8461538461538461	15k	9.652743945471912e-09	Firmicutes	Bacilli	Bacillales	Staphylococcaceae	Staphylococcus	Staphylococcus aureus	15068	75.69263856648762	11	0
2593338663	JDMX01000006	1613	127333	138128	10795	10	10	1.0	10k	9.667956594437571e-09	Firmicutes	Bacilli	Bacillales	Staphylococcaceae	Staphylococcus	Staphylococcus aureus	15751	92.63547938860584	10	0
2693429531	Ga0119722_101	1614	2365	15959	13594	14	10	0.7142857142857143	15k	9.6828284669169e-09	Firmicutes	Bacilli	Bacillales	Staphylococcaceae	Staphylococcus	Staphylococcus aureus	5603	52.54418966350702	10	0
2603879793	Ga0057317_15	1615	382970	396694	13724	12	10	0.8333333333333334	15k	9.717316333114029e-09	Firmicutes	Bacilli	Bacillales	Staphylococcaceae	Staphylococcus	Staphylococcus aureus	7763	60.72087826678326	10	0
2703718925	Ga0122923_104	1616	59523	74402	14879	13	11	0.8461538461538461	15k	9.718013242589696e-09	Firmicutes	Bacilli	Bacillales	Staphylococcaceae	Staphylococcus	Staphylococcus aureus	15068	75.69263856648762	11	0
2602041750	Ga0057310_107	1617	373719	391458	17739	17	11	0.6470588235294118	20k	9.740549432612641e-09	Firmicutes	Bacilli	Bacillales	Staphylococcaceae	Staphylococcus	Staphylococcus aureus	6876	48.55038582319449	11	0
2703718932	Ga0122933_102	1618	56667	71546	14879	13	11	0.8461538461538461	15k	9.759738245634802e-09	Firmicutes	Bacilli	Bacillales	Staphylococcaceae	Staphylococcus	Staphylococcus aureus	15068	75.69263856648762	11	0
2703718913	Ga0122902_103	1619	51609	66488	14879	13	11	0.8461538461538461	15k	9.77050868086412e-09	Firmicutes	Bacilli	Bacillales	Staphylococcaceae	Staphylococcus	Staphylococcus aureus	15068	75.69263856648762	11	0
2703719421	Ga0121872_102	1620	58735	73614	14879	13	11	0.8461538461538461	15k	9.788811575415685e-09	Firmicutes	Bacilli	Bacillales	Staphylococcaceae	Staphylococcus	Staphylococcus aureus	15068	75.69263856648762	11	0
2558860624	AJDD01000001	1621	384415	398139	13724	12	10	0.8333333333333334	15k	9.790471806179928e-09	Firmicutes	Bacilli	Bacillales	Staphylococcaceae	Staphylococcus	Staphylococcus aureus	6265	60.72087826678326	10	0
2703719390	Ga0121801_104	1622	51608	66487	14879	13	11	0.8461538461538461	15k	9.811023563578996e-09	Firmicutes	Bacilli	Bacillales	Staphylococcaceae	Staphylococcus	Staphylococcus aureus	15068	75.69263856648762	11	0
2703718943	Ga0122956_102	1623	56819	71698	14879	13	11	0.8461538461538461	15k	9.830739764016936e-09	Firmicutes	Bacilli	Bacillales	Staphylococcaceae	Staphylococcus	Staphylococcus aureus	15068	75.69263856648762	11	0
2675903441	Ga0121857_104	1624	286972	301851	14879	13	11	0.8461538461538461	15k	9.831072429463949e-09	Firmicutes	Bacilli	Bacillales	Staphylococcaceae	Staphylococcus	Staphylococcus aureus	15068	75.69263856648762	11	0
2541047007	CP003347	1625	1143868	1146133	2265	6	4	0.6666666666666666	10k	9.865768668038037e-09	Actinobacteria	Actinobacteria	Corynebacteriales	Mycobacteriaceae	Mycobacterium	Mycobacterium intracellulare	9303	18.8373804267844	2	2
2558860557	AIYM01000002	1626	97914	111638	13724	12	10	0.8333333333333334	15k	9.867694592098507e-09	Firmicutes	Bacilli	Bacillales	Staphylococcaceae	Staphylococcus	Staphylococcus aureus	7763	60.72087826678326	10	0
2590828595	JCYL01000003	1627	316625	330349	13724	12	10	0.8333333333333334	15k	9.875276953368876e-09	Firmicutes	Bacilli	Bacillales	Staphylococcaceae	Staphylococcus	Staphylococcus aureus	7763	60.72087826678326	10	0
2590828489	JDEE01000002	1628	286093	299817	13724	12	10	0.8333333333333334	15k	9.918206991661256e-09	Firmicutes	Bacilli	Bacillales	Staphylococcaceae	Staphylococcus	Staphylococcus aureus	7763	60.72087826678326	10	0
2508501067	OpiT1DRAFT_OBC.2	1629	1493876	1499899	6023	10	5	0.5	10k	9.94758716878126e-09	Verrucomicrobia	Opitutae	Opitutales	Opitutaceae	unclassified	Opitutaceae bacterium TAV1	3250	10.376888593724058	4	1
2639762814	Ga0078269_11	1630	2327499	2335517	8018	16	7	0.4375	10k	9.956448065850406e-09	Proteobacteria	Gammaproteobacteria	Enterobacterales	Morganellaceae	Photorhabdus	Photorhabdus thracensis	10451	18.71570217011724	6	1
2597489902	Ga0046285_gi506993485.1	1631	3704527	3706449	1922	5	4	0.8	10k	9.964930671287647e-09	Proteobacteria	Gammaproteobacteria	Enterobacterales	Morganellaceae	Providencia	Providencia rettgeri	15661	26.63891779396462	1	3
2558860567	AIYX01000008	1632	94086	107810	13724	12	10	0.8333333333333334	15k	9.96556570674584e-09	Firmicutes	Bacilli	Bacillales	Staphylococcaceae	Staphylococcus	Staphylococcus aureus	7763	60.72087826678326	10	0
2609460019	Ga0053138_108	1633	72951	83746	10795	10	10	1.0	10k	9.974473319012358e-09	Firmicutes	Bacilli	Bacillales	Staphylococcaceae	Staphylococcus	Staphylococcus aureus	1149	92.63547938860584	10	0
2765235998	Ga0165387_101	1634	275340	293924	18584	11	10	0.9090909090909092	20k	1.0026416226059684e-08	Actinobacteria	Actinobacteria	Streptomycetales	Streptomycetaceae	Streptomyces	Streptomyces sp. LUP47B	5977	48.917935271788046	10	0
2585427624	CP008791	1635	138066	139822	1756	4	4	1.0	10k	1.0055747337680063e-08	Proteobacteria	Gammaproteobacteria	Enterobacterales	Enterobacteriaceae	Klebsiella	Klebsiella oxytoca	3870	36.44646924829157	2	2
2617271271	Ga0058651_101	1636	1324343	1337767	13424	17	9	0.5294117647058824	15k	1.0093653497883082e-08	Firmicutes	Bacilli	Bacillales	Staphylococcaceae	Staphylococcus	Staphylococcus argenteus	757	28.750087639346564	9	0
649990017	NZ_AEKO01000007	1637	130316	132227	1911	5	4	0.8	10k	1.0113669316215413e-08	Firmicutes	Bacilli	Lactobacillales	Streptococcaceae	Streptococcus	Streptococcus vestibularis	11630	26.79225536368393	4	0
2558860264	CP006955	1638	499861	512313	12452	8	6	0.75	10k	1.0115768837122442e-08	Proteobacteria	Gammaproteobacteria	Pasteurellales	Pasteurellaceae	Bibersteinia	Bibersteinia trehalosi	13475	13.009958239640218	5	1
2558860589	AJBQ01000011	1639	175682	188050	12368	14	9	0.6428571428571429	15k	1.0165357317101129e-08	Firmicutes	Bacilli	Bacillales	Staphylococcaceae	Staphylococcus	Staphylococcus aureus	30	37.89156348179634	9	0
2687453699	Ga0131788_12	1640	627402	628753	1351	4	4	1.0	10k	1.01908780997201e-08	Proteobacteria	Betaproteobacteria	unclassified	unclassified	Candidatus Accumulibacter	Candidatus Accumulibacter phosphatis	5064	47.372316802368616	2	2
2718218005	Ga0174930_11	1641	905562	920431	14869	7	6	0.8571428571428571	10k	1.0194918826461136e-08	Firmicutes	Clostridia	Clostridiales	Clostridiaceae	Clostridium	Clostridium botulinum	256	12.451601126024425	6	0
2627853914	Ga0073034_11	1642	885233	890162	4929	8	5	0.625	10k	1.0268586451375602e-08	Proteobacteria	Alphaproteobacteria	Rickettsiales	Rickettsiaceae	Rickettsia	Rickettsia endosymbiont of Ixodes pacificus	12536	15.850071008318116	2	3
2554235376	CP003777	1643	3557353	3580204	22851	17	8	0.4705882352941176	30k	1.030241113246966e-08	Actinobacteria	Actinobacteria	Pseudonocardiales	Pseudonocardiaceae	Amycolatopsis	Amycolatopsis mediterranei	12817	10.544010173322317	7	1
2667527489	Ga0105952_11	1644	113437	124044	10607	14	6	0.4285714285714285	10k	1.03026670725304e-08	Proteobacteria	Gammaproteobacteria	Xanthomonadales	Xanthomonadaceae	Xanthomonas	Xanthomonas translucens	6406	8.727390267882397	4	2
646564589	NC_013892	1645	1270340	1272446	2106	6	4	0.6666666666666666	10k	1.0358608534141462e-08	Proteobacteria	Gammaproteobacteria	Enterobacterales	Morganellaceae	Xenorhabdus	Xenorhabdus bovienii	6679	20.25957581513137	4	0
2568526104	JBLB01000006	1646	114616	128339	13723	12	10	0.8333333333333334	15k	1.03743426722858e-08	Firmicutes	Bacilli	Bacillales	Staphylococcaceae	Staphylococcus	Staphylococcus aureus	7763	60.72530301926206	10	0
2545824627	CP004848	1647	3447921	3449595	1674	4	4	1.0	10k	1.0418917751325294e-08	Proteobacteria	Gammaproteobacteria	Alteromonadales	Alteromonadaceae	Alteromonas	Alteromonas mediterranea	7160	38.231780167264034	2	2
2671180348	Ga0123752_11	1648	1574764	1576074	1310	4	4	1.0	10k	1.0496776658381286e-08	Proteobacteria	Gammaproteobacteria	Vibrionales	Vibrionaceae	Vibrio	Vibrio tritonius	7417	48.85496183206107	2	2
2574180245	JEKB01000004	1649	429302	442942	13640	14	10	0.7142857142857143	15k	1.0592217098266896e-08	Firmicutes	Bacilli	Bacillales	Staphylococcaceae	Staphylococcus	Staphylococcus aureus	10028	52.36698785085882	10	0
2703718933	Ga0122934_105	1650	285446	296241	10795	10	10	1.0	10k	1.0615810815725244e-08	Firmicutes	Bacilli	Bacillales	Staphylococcaceae	Staphylococcus	Staphylococcus aureus	15751	92.63547938860584	10	0
2721755548	Ga0174991_13	1653	5347923	5349275	1352	4	4	1.0	10k	1.0687377201481134e-08	Proteobacteria	Gammaproteobacteria	Enterobacterales	Yersiniaceae	Serratia	Serratia fonticola	13476	47.33727810650888	1	3
650716024	NC_015687	1654	1780898	1791477	10579	10	5	0.5	10k	1.0708353482598711e-08	Firmicutes	Clostridia	Clostridiales	Clostridiaceae	Clostridium	Clostridium acetobutylicum	13592	5.907930806314396	5	0
641522630	NC_010519	1655	1879063	1902019	22956	18	7	0.3888888888888889	15k	1.0709082210792816e-08	Proteobacteria	Gammaproteobacteria	Pasteurellales	Pasteurellaceae	Histophilus	Histophilus somni	8808	5.810632901589514	7	0
2576861402	BO37DRAFT_scaffold00002.2	1656	1043875	1046581	2706	6	5	0.8333333333333334	10k	1.073124239078257e-08	Proteobacteria	Gammaproteobacteria	Pseudomonadales	Pseudomonadaceae	Pseudomonas	Pseudomonas xiamenensis	9032	38.49470312884947	3	2
2517093034	CP003729	1657	3557390	3580241	22851	17	8	0.4705882352941176	30k	1.0755672431678894e-08	Actinobacteria	Actinobacteria	Pseudonocardiales	Pseudonocardiaceae	Amycolatopsis	Amycolatopsis mediterranei	12817	10.544010173322317	7	1
2593338607	JEPZ01000002	1658	384096	398898	14802	15	11	0.7333333333333333	15k	1.0763923543200593e-08	Firmicutes	Bacilli	Bacillales	Staphylococcaceae	Staphylococcus	Staphylococcus aureus	5603	65.94153943160835	11	0
2671180756	Ga0110319_101	1659	1007740	1027495	19755	23	11	0.4782608695652174	20k	1.079048130711702e-08	Firmicutes	Bacilli	Bacillales	Staphylococcaceae	Staphylococcus	Staphylococcus aureus	13290	32.22299252803362	11	0
2568526185	JDGS01000003	1660	286875	297670	10795	10	10	1.0	10k	1.0790630202595706e-08	Firmicutes	Bacilli	Bacillales	Staphylococcaceae	Staphylococcus	Staphylococcus aureus	15751	92.63547938860584	10	0
2568526060	JDQA01000002	1661	370484	385363	14879	13	11	0.8461538461538461	15k	1.0868691213917266e-08	Firmicutes	Bacilli	Bacillales	Staphylococcaceae	Staphylococcus	Staphylococcus aureus	15068	75.69263856648762	11	0
2562617136	FP565176	1662	2704328	2723690	19362	14	6	0.4285714285714285	20k	1.0882080062299675e-08	Proteobacteria	Gammaproteobacteria	Xanthomonadales	Xanthomonadaceae	Xanthomonas	Xanthomonas albilineans	10452	4.781088140245252	5	1
2603880023	Ga0057368_104	1663	382974	396698	13724	12	10	0.8333333333333334	15k	1.096179945479757e-08	Firmicutes	Bacilli	Bacillales	Staphylococcaceae	Staphylococcus	Staphylococcus aureus	7763	60.72087826678326	10	0
647533218	NZ_GG730274	1664	975390	992621	17231	20	10	0.5	20k	1.0975101669729296e-08	Firmicutes	Bacilli	Bacillales	Staphylococcaceae	Staphylococcus	Staphylococcus aureus	10442	29.01746851604666	10	0
647533224	NZ_GG749014	1665	955643	972811	17168	19	10	0.5263157894736842	20k	1.09914354238596e-08	Firmicutes	Bacilli	Bacillales	Staphylococcaceae	Staphylococcus	Staphylococcus aureus	10442	30.656791092362777	10	0
2574180281	JEOH01000004	1666	90703	104389	13686	14	10	0.7142857142857143	15k	1.1099447494671304e-08	Firmicutes	Bacilli	Bacillales	Staphylococcaceae	Staphylococcus	Staphylococcus aureus	4097	52.19097722385753	10	0
2703719419	Ga0121870_103	1667	282710	297512	14802	15	11	0.7333333333333333	15k	1.110414799037404e-08	Firmicutes	Bacilli	Bacillales	Staphylococcaceae	Staphylococcus	Staphylococcus aureus	5603	65.94153943160835	11	0
2648501285	Ga0098767_101	1668	1511685	1520634	8949	12	5	0.4166666666666667	10k	1.1104881025118098e-08	Firmicutes	Bacilli	Lactobacillales	Streptococcaceae	Streptococcus	Streptococcus thermophilus	44	5.820017134130443	5	0
2571042583	JDYQ01000009	1670	14842	33395	18553	18	12	0.6666666666666666	20k	1.1126064581078846e-08	Firmicutes	Bacilli	Bacillales	Staphylococcaceae	Staphylococcus	Staphylococcus aureus	5585	62.092383981027325	12	0
643692017	NC_012654	1671	3107	18048	14941	7	5	0.7142857142857143	10k	1.1134816820662085e-08	Firmicutes	Clostridia	Clostridiales	Clostridiaceae	Clostridium	Clostridium botulinum	4773	5.97588610439156	5	0
2770939547	Ga0244536_11	1672	882941	886644	3703	10	4	0.4	10k	1.1154966943295734e-08	Proteobacteria	Gammaproteobacteria	Chromatiales	Ectothiorhodospiraceae	Thiogranum	Thiogranum longum	5065	6.913313529570621	4	0
2593338836	JBHX01000003	1673	417110	431989	14879	13	11	0.8461538461538461	15k	1.1164490971253028e-08	Firmicutes	Bacilli	Bacillales	Staphylococcaceae	Staphylococcus	Staphylococcus aureus	15068	75.69263856648762	11	0
2518645545	CP003499	1674	1528843	1537787	8944	12	5	0.4166666666666667	10k	1.1240363197867406e-08	Firmicutes	Bacilli	Lactobacillales	Streptococcaceae	Streptococcus	Streptococcus thermophilus	44	5.823270721526536	5	0
2506520038	Rahaq_Contig67	1675	105485	110475	4990	10	5	0.5	10k	1.1245141954783052e-08	Proteobacteria	Gammaproteobacteria	Enterobacterales	Yersiniaceae	Rahnella	Rahnella aquatilis	12818	12.5250501002004	2	3
2718218482	Ga0174755_102	1676	10881	45648	34767	37	9	0.2432432432432432	40k	1.125963007479376e-08	Firmicutes	Bacilli	Bacillales	Bacillaceae	Bacillus	Bacillus thuringiensis	6407	5.100363112270957	9	0
2506783059	Thimo_Contig50	1677	3532310	3536669	4359	6	5	0.8333333333333334	10k	1.1304123055140076e-08	Proteobacteria	Gammaproteobacteria	Chromatiales	Chromatiaceae	Thioflavicoccus	Thioflavicoccus mobilis	6680	23.89691825342204	3	2
2511231181	CP002896	1678	3548286	3571137	22851	18	8	0.4444444444444444	30k	1.1311837351241824e-08	Actinobacteria	Actinobacteria	Pseudonocardiales	Pseudonocardiaceae	Amycolatopsis	Amycolatopsis mediterranei	12817	9.958231830359964	7	1
2751185661	Ga0173055_11	1679	287823	293643	5820	9	4	0.4444444444444444	10k	1.13294646373686e-08	Proteobacteria	Gammaproteobacteria	Chromatiales	Woeseiaceae	Woeseia	Woeseia oceani	7161	4.887361588392515	4	0
2558860586	AIZO01000003	1681	55824	66462	10638	10	9	0.9	10k	1.1393226815949749e-08	Firmicutes	Bacilli	Bacillales	Staphylococcaceae	Staphylococcus	Staphylococcus aureus	12556	61.67512690355329	9	0
2718218255	Ga0175534_13	1682	23870	25666	1796	4	4	1.0	10k	1.1408533561851684e-08	Proteobacteria	Gammaproteobacteria	Enterobacterales	Enterobacteriaceae	Klebsiella	Klebsiella sp. LTGPAF-6F	7764	35.6347438752784	2	2
2558860539	AIXT01000003	1683	1002881	1016605	13724	12	10	0.8333333333333334	15k	1.1434446958566022e-08	Firmicutes	Bacilli	Bacillales	Staphylococcaceae	Staphylococcus	Staphylococcus aureus	7763	60.72087826678326	10	0
2740891880	Ga0193642_11	1684	4514538	4519744	5206	8	5	0.625	10k	1.1440377080183091e-08	Actinobacteria	Actinobacteria	Micromonosporales	Micromonosporaceae	Verrucosispora	Verrucosispora sp. CNZ293	1909	15.006723011909337	2	3
2671180173	Ga0104728_11	1685	4164624	4166047	1423	4	4	1.0	10k	1.1443757466051393e-08	Actinobacteria	Actinobacteria	Streptomycetales	Streptomycetaceae	Streptomyces	Streptomyces sp. TLI_053	13477	44.975404075896	2	2
2671180890	Ga0123767_11	1686	3938864	3943027	4163	5	5	1.0	10k	1.1450388572382227e-08	Proteobacteria	Gammaproteobacteria	Enterobacterales	Enterobacteriaceae	Escherichia	Escherichia coli	13593	30.026423252462173	1	4
2663763229	Ga0109226_101	1687	273	15824	15551	20	10	0.5	15k	1.1509985295441162e-08	Firmicutes	Bacilli	Bacillales	Staphylococcaceae	Staphylococcus	Staphylococcus aureus	5075	32.15227316571281	10	0
2603879577	Ga0057299_105	1688	378213	391937	13724	12	10	0.8333333333333334	15k	1.1549102107827063e-08	Firmicutes	Bacilli	Bacillales	Staphylococcaceae	Staphylococcus	Staphylococcus aureus	7763	60.72087826678326	10	0
2534681665	CAKX01000221	1689	3411027	3413181	2154	5	4	0.8	10k	1.1575167477162513e-08	Proteobacteria	Gammaproteobacteria	Enterobacterales	Enterobacteriaceae	Cronobacter	Cronobacter universalis	9304	23.76973073351904	2	2
2558860611	AJCN01000001	1690	377531	391255	13724	12	10	0.8333333333333334	15k	1.1608656904833856e-08	Firmicutes	Bacilli	Bacillales	Staphylococcaceae	Staphylococcus	Staphylococcus aureus	15090	60.72087826678326	10	0
2603879683	Ga0057298_103	1691	370251	383975	13724	13	11	0.8461538461538461	15k	1.1647298409596242e-08	Firmicutes	Bacilli	Bacillales	Staphylococcaceae	Staphylococcus	Staphylococcus aureus	7763	82.06286572652063	11	0
2602041744	Ga0057280_101	1692	999914	1013612	13698	15	10	0.6666666666666666	15k	1.1672248160918097e-08	Firmicutes	Bacilli	Bacillales	Staphylococcaceae	Staphylococcus	Staphylococcus aureus	9986	48.668905436316734	10	0
2639762914	Ga0072464_11	1693	4555534	4560470	4936	7	5	0.7142857142857143	10k	1.1688956433394844e-08	Firmicutes	Bacilli	Bacillales	Bacillaceae	Bacillus	Bacillus cereus	5874	18.088677934707103	2	3
2603880039	Ga0037590_116	1694	111184	124921	13737	13	11	0.8461538461538461	15k	1.1717119457279432e-08	Firmicutes	Bacilli	Bacillales	Staphylococcaceae	Staphylococcus	Staphylococcus aureus	14311	81.98520559298022	11	0
2563367012	AOAP01000012	1695	355726	368093	12367	14	9	0.6428571428571429	15k	1.1760570352452067e-08	Firmicutes	Bacilli	Bacillales	Staphylococcaceae	Staphylococcus	Staphylococcus aureus	30	37.89462740703947	9	0
2671180566	Ga0121858_104	1696	286679	297474	10795	10	10	1.0	10k	1.1812644525434021e-08	Firmicutes	Bacilli	Bacillales	Staphylococcaceae	Staphylococcus	Staphylococcus aureus	15085	92.63547938860584	10	0
2703719273	Ga0151321_11	1697	1312689	1314131	1442	4	4	1.0	10k	1.184266100625908e-08	Proteobacteria	Betaproteobacteria	Burkholderiales	Burkholderiaceae	Burkholderia	Burkholderia hayleyella	1150	44.38280166435506	2	2
2590828292	JCQW01000002	1698	378389	392113	13724	12	10	0.8333333333333334	15k	1.1870320850953824e-08	Firmicutes	Bacilli	Bacillales	Staphylococcaceae	Staphylococcus	Staphylococcus aureus	7763	60.72087826678326	10	0
2671180472	Ga0122916_103	1699	756	11547	10791	10	10	1.0	10k	1.1872913852066633e-08	Firmicutes	Bacilli	Bacillales	Staphylococcaceae	Staphylococcus	Staphylococcus aureus	3871	92.66981744045964	10	0
2551306461	BN113DRAFT_CAKS01000006_1.6	1700	1163924	1167045	3121	5	5	1.0	10k	1.1889691280843285e-08	Proteobacteria	Betaproteobacteria	Burkholderiales	Alcaligenaceae	Bordetella	Bordetella bronchiseptica	758	40.0512656199936	5	0
2585427996	JNOL01000023	1701	5088	19168	14080	12	8	0.6666666666666666	15k	1.1947264443003794e-08	Proteobacteria	Gammaproteobacteria	Pasteurellales	Pasteurellaceae	Pasteurella	Pasteurella multocida	12833	24.24242424242424	4	4
2602041744	Ga0057280_115	1702	34077	47813	13736	12	10	0.8333333333333334	15k	1.1976612739084548e-08	Firmicutes	Bacilli	Bacillales	Staphylococcaceae	Staphylococcus	Staphylococcus aureus	9551	60.66783148903126	10	0
2571042088	JDBE01000004	1703	381165	394889	13724	12	10	0.8333333333333334	15k	1.2061097351672902e-08	Firmicutes	Bacilli	Bacillales	Staphylococcaceae	Staphylococcus	Staphylococcus aureus	7763	60.72087826678326	10	0
2590828328	JAYS01000006	1704	118007	130375	12368	14	9	0.6428571428571429	15k	1.2067714281897633e-08	Firmicutes	Bacilli	Bacillales	Staphylococcaceae	Staphylococcus	Staphylococcus aureus	30	37.89156348179634	9	0
2703719402	Ga0121831_103	1705	286722	301601	14879	13	11	0.8461538461538461	15k	1.2116097127404075e-08	Firmicutes	Bacilli	Bacillales	Staphylococcaceae	Staphylococcus	Staphylococcus aureus	15068	75.69263856648762	11	0
2687453563	Ga0133409_11	1706	185225	186781	1556	8	4	0.5	10k	1.2173825803362824e-08	Proteobacteria	Gammaproteobacteria	Enterobacterales	Enterobacteriaceae	Escherichia	Escherichia coli	11866	20.56555269922879	4	0
2545824657	AQGC01000006	1707	316595	330319	13724	12	10	0.8333333333333334	15k	1.2187363687686404e-08	Firmicutes	Bacilli	Bacillales	Staphylococcaceae	Staphylococcus	Staphylococcus aureus	7763	60.72087826678326	10	0
2558860495	AIWA01000006	1709	339413	351781	12368	14	9	0.6428571428571429	15k	1.222425353812645e-08	Firmicutes	Bacilli	Bacillales	Staphylococcaceae	Staphylococcus	Staphylococcus aureus	30	37.89156348179634	9	0
2593338937	JBSK01000001	1710	1253809	1266177	12368	14	9	0.6428571428571429	15k	1.2320767918521727e-08	Firmicutes	Bacilli	Bacillales	Staphylococcaceae	Staphylococcus	Staphylococcus aureus	30	37.89156348179634	9	0
2503198000	Moppo_Contig43	1711	5131082	5142986	11904	15	6	0.4	15k	1.2353885213681393e-08	Proteobacteria	Alphaproteobacteria	Rhizobiales	Phyllobacteriaceae	Mesorhizobium	Mesorhizobium opportunistum	7162	7.258064516129032	2	4
2590828215	JAZO01000007	1712	433329	447053	13724	12	10	0.8333333333333334	15k	1.2432331182472084e-08	Firmicutes	Bacilli	Bacillales	Staphylococcaceae	Staphylococcus	Staphylococcus aureus	7763	60.72087826678326	10	0
2630968873	Ga0069306_11	1713	1503501	1509800	6299	11	6	0.5454545454545454	10k	1.2454348585780933e-08	Proteobacteria	Betaproteobacteria	Neisseriales	Neisseriaceae	Neisseria	Neisseria meningitidis	7550	18.70426763266897	2	4
2603880124	Ga0057210_102	1714	341972	354340	12368	13	9	0.6923076923076923	15k	1.2478488492175844e-08	Firmicutes	Bacilli	Bacillales	Staphylococcaceae	Staphylococcus	Staphylococcus aureus	30	40.80629913424221	9	0
2630968443	Ga0078010_14	1715	255521	257269	1748	5	4	0.8	10k	1.2493834830000216e-08	Proteobacteria	Gammaproteobacteria	Vibrionales	Vibrionaceae	Vibrio	Vibrio coralliilyticus	1800	29.29061784897025	2	2
2602041830	Ga0057247_102	1716	1073126	1085494	12368	13	9	0.6923076923076923	15k	1.2522160171959574e-08	Firmicutes	Bacilli	Bacillales	Staphylococcaceae	Staphylococcus	Staphylococcus aureus	30	40.80629913424221	9	0
2590828731	JDYX01000004	1717	365895	380697	14802	15	11	0.7333333333333333	15k	1.272592274203902e-08	Firmicutes	Bacilli	Bacillales	Staphylococcaceae	Staphylococcus	Staphylococcus aureus	5603	65.94153943160835	11	0
2639762735	Ga0098256_11	1718	765977	767533	1556	4	4	1.0	10k	1.2791301077632722e-08	Firmicutes	Bacilli	Lactobacillales	Streptococcaceae	Streptococcus	Streptococcus intermedius	13594	41.13110539845758	1	3
2568526639	JEVB01000003	1719	420706	435508	14802	15	11	0.7333333333333333	15k	1.2814543989988816e-08	Firmicutes	Bacilli	Bacillales	Staphylococcaceae	Staphylococcus	Staphylococcus aureus	10939	65.94153943160835	11	0
2667527501	Ga0105940_11	1720	411822	430193	18371	28	7	0.25	20k	1.2888980104664322e-08	Proteobacteria	Gammaproteobacteria	Vibrionales	Vibrionaceae	Vibrio	Vibrio cholerae	9033	4.667682760873115	4	3
2558860575	AIZH01000004	1721	468728	481096	12368	14	9	0.6428571428571429	15k	1.2966873789415235e-08	Firmicutes	Bacilli	Bacillales	Staphylococcaceae	Staphylococcus	Staphylococcus aureus	30	37.89156348179634	9	0
2671180287	Ga0121844_102	1722	331817	346619	14802	15	11	0.7333333333333333	15k	1.3003198254779284e-08	Firmicutes	Bacilli	Bacillales	Staphylococcaceae	Staphylococcus	Staphylococcus aureus	5603	65.94153943160835	11	0
2558860512	AIWR01000002	1723	985561	997929	12368	14	9	0.6428571428571429	15k	1.3027392037328976e-08	Firmicutes	Bacilli	Bacillales	Staphylococcaceae	Staphylococcus	Staphylococcus aureus	30	37.89156348179634	9	0
2648501799	Ga0069184_110	1724	125791	137485	11694	6	6	1.0	10k	1.3034091829587626e-08	Firmicutes	Clostridia	Clostridiales	Clostridiaceae	Clostridium	Clostridium botulinum	9987	18.471010774756284	6	0
651053017	CP002118	1725	1778711	1789290	10579	10	5	0.5	10k	1.3035728093912891e-08	Firmicutes	Clostridia	Clostridiales	Clostridiaceae	Clostridium	Clostridium acetobutylicum	13592	5.907930806314396	5	0
2541047152	AGWC01000010	1726	15204	55453	40249	63	13	0.2063492063492063	40k	1.3055454985787534e-08	Proteobacteria	Alphaproteobacteria	Rhizobiales	Bartonellaceae	Bartonella	Bartonella schoenbuchensis	14312	11.263614160580545	10	3
2703718917	Ga0122912_102	1732	60746	75548	14802	15	11	0.7333333333333333	15k	1.3201932425323673e-08	Firmicutes	Bacilli	Bacillales	Staphylococcaceae	Staphylococcus	Staphylococcus aureus	5603	65.94153943160835	11	0
2521172658	F572DRAFT_scaffold00001.1	1734	220321	226226	5905	12	10	0.8333333333333334	10k	1.3237438571801422e-08	Proteobacteria	Gammaproteobacteria	Chromatiales	Ectothiorhodospiraceae	Thioalkalivibrio	Thioalkalivibrio sp. ALE14	41	141.12334180073384	5	5
2615840646	Ga0069823_11	1735	4234230	4243390	9160	15	6	0.4	10k	1.3242935167693264e-08	Actinobacteria	Actinobacteria	Propionibacteriales	Propionibacteriaceae	unclassified	Propionibacteriaceae bacterium ES.041	4774	9.43231441048035	0	6
2585427962	JMJB01000001	1736	2257820	2259486	1666	5	4	0.8	10k	1.3248791483403114e-08	Proteobacteria	Gammaproteobacteria	Enterobacterales	Enterobacteriaceae	Escherichia	Escherichia coli	9828	30.732292917166863	1	3
646564530	NC_013971	1740	3011520	3026421	14901	11	6	0.5454545454545454	10k	1.3272087016300528e-08	Proteobacteria	Gammaproteobacteria	Enterobacterales	Erwiniaceae	Erwinia	Erwinia amylovora	6409	7.906729871698666	6	0
646564531	NC_013961	1741	744879	759780	14901	9	6	0.6666666666666666	10k	1.3277803076973176e-08	Proteobacteria	Gammaproteobacteria	Enterobacterales	Erwiniaceae	Erwinia	Erwinia amylovora	6409	9.66378095429837	6	0
2568526632	JBXN01000006	1743	373541	387190	13649	14	10	0.7142857142857143	15k	1.3362334014783876e-08	Firmicutes	Bacilli	Bacillales	Staphylococcaceae	Staphylococcus	Staphylococcus aureus	14566	52.33245763687555	10	0
2509601013	Pleur7313DRAFT_PPE.4	1744	438985	447483	8498	13	6	0.4615384615384615	10k	1.3369690256968856e-08	Cyanobacteria	unclassified	Pleurocapsales	Hyellaceae	Pleurocapsa	Pleurocapsa sp. PCC 7319	7419	11.731267085468074	3	3
2571042494	JBPA01000005	1745	51435	66314	14879	13	11	0.8461538461538461	15k	1.3373886712958366e-08	Firmicutes	Bacilli	Bacillales	Staphylococcaceae	Staphylococcus	Staphylococcus aureus	15068	75.69263856648762	11	0
2511231210	CP003117	1746	2533810	2535787	1977	5	4	0.8	10k	1.3449224217365642e-08	Euryarchaeota	Methanomicrobia	Methanosarcinales	Methanotrichaceae	Methanothrix	Methanosaeta harundinacea	7765	25.89782498735458	2	2
2558860597	AJBY01000006	1747	1004407	1018131	13724	12	10	0.8333333333333334	15k	1.3498103468058916e-08	Firmicutes	Bacilli	Bacillales	Staphylococcaceae	Staphylococcus	Staphylococcus aureus	7763	60.72087826678326	10	0
2540341091	CP004009	1748	4455077	4456633	1556	4	4	1.0	10k	1.3554900860565046e-08	Proteobacteria	Gammaproteobacteria	Enterobacterales	Enterobacteriaceae	Escherichia	Escherichia coli	6024	41.13110539845758	4	0
2636416078	Ga0074656_11	1749	5393948	5396418	2470	6	4	0.6666666666666666	10k	1.3593076100491854e-08	Proteobacteria	Gammaproteobacteria	Pseudomonadales	Pseudomonadaceae	Pseudomonas	Pseudomonas antarctica	13478	17.27395411605938	2	2
2773857881	Ga0226595_11	1750	1330924	1339994	9070	7	4	0.5714285714285714	10k	1.3633483243081564e-08	Actinobacteria	Actinobacteria	Corynebacteriales	Mycobacteriaceae	Mycolicibacterium	Mycolicibacterium aurum	13595	4.032131044258939	4	0
2537561970	AHFV01000029	1751	285457	346299	60842	84	31	0.369047619047619	60k	1.3650629911958115e-08	Firmicutes	Bacilli	Bacillales	Bacillaceae	Bacillus	Bacillus cereus	8809	180.70243613043	12	19
2671180514	Ga0121852_104	1753	286736	297531	10795	10	10	1.0	10k	1.3674284474717326e-08	Firmicutes	Bacilli	Bacillales	Staphylococcaceae	Staphylococcus	Staphylococcus aureus	15751	92.63547938860584	10	0
2558860604	AJCF01000017	1754	1004777	1018501	13724	12	10	0.8333333333333334	15k	1.3677297757128822e-08	Firmicutes	Bacilli	Bacillales	Staphylococcaceae	Staphylococcus	Staphylococcus aureus	7763	60.72087826678326	10	0
2698536575	Ga0121846_102	1755	286923	301802	14879	13	11	0.8461538461538461	15k	1.3882168581493737e-08	Firmicutes	Bacilli	Bacillales	Staphylococcaceae	Staphylococcus	Staphylococcus aureus	15068	75.69263856648762	11	0
2703718934	Ga0122938_103	1757	56667	71546	14879	13	11	0.8461538461538461	15k	1.3927154912156249e-08	Firmicutes	Bacilli	Bacillales	Staphylococcaceae	Staphylococcus	Staphylococcus aureus	15068	75.69263856648762	11	0
2728369220	Ga0170412_102	1758	279374	286957	7583	13	6	0.4615384615384615	10k	1.3928964659476134e-08	Aquificae	Aquificae	Aquificales	Hydrogenothermaceae	Persephonella	Persephonella hydrogeniphila	14313	13.146816259040971	5	1
2571042298	JEEA01000001	1759	442330	457132	14802	15	11	0.7333333333333333	15k	1.398093037522671e-08	Firmicutes	Bacilli	Bacillales	Staphylococcaceae	Staphylococcus	Staphylococcus aureus	5603	65.94153943160835	11	0
2603880219	Ga0058932_13	1760	459640	463362	3722	9	6	0.6666666666666666	10k	1.4087922280521897e-08	Proteobacteria	Betaproteobacteria	Burkholderiales	Burkholderiaceae	Burkholderia	Burkholderia sp. b14	15087	38.68887694787749	5	1
2590828522	JAWR01000015	1761	51669	70620	18951	18	11	0.6111111111111112	20k	1.4119581574806384e-08	Firmicutes	Bacilli	Bacillales	Staphylococcaceae	Staphylococcus	Staphylococcus aureus	1134	42.92063157030705	11	0
2513020048	CalaeDRAFT_Scaffold1.1	1762	601656	604135	2479	5	4	0.8	10k	1.4252363968676284e-08	Chloroflexi	Caldilineae	Caldilineales	Caldilineaceae	Caldilinea	Caldilinea aerophila	5978	20.653489310205728	2	2
2517487020	C164DRAFT_scaffold1.1	1764	259043	260444	1401	4	4	1.0	10k	1.4534853283098407e-08	Proteobacteria	Gammaproteobacteria	Chromatiales	Ectothiorhodospiraceae	Thioalkalivibrio	Thioalkalivibrio versutus	759	45.68165596002856	2	2
2603879682	Ga0057286_102	1765	779351	791717	12366	14	10	0.7142857142857143	15k	1.4550941098518174e-08	Firmicutes	Bacilli	Bacillales	Staphylococcaceae	Staphylococcus	Staphylococcus aureus	11040	57.76206649569095	10	0
2718217879	Ga0175157_11	1766	2757545	2758721	1176	4	4	1.0	10k	1.4601767638533058e-08	Firmicutes	Negativicutes	Selenomonadales	Selenomonadaceae	Selenomonas	Selenomonas sp. oral taxon 126	42	54.421768707483	2	2
2690315688	Ga0045920_12	1767	33704	45378	11674	6	6	1.0	10k	1.4621101435466105e-08	Firmicutes	Clostridia	Clostridiales	Clostridiaceae	Clostridium	Clostridium botulinum	4775	18.502655473702244	6	0
648028006	NC_014318	1769	4342079	4359897	17818	11	6	0.5454545454545454	15k	1.4717343353611689e-08	Actinobacteria	Actinobacteria	Pseudonocardiales	Pseudonocardiaceae	Amycolatopsis	Amycolatopsis mediterranei	101	6.612312370534393	6	0
2597490171	Ga0057529_gi674786130.69	1770	2719847	2721228	1381	5	4	0.8	10k	1.4726380453437593e-08	Proteobacteria	Alphaproteobacteria	Sphingomonadales	Sphingomonadaceae	Sphingobium	Sphingobium sp. ba1	12538	37.07458363504707	2	2
2602041749	Ga0057305_105	1772	434907	448631	13724	12	10	0.8333333333333334	15k	1.4896318664564458e-08	Firmicutes	Bacilli	Bacillales	Staphylococcaceae	Staphylococcus	Staphylococcus aureus	7763	60.72087826678326	10	0
2593338902	JBMY01000005	1773	440282	455084	14802	15	11	0.7333333333333333	15k	1.5064043969827723e-08	Firmicutes	Bacilli	Bacillales	Staphylococcaceae	Staphylococcus	Staphylococcus aureus	5603	65.94153943160835	11	0
2588254207	JBXB01000002	1774	377637	391361	13724	12	10	0.8333333333333334	15k	1.5098684708592093e-08	Firmicutes	Bacilli	Bacillales	Staphylococcaceae	Staphylococcus	Staphylococcus aureus	7763	60.72087826678326	10	0
2521172692	CP003989	1775	1088588	1093793	5205	11	6	0.5454545454545454	10k	1.5143607004809152e-08	Proteobacteria	Gammaproteobacteria	Chromatiales	Ectothiorhodospiraceae	Thioalkalivibrio	Thioalkalivibrio nitratireducens	7163	22.635577678805348	3	3
2721755456	Ga0175814_11	1776	1492442	1506018	13576	16	6	0.375	15k	1.5181962650230785e-08	Proteobacteria	Gammaproteobacteria	Chromatiales	Ectothiorhodospiraceae	Acidihalobacter	Acidihalobacter prosperus	7420	5.966411314083676	4	2
2558860603	AJCE01000002	1777	377556	391280	13724	12	10	0.8333333333333334	15k	1.5188868247274178e-08	Firmicutes	Bacilli	Bacillales	Staphylococcaceae	Staphylococcus	Staphylococcus aureus	7763	60.72087826678326	10	0
2593338805	JDIK01000004	1778	275909	286703	10794	10	10	1.0	10k	1.5337310358925268e-08	Firmicutes	Bacilli	Bacillales	Staphylococcaceae	Staphylococcus	Staphylococcus aureus	15751	92.64406151565684	10	0
2509601042	JiagaDRAFT_JGA.1	1779	2375728	2377086	1358	4	4	1.0	10k	1.5449896401976882e-08	Actinobacteria	Actinobacteria	Jiangellales	Jiangellaceae	Jiangella	Jiangella gansuensis	1801	47.12812960235641	2	2
2602041757	Ga0057348_106	1780	378304	392028	13724	12	10	0.8333333333333334	15k	1.5459508007373557e-08	Firmicutes	Bacilli	Bacillales	Staphylococcaceae	Staphylococcus	Staphylococcus aureus	7763	60.72087826678326	10	0
2687453185	Ga0133377_11	1781	1572146	1580003	7857	11	5	0.4545454545454545	10k	1.5496278780044057e-08	Cyanobacteria	unclassified	Oscillatoriales	Microcoleaceae	Arthrospira	Arthrospira platensis	13479	7.231536441158434	2	3
2671180650	Ga0109878_113	1782	1041097	1060048	18951	18	11	0.6111111111111112	20k	1.5545007067621678e-08	Firmicutes	Bacilli	Bacillales	Staphylococcaceae	Staphylococcus	Staphylococcus aureus	1134	42.92063157030705	11	0
2687453163	Ga0133414_14	1783	4492763	4494319	1556	7	4	0.5714285714285714	10k	1.57458751862341e-08	Proteobacteria	Gammaproteobacteria	Enterobacterales	Enterobacteriaceae	Shigella	Shigella flexneri	6024	23.50348879911862	4	0
2718217853	Ga0174824_11	1784	120393	121924	1531	4	4	1.0	10k	1.57572739446069e-08	Proteobacteria	Gammaproteobacteria	Enterobacterales	unclassified	Phytobacter	Phytobacter ursingii	9035	41.8027433050294	2	2
2513237125	XF3124_Xylella.1	1785	1028498	1039589	11091	15	6	0.4	10k	1.5838883590255978e-08	Proteobacteria	Gammaproteobacteria	Xanthomonadales	Xanthomonadaceae	Xylella	Xylella fastidiosa	12740	7.790100081146876	5	1
2558860569	AIYU01000001	1786	175681	188049	12368	14	9	0.6428571428571429	15k	1.5849628606711582e-08	Firmicutes	Bacilli	Bacillales	Staphylococcaceae	Staphylococcus	Staphylococcus aureus	30	37.89156348179634	9	0
2657245021	Ga0109872_12	1787	329291	341656	12365	13	8	0.6153846153846154	15k	1.591356615957213e-08	Firmicutes	Bacilli	Bacillales	Staphylococcaceae	Staphylococcus	Staphylococcus aureus	7404	25.481352452642383	8	0
2506783063	Thiae_Contig18.1	1788	1395333	1398982	3649	8	5	0.625	10k	1.5936141502054854e-08	Proteobacteria	Gammaproteobacteria	Thiotrichales	Piscirickettsiaceae	Thiomicrospira	Thiomicrospira aerophila	9989	21.409975335708417	3	2
2593338727	JGFM01000003	1789	365771	380573	14802	15	11	0.7333333333333333	15k	1.5937142116811992e-08	Firmicutes	Bacilli	Bacillales	Staphylococcaceae	Staphylococcus	Staphylococcus aureus	5603	65.94153943160835	11	0
2593338566	JFUD01000001	1790	442328	457130	14802	15	11	0.7333333333333333	15k	1.601831482781003e-08	Firmicutes	Bacilli	Bacillales	Staphylococcaceae	Staphylococcus	Staphylococcus aureus	5603	65.94153943160835	11	0
2687453533	Ga0133422_11	1791	483053	485046	1993	4	4	1.0	10k	1.6034234587752352e-08	Actinobacteria	Actinobacteria	Pseudonocardiales	Pseudonocardiaceae	Alloactinosynnema	Alloactinosynnema sp. L-07	15662	32.112393376818865	2	2
2593338849	JBFK01000001	1792	442334	457136	14802	15	11	0.7333333333333333	15k	1.6040157622084552e-08	Firmicutes	Bacilli	Bacillales	Staphylococcaceae	Staphylococcus	Staphylococcus aureus	5603	65.94153943160835	11	0
2593338936	JBLA01000004	1793	375136	389938	14802	15	11	0.7333333333333333	15k	1.6045364760082467e-08	Firmicutes	Bacilli	Bacillales	Staphylococcaceae	Staphylococcus	Staphylococcus aureus	5603	65.94153943160835	11	0
2721755724	Ga0174800_13	1794	185178	186733	1555	7	4	0.5714285714285714	10k	1.6079718908707354e-08	Proteobacteria	Gammaproteobacteria	Enterobacterales	Enterobacteriaceae	Escherichia	Escherichia coli	5979	23.51860358291226	4	0
2509276029	XylorDRAFT_XOA.1	1795	2640709	2651128	10419	13	5	0.3846153846153846	10k	1.613911715957336e-08	Bacteroidetes	Bacteroidia	Bacteroidales	Prevotellaceae	Prevotella	Prevotella oryzae	3873	4.614351000760445	1	4
2563367106	ANZX01000010	1796	1013375	1025743	12368	14	9	0.6428571428571429	15k	1.61417189380478e-08	Firmicutes	Bacilli	Bacillales	Staphylococcaceae	Staphylococcus	Staphylococcus aureus	30	37.89156348179634	9	0
2718218432	Ga0175115_11	1797	2011952	2020085	8133	8	6	0.75	10k	1.6154617809529454e-08	Proteobacteria	Betaproteobacteria	Neisseriales	Neisseriaceae	Neisseria	Neisseria gonorrhoeae	11633	19.918849133161192	4	2
2703719363	Ga0119743_105	1798	286742	297537	10795	10	10	1.0	10k	1.61549699599361e-08	Firmicutes	Bacilli	Bacillales	Staphylococcaceae	Staphylococcus	Staphylococcus aureus	15751	92.63547938860584	10	0
2574179827	JFSA01000004	1800	369587	384466	14879	13	11	0.8461538461538461	15k	1.6331335054641186e-08	Firmicutes	Bacilli	Bacillales	Staphylococcaceae	Staphylococcus	Staphylococcus aureus	15068	75.69263856648762	11	0
2645727689	Ga0077248_11	1801	1857549	1862870	5321	6	6	1.0	10k	1.633349859323852e-08	Firmicutes	Bacilli	Bacillales	Staphylococcaceae	Staphylococcus	Staphylococcus aureus	6023	40.59387333208044	6	0
2571042766	JEPS01000002	1802	366119	380921	14802	15	11	0.7333333333333333	15k	1.6344927386995584e-08	Firmicutes	Bacilli	Bacillales	Staphylococcaceae	Staphylococcus	Staphylococcus aureus	5603	65.94153943160835	11	0
650716041	NC_015670	1803	32167	41331	9164	14	5	0.3571428571428571	10k	1.6359329908758346e-08	Proteobacteria	Epsilonproteobacteria	Campylobacterales	Helicobacteraceae	Helicobacter	Helicobacter bizzozeronii	12820	4.871547047452766	5	0
2713897101	Ga0125605_1015	1804	1097	3204	2107	6	6	1.0	10k	1.636350399085667e-08	Proteobacteria	Gammaproteobacteria	Vibrionales	Vibrionaceae	Vibrio	Vibrio cholerae	6410	102.51542477456098	3	3
2506381000	NIVACYA15_scaffold00002	1805	1483405	1485369	1964	5	5	1.0	10k	1.6369774192957862e-08	Cyanobacteria	unclassified	Oscillatoriales	Microcoleaceae	Planktothrix	Planktothrix agardhii	15075	63.64562118126273	3	2
2603879570	Ga0057241_102	1807	175678	188046	12368	13	9	0.6923076923076923	15k	1.6465817848591635e-08	Firmicutes	Bacilli	Bacillales	Staphylococcaceae	Staphylococcus	Staphylococcus aureus	30	40.80629913424221	9	0
2568526131	JBGW01000001	1808	340974	353342	12368	14	9	0.6428571428571429	15k	1.6515406845068883e-08	Firmicutes	Bacilli	Bacillales	Staphylococcaceae	Staphylococcus	Staphylococcus aureus	30	37.89156348179634	9	0
2509601046	Syn6308DRAFT_JRD.1	1809	2445749	2447223	1474	6	5	0.8333333333333334	10k	1.6584150736201485e-08	Cyanobacteria	unclassified	Chroococcales	Chroococcaceae	Geminocystis	Geminocystis herdmanii	7551	70.66938037087291	2	3
2568526038	JDDF01000005	1810	141854	154222	12368	14	9	0.6428571428571429	15k	1.669346173286849e-08	Firmicutes	Bacilli	Bacillales	Staphylococcaceae	Staphylococcus	Staphylococcus aureus	30	37.89156348179634	9	0
2603879785	Ga0057269_101	1812	433327	447051	13724	12	10	0.8333333333333334	15k	1.6745893093973037e-08	Firmicutes	Bacilli	Bacillales	Staphylococcaceae	Staphylococcus	Staphylococcus aureus	7763	60.72087826678326	10	0
2639762735	Ga0098256_11	1813	1650941	1652606	1665	4	4	1.0	10k	1.6747815414750628e-08	Firmicutes	Bacilli	Lactobacillales	Streptococcaceae	Streptococcus	Streptococcus intermedius	13480	38.43843843843844	1	3
2558860583	AIZM01000009	1814	176533	188901	12368	14	9	0.6428571428571429	15k	1.680569660462709e-08	Firmicutes	Bacilli	Bacillales	Staphylococcaceae	Staphylococcus	Staphylococcus aureus	30	37.89156348179634	9	0
2671180375	Ga0121837_102	1815	275908	286739	10831	10	10	1.0	10k	1.68119686543934e-08	Firmicutes	Bacilli	Bacillales	Staphylococcaceae	Staphylococcus	Staphylococcus aureus	8810	92.32757824762255	10	0
2568526747	JCYI01000005	1816	377512	391236	13724	12	10	0.8333333333333334	15k	1.6860250091657588e-08	Firmicutes	Bacilli	Bacillales	Staphylococcaceae	Staphylococcus	Staphylococcus aureus	7763	60.72087826678326	10	0
2593338623	JERW01000005	1817	369829	384708	14879	13	11	0.8461538461538461	15k	1.6930501180438635e-08	Firmicutes	Bacilli	Bacillales	Staphylococcaceae	Staphylococcus	Staphylococcus aureus	15068	75.69263856648762	11	0
2508501108	TtJL18_Contig30.2	1818	112001	116124	4123	7	5	0.7142857142857143	10k	1.701937047940911e-08	Deinococcus-Thermus	Deinococci	Thermales	Thermaceae	Thermus	Thermus thermophilus	2756	21.65552129170853	2	3
2593338995	JJEB01000006	1819	255317	271977	16660	16	10	0.625	20k	1.7107383462037817e-08	Firmicutes	Bacilli	Bacillales	Staphylococcaceae	Staphylococcus	Staphylococcus aureus	6224	37.51500600240096	10	0
2571042595	JBUL01000001	1820	384035	397759	13724	12	10	0.8333333333333334	15k	1.7203766467230624e-08	Firmicutes	Bacilli	Bacillales	Staphylococcaceae	Staphylococcus	Staphylococcus aureus	7763	60.72087826678326	10	0
2627853541	MOTHE_contig000001	1821	610928	612768	1840	4	4	1.0	10k	1.7211848010920405e-08	Firmicutes	Clostridia	Thermoanaerobacterales	Thermoanaerobacteraceae	Moorella	Moorella thermoacetica	4778	34.78260869565217	2	2
2558860552	AIYH01000006	1822	872751	886475	13724	12	10	0.8333333333333334	15k	1.7217481476112275e-08	Firmicutes	Bacilli	Bacillales	Staphylococcaceae	Staphylococcus	Staphylococcus aureus	7763	60.72087826678326	10	0
642555164	NC_011072	1823	476358	479890	3532	9	4	0.4444444444444444	10k	1.7226010183908394e-08	Firmicutes	Bacilli	Lactobacillales	Streptococcaceae	Streptococcus	Streptococcus pneumoniae	14865	8.053353466717	4	0
2512564069	CP002195	1824	66	2420	2354	4	4	1.0	10k	1.7298408017212042e-08	Deinococcus-Thermus	Deinococci	Deinococcales	Deinococcaceae	Deinococcus	Deinococcus gobiensis	15088	27.18776550552252	2	2
2671180500	Ga0119744_102	1825	95906	110785	14879	13	11	0.8461538461538461	15k	1.73185793111154e-08	Firmicutes	Bacilli	Bacillales	Staphylococcaceae	Staphylococcus	Staphylococcus aureus	15068	75.69263856648762	11	0
2558309069	CP006863	1826	491424	496718	5294	6	5	0.8333333333333334	10k	1.7324679938484545e-08	Firmicutes	Bacilli	Bacillales	Bacillaceae	Bacillus	Bacillus toyonensis	5980	19.676363178441	3	2
2509276028	Oscil6304_Contig333.1	1827	5130195	5136316	6121	11	5	0.4545454545454545	10k	1.7424293296962626e-08	Cyanobacteria	unclassified	Oscillatoriales	Oscillatoriaceae	Oscillatoria	Oscillatoria acuminata	3874	9.28249988861	2	3
2582581067	JDLZ01000004	1828	286875	297670	10795	10	10	1.0	10k	1.7612972174944492e-08	Firmicutes	Bacilli	Bacillales	Staphylococcaceae	Staphylococcus	Staphylococcus aureus	760	92.63547938860584	10	0
2663763332	Ga0111063_11	1829	3550967	3565979	15012	17	6	0.3529411764705882	15k	1.7713218383200026e-08	Actinobacteria	Actinobacteria	Streptomycetales	Streptomycetaceae	Streptomyces	Streptomyces thermoautotrophicus	11634	5.078290308929327	2	4
2718218453	Ga0174945_11	1830	188772	190328	1556	8	4	0.5	10k	1.7718755613971557e-08	Proteobacteria	Gammaproteobacteria	Enterobacterales	Enterobacteriaceae	Escherichia	Escherichia coli	11866	20.56555269922879	4	0
2603879915	Ga0057370_106	1831	251235	264959	13724	12	10	0.8333333333333334	15k	1.7749208526441842e-08	Firmicutes	Bacilli	Bacillales	Staphylococcaceae	Staphylococcus	Staphylococcus aureus	6265	60.72087826678326	10	0
647533219	NZ_GG730142	1832	27267	44641	17374	19	10	0.5263157894736842	20k	1.7804910054850923e-08	Firmicutes	Bacilli	Bacillales	Staphylococcaceae	Staphylococcus	Staphylococcus aureus	5067	30.293299727966165	10	0
2526164607	AHVR01000002	1833	987301	1001025	13724	13	10	0.7692307692307693	15k	1.7840685606353945e-08	Firmicutes	Bacilli	Bacillales	Staphylococcaceae	Staphylococcus	Staphylococcus aureus	257	56.050041477030696	10	0
2522125151	G006DRAFT_scaffold00001.1	1834	1092999	1094356	1357	4	4	1.0	10k	1.784587171850808e-08	Proteobacteria	Gammaproteobacteria	Methylococcales	Methylococcaceae	Methylomonas	Methylomonas sp. MK1	12539	47.16285924834193	2	2
2571042256	JCAK01000005	1835	175682	188050	12368	14	9	0.6428571428571429	15k	1.7903746224115916e-08	Firmicutes	Bacilli	Bacillales	Staphylococcaceae	Staphylococcus	Staphylococcus aureus	30	37.89156348179634	9	0
2574180433	BR52DRAFT_scf7180000000002_quiver_dupTrim_7960.1	1836	1563284	1569589	6305	8	5	0.625	10k	1.812211844438704e-08	Firmicutes	Bacilli	Lactobacillales	Carnobacteriaceae	Carnobacterium	Carnobacterium divergens	6411	12.39095955590801	3	2
2703719189	Ga0138909_11	1837	762325	764646	2321	6	4	0.6666666666666666	10k	1.8125847314440405e-08	Proteobacteria	Gammaproteobacteria	Enterobacterales	Yersiniaceae	Serratia	Serratia sp. JKS000199	6186	18.382880942122647	2	2
2585427645	CP008696	1838	2408322	2410807	2485	5	4	0.8	10k	1.8144284188370388e-08	Proteobacteria	Gammaproteobacteria	Pseudomonadales	Pseudomonadaceae	Pseudomonas	Pseudomonas chlororaphis	6892	20.603621730382294	1	3
2718217905	Ga0175441_14	1839	5451	17758	12307	18	6	0.3333333333333333	15k	1.8419192468426706e-08	Proteobacteria	Gammaproteobacteria	Enterobacterales	Enterobacteriaceae	Klebsiella	Klebsiella pneumoniae	5981	5.850329081010806	3	3
2627853542	MOTHA_contig000001	1840	711914	713754	1840	4	4	1.0	10k	1.8517270992706163e-08	Firmicutes	Clostridia	Thermoanaerobacterales	Thermoanaerobacteraceae	Moorella	Moorella thermoacetica	4778	34.78260869565217	2	2
2508501044	SacazDRAFT_SAH.1	1841	1699796	1706797	7001	6	5	0.8333333333333334	10k	1.8517320426806266e-08	Actinobacteria	Actinobacteria	Pseudonocardiales	Pseudonocardiaceae	Saccharomonospora	Saccharomonospora azurea	7552	14.878826834261773	5	0
2602041812	Ga0057090_104	1842	365573	380375	14802	15	11	0.7333333333333333	15k	1.855252373039156e-08	Firmicutes	Bacilli	Bacillales	Staphylococcaceae	Staphylococcus	Staphylococcus aureus	5603	65.94153943160835	11	0
646311923	NC_013353	1843	4367243	4368799	1556	4	4	1.0	10k	1.8604130462649403e-08	Proteobacteria	Gammaproteobacteria	Enterobacterales	Enterobacteriaceae	Escherichia	Escherichia coli	6024	41.13110539845758	4	0
2558860482	AIVL01000003	1844	101134	116013	14879	13	11	0.8461538461538461	15k	1.867145321235461e-08	Firmicutes	Bacilli	Bacillales	Staphylococcaceae	Staphylococcus	Staphylococcus aureus	15068	75.69263856648762	11	0
2590828785	JEUZ01000004	1845	375004	389806	14802	15	11	0.7333333333333333	15k	1.8721955923526057e-08	Firmicutes	Bacilli	Bacillales	Staphylococcaceae	Staphylococcus	Staphylococcus aureus	1140	65.94153943160835	11	0
2663762692	Ga0115886_12	1846	46170	51198	5028	11	5	0.4545454545454545	10k	1.8744395290874352e-08	Proteobacteria	Alphaproteobacteria	Rhodospirillales	Acetobacteraceae	Acetobacter	Acetobacter ascendens	2187	11.30035437911333	3	2
2558860587	AJBO01000010	1847	341021	354745	13724	12	10	0.8333333333333334	15k	1.8748648126858776e-08	Firmicutes	Bacilli	Bacillales	Staphylococcaceae	Staphylococcus	Staphylococcus aureus	7763	60.72087826678326	10	0
2558860563	AIYT01000007	1848	316480	330204	13724	12	10	0.8333333333333334	15k	1.8752847735846105e-08	Firmicutes	Bacilli	Bacillales	Staphylococcaceae	Staphylococcus	Staphylococcus aureus	7763	60.72087826678326	10	0
2718218139	Ga0175791_14	1849	3069726	3076392	6666	14	6	0.4285714285714285	10k	1.8787429218556883e-08	Proteobacteria	Gammaproteobacteria	Enterobacterales	Enterobacteriaceae	Escherichia	Escherichia coli	9305	13.887102996013889	4	2
2519899646	F786DRAFT_scaffold00007.7	1851	75959	81864	5905	12	10	0.8333333333333334	10k	1.8844248795057457e-08	Proteobacteria	Gammaproteobacteria	Chromatiales	Ectothiorhodospiraceae	Thioalkalivibrio	Thioalkalivibrio sp. ALE6	41	141.12334180073384	5	5
2506381000	NIVACYA15_scaffold00003	1852	152628	156889	4261	10	6	0.6	10k	1.9298432980850922e-08	Cyanobacteria	unclassified	Oscillatoriales	Microcoleaceae	Planktothrix	Planktothrix agardhii	6909	30.41539544707815	4	2
2615840681	Ga0070251_11	1853	1825203	1828469	3266	7	5	0.7142857142857143	10k	1.9370917723658282e-08	Proteobacteria	Gammaproteobacteria	Alteromonadales	Alteromonadaceae	Marinobacter	Marinobacter sp.	9993	27.33794068760388	3	2
2603879567	Ga0057213_102	1854	173099	186823	13724	12	10	0.8333333333333334	15k	1.9433891978564755e-08	Firmicutes	Bacilli	Bacillales	Staphylococcaceae	Staphylococcus	Staphylococcus aureus	14314	60.72087826678326	10	0
2603879791	Ga0057311_105	1855	377309	391033	13724	12	10	0.8333333333333334	15k	1.9513631337944712e-08	Firmicutes	Bacilli	Bacillales	Staphylococcaceae	Staphylococcus	Staphylococcus aureus	7763	60.72087826678326	10	0
2718218012	Ga0174847_12	1856	708456	715183	6727	9	5	0.5555555555555556	10k	1.956311856633756e-08	Proteobacteria	Gammaproteobacteria	Enterobacterales	Enterobacteriaceae	Enterobacter	Enterobacter cloacae	15089	10.323241332606576	3	2
2603880136	Ga0057314_11	1857	432830	446554	13724	12	10	0.8333333333333334	15k	1.9597878546666533e-08	Firmicutes	Bacilli	Bacillales	Staphylococcaceae	Staphylococcus	Staphylococcus aureus	7763	60.72087826678326	10	0
2718218004	Ga0174937_12	1858	5451	17758	12307	18	6	0.3333333333333333	15k	1.9623757453476763e-08	Proteobacteria	Gammaproteobacteria	Enterobacterales	Enterobacteriaceae	Klebsiella	Klebsiella pneumoniae	5981	5.850329081010806	3	3
648028056	NC_014494	1859	502453	505754	3301	5	4	0.8	10k	1.9642686995511617e-08	Firmicutes	Bacilli	Lactobacillales	Streptococcaceae	Streptococcus	Streptococcus pneumoniae	3875	15.510451378370192	4	0
2603880101	Ga0057114_101	1860	667085	681964	14879	13	11	0.8461538461538461	15k	1.9709720712882363e-08	Firmicutes	Bacilli	Bacillales	Staphylococcaceae	Staphylococcus	Staphylococcus aureus	15068	75.69263856648762	11	0
2574180384	JBOG01000001	1861	68012	82814	14802	15	11	0.7333333333333333	15k	1.9722671400053653e-08	Firmicutes	Bacilli	Bacillales	Staphylococcaceae	Staphylococcus	Staphylococcus aureus	5603	65.94153943160835	11	0
2574179898	JDGO01000003	1862	293364	308166	14802	15	11	0.7333333333333333	15k	1.9724303378142043e-08	Firmicutes	Bacilli	Bacillales	Staphylococcaceae	Staphylococcus	Staphylococcus aureus	5603	65.94153943160835	11	0
2636416176	Ga0074670_11	1863	1230091	1244533	14442	13	6	0.4615384615384615	15k	1.9763476855328847e-08	Proteobacteria	Gammaproteobacteria	Pseudomonadales	Pseudomonadaceae	Pseudomonas	Pseudomonas lini	4777	6.902943338340098	3	3
2695421014	Ga0123419_11	1865	6740004	6757985	17981	21	7	0.3333333333333333	20k	2.0018294504596292e-08	Actinobacteria	Actinobacteria	Streptomycetales	Streptomycetaceae	Streptomyces	Streptomyces sp. 3214.6	258	6.358563669058079	4	3
2617271270	Ga0058650_110	1866	717	9120	8403	8	8	1.0	10k	2.0110259442243306e-08	Firmicutes	Bacilli	Bacillales	Staphylococcaceae	Staphylococcus	Staphylococcus argenteus	12540	60.93062001666071	8	0
2558860513	AIWS01000019	1867	56274	67122	10848	10	9	0.9	10k	2.0206009598195703e-08	Firmicutes	Bacilli	Bacillales	Staphylococcaceae	Staphylococcus	Staphylococcus aureus	5642	60.48119469026548	9	0
2597489912	Ga0037716_gi506971043.1	1868	4054522	4057196	2674	4	4	1.0	10k	2.03000405670998e-08	Proteobacteria	Gammaproteobacteria	Enterobacterales	Pectobacteriaceae	Dickeya	Dickeya paradisiaca	6412	23.934181002243832	4	0
2509601008	Metho_Contig141.1	1869	53600	56405	2805	6	4	0.6666666666666666	10k	2.0319370632240543e-08	Euryarchaeota	Methanomicrobia	Methanosarcinales	Methanosarcinaceae	Methanomethylovorans	Methanomethylovorans hollandica	6681	15.21093285799168	2	2
2718218000	Ga0174849_11	1870	851401	853240	1839	4	4	1.0	10k	2.034303687392975e-08	Firmicutes	Clostridia	Thermoanaerobacterales	Thermoanaerobacteraceae	Moorella	Moorella thermoacetica	9554	34.80152256661229	2	2
2684622595	Ga0126267_1009	1871	2555	8412	5857	16	12	0.75	10k	2.037149152739277e-08	Proteobacteria	Gammaproteobacteria	Oceanospirillales	Halomonadaceae	Halomonas	Halomonas sp. KX33721	7164	221.2736896021854	7	5
2657245066	Ga0113219_105	1872	95043	105838	10795	10	10	1.0	10k	2.0500319300845173e-08	Firmicutes	Bacilli	Bacillales	Staphylococcaceae	Staphylococcus	Staphylococcus aureus	7421	92.63547938860584	10	0
2603879784	Ga0057251_110	1873	386185	399908	13723	13	10	0.7692307692307693	15k	2.050382242479708e-08	Firmicutes	Bacilli	Bacillales	Staphylococcaceae	Staphylococcus	Staphylococcus aureus	6009	56.05412586393423	10	0
2593338965	JDYD01000005	1874	55294	69018	13724	12	10	0.8333333333333334	15k	2.062890187057868e-08	Firmicutes	Bacilli	Bacillales	Staphylococcaceae	Staphylococcus	Staphylococcus aureus	15084	60.72087826678326	10	0
2627853940	Ga0073026_11	1876	288268	290589	2321	6	4	0.6666666666666666	10k	2.07112763633736e-08	Proteobacteria	Gammaproteobacteria	Enterobacterales	Yersiniaceae	Serratia	Serratia ureilytica	6186	18.382880942122647	2	2
2558860531	AIXL01000003	1877	77098	90822	13724	12	10	0.8333333333333334	15k	2.07792991494704e-08	Firmicutes	Bacilli	Bacillales	Staphylococcaceae	Staphylococcus	Staphylococcus aureus	7763	60.72087826678326	10	0
2690315860	Ga0132494_11	1878	1800725	1802495	1770	4	4	1.0	10k	2.084481907341851e-08	Proteobacteria	Gammaproteobacteria	Vibrionales	Vibrionaceae	Vibrio	Vibrio navarrensis	2188	36.15819209039548	2	2
2510065049	Opit5_Contig145.1	1879	3875220	3878150	2930	5	4	0.8	10k	2.1122579999480972e-08	Verrucomicrobia	Opitutae	Opitutales	Opitutaceae	unclassified	Opitutaceae bacterium TAV5	8811	17.474402730375427	3	1
2593338776	JDZD01000002	1880	403915	418794	14879	13	11	0.8461538461538461	15k	2.1210704064485868e-08	Firmicutes	Bacilli	Bacillales	Staphylococcaceae	Staphylococcus	Staphylococcus aureus	15068	75.69263856648762	11	0
2597489898	Ga0036910_gi384525213.1	1881	477980	485010	7030	8	5	0.625	10k	2.1258874599657572e-08	Firmicutes	Bacilli	Bacillales	Bacillaceae	Parageobacillus	Parageobacillus thermoglucosidasius	7855	11.113086770981509	3	2
2593338636	JGHP01000004	1882	369507	384386	14879	13	11	0.8461538461538461	15k	2.127086835771409e-08	Firmicutes	Bacilli	Bacillales	Staphylococcaceae	Staphylococcus	Staphylococcus aureus	15068	75.69263856648762	11	0
2590828208	JBAG01000002	1883	349954	363678	13724	12	10	0.8333333333333334	15k	2.1273892368414586e-08	Firmicutes	Bacilli	Bacillales	Staphylococcaceae	Staphylococcus	Staphylococcus aureus	7763	60.72087826678326	10	0
2593338515	JDLA01000004	1884	362428	373223	10795	10	10	1.0	10k	2.1294522232687722e-08	Firmicutes	Bacilli	Bacillales	Staphylococcaceae	Staphylococcus	Staphylococcus aureus	15751	92.63547938860584	10	0
2593338724	JERK01000003	1885	365984	380786	14802	15	11	0.7333333333333333	15k	2.1380232912596548e-08	Firmicutes	Bacilli	Bacillales	Staphylococcaceae	Staphylococcus	Staphylococcus aureus	5603	65.94153943160835	11	0
2718217879	Ga0175157_11	1886	88594	89891	1297	4	4	1.0	10k	2.1560695449712105e-08	Firmicutes	Negativicutes	Selenomonadales	Selenomonadaceae	Selenomonas	Selenomonas sp. oral taxon 126	14315	49.34464148033925	2	2
2721755518	Ga0175970_11	1887	1512421	1516628	4207	6	5	0.8333333333333334	10k	2.163607875588672e-08	Proteobacteria	Betaproteobacteria	Neisseriales	Neisseriaceae	Neisseria	Neisseria meningitidis	11637	24.76032010141828	3	2
2671180436	Ga0122890_103	1888	51611	66490	14879	13	11	0.8461538461538461	15k	2.167232180825645e-08	Firmicutes	Bacilli	Bacillales	Staphylococcaceae	Staphylococcus	Staphylococcus aureus	15068	75.69263856648762	11	0
2503982047	Acyl7122_unknown1	1889	807889	810964	3075	7	5	0.7142857142857143	10k	2.1714319125046552e-08	Cyanobacteria	unclassified	Nostocales	Nostocaceae	Anabaena	Anabaena cylindrica	1151	29.036004645760745	4	1
2590828170	JBAR01000005	1890	385899	399536	13637	12	10	0.8333333333333334	15k	2.1732706458900133e-08	Firmicutes	Bacilli	Bacillales	Staphylococcaceae	Staphylococcus	Staphylococcus aureus	5982	61.10825939233947	10	0
2718218021	Ga0175987_11	1891	484274	493583	9309	9	5	0.5555555555555556	10k	2.1833812044399907e-08	Proteobacteria	Gammaproteobacteria	Chromatiales	Ectothiorhodospiraceae	Acidihalobacter	Acidihalobacter prosperus	3876	7.459925281388382	3	2
2718217759	Ga0175727_12	1892	2113284	2115730	2446	5	4	0.8	10k	2.1854741056702e-08	Firmicutes	Bacilli	Bacillales	Bacillaceae	Bacillus	Bacillus cereus	761	20.932134096484056	1	3
2718218071	Ga0175081_12	1893	2112526	2114972	2446	5	4	0.8	10k	2.18728919415286e-08	Firmicutes	Bacilli	Bacillales	Bacillaceae	Bacillus	Bacillus cereus	761	20.932134096484056	1	3
2571042484	JDOA01000002	1894	365560	380362	14802	15	11	0.7333333333333333	15k	2.1888597693786908e-08	Firmicutes	Bacilli	Bacillales	Staphylococcaceae	Staphylococcus	Staphylococcus aureus	5603	65.94153943160835	11	0
2596583698	LY00DRAFT_unitig_0_quiver.1	1895	2296678	2298518	1840	4	4	1.0	10k	2.1983446948289627e-08	Firmicutes	Clostridia	Thermoanaerobacterales	Thermoanaerobacteraceae	Moorella	Moorella thermoacetica	4778	34.78260869565217	2	2
2593338972	JDWW01000008	1896	406456	421258	14802	15	11	0.7333333333333333	15k	2.1988005430297816e-08	Firmicutes	Bacilli	Bacillales	Staphylococcaceae	Staphylococcus	Staphylococcus aureus	5603	65.94153943160835	11	0
2615840649	Ga0070250_11	1897	4018807	4024638	5831	10	6	0.6	10k	2.2012492755416792e-08	Proteobacteria	Gammaproteobacteria	Alteromonadales	Alteromonadaceae	Marinobacter	Marinobacter sp.	259	22.22603327045104	3	3
2571042648	JDCW01000001	1898	1107599	1119967	12368	14	9	0.6428571428571429	15k	2.2090597318496693e-08	Firmicutes	Bacilli	Bacillales	Staphylococcaceae	Staphylococcus	Staphylococcus aureus	30	37.89156348179634	9	0
2721755449	Ga0175728_12	1899	2099365	2101811	2446	5	4	0.8	10k	2.209275087539176e-08	Firmicutes	Bacilli	Bacillales	Bacillaceae	Bacillus	Bacillus cereus	761	20.932134096484056	1	3
2593338918	JBPS01000003	1900	374254	389056	14802	15	11	0.7333333333333333	15k	2.22377775111477e-08	Firmicutes	Bacilli	Bacillales	Staphylococcaceae	Staphylococcus	Staphylococcus aureus	5603	65.94153943160835	11	0
2593338813	JBHP01000003	1901	378312	392036	13724	12	10	0.8333333333333334	15k	2.2261471244258995e-08	Firmicutes	Bacilli	Bacillales	Staphylococcaceae	Staphylococcus	Staphylococcus aureus	7763	60.72087826678326	10	0
2703719418	Ga0121868_109	1902	72789	83584	10795	10	10	1.0	10k	2.2281624713935285e-08	Firmicutes	Bacilli	Bacillales	Staphylococcaceae	Staphylococcus	Staphylococcus aureus	12588	92.63547938860584	10	0
2518285523	SERRATIA_CBI_870438	1903	1455374	1457694	2320	6	4	0.6666666666666666	10k	2.228413166526643e-08	Proteobacteria	Gammaproteobacteria	Enterobacterales	Yersiniaceae	Serratia	Serratia sp. SCBI	6186	18.39080459770115	2	2
2630968397	Ga0069524_165	1904	282361	285367	3006	16	7	0.4375	10k	2.23594656788676e-08	Proteobacteria	Gammaproteobacteria	Enterobacterales	Enterobacteriaceae	Shigella	Shigella sonnei	7422	49.92099135063207	7	0
2630968270	Ga0080674_159	1905	179	2584	2405	6	4	0.6666666666666666	10k	2.2383134970975955e-08	Cyanobacteria	unclassified	Nostocales	Nostocaceae	Nostoc	Nostoc sp.	7553	17.74081774081774	2	2
2602041825	Ga0057220_12	1906	182281	194649	12368	13	9	0.6923076923076923	15k	2.247279511363959e-08	Firmicutes	Bacilli	Bacillales	Staphylococcaceae	Staphylococcus	Staphylococcus aureus	30	40.80629913424221	9	0
2721755620	Ga0175123_11	1907	1519816	1523873	4057	6	5	0.8333333333333334	10k	2.2502923317320706e-08	Proteobacteria	Betaproteobacteria	Neisseriales	Neisseriaceae	Neisseria	Neisseria meningitidis	1804	25.675786706104667	3	2
2517093044	MetlaDRAFT_chromosome1.1	1908	1193720	1196160	2440	5	4	0.8	10k	2.2532923708167133e-08	Proteobacteria	Gammaproteobacteria	Methylococcales	Methylococcaceae	Methylosarcina	Methylosarcina lacus	1910	20.98360655737705	2	2
2654587517	Ga0100879_11	1909	2097135	2103414	6279	9	5	0.5555555555555556	10k	2.2554879674782058e-08	Firmicutes	Bacilli	Bacillales	Bacillaceae	Bacillus	Bacillus thuringiensis	13481	11.05979366848932	1	4
2718218273	Ga0175143_11	1910	1516877	1520916	4039	6	5	0.8333333333333334	10k	2.2610464678140392e-08	Proteobacteria	Betaproteobacteria	Neisseriales	Neisseriaceae	Neisseria	Neisseria meningitidis	5634	25.79021209870429	3	2
2568526181	JBPF01000006	1911	72683	86407	13724	12	10	0.8333333333333334	15k	2.26468927135284e-08	Firmicutes	Bacilli	Bacillales	Staphylococcaceae	Staphylococcus	Staphylococcus aureus	7763	60.72087826678326	10	0
2627853730	Ga0069522_1062	1912	115	3121	3006	15	7	0.4666666666666667	10k	2.2816046407714563e-08	Proteobacteria	Gammaproteobacteria	Enterobacterales	Enterobacteriaceae	Shigella	Shigella sonnei	9036	53.24905744067421	7	0
2582581241	K369DRAFT_unitig_19_quiver.6	1913	2512853	2513878	1025	4	4	1.0	10k	2.285599034616586e-08	Proteobacteria	Alphaproteobacteria	Rhizobiales	Methylocystaceae	Methylosinus	Methylosinus sp. PW1	9306	62.43902439024389	2	2
2639763052	Ga0098240_11	1914	3254552	3262659	8107	12	5	0.4166666666666667	10k	2.285618756947036e-08	Proteobacteria	Gammaproteobacteria	Alteromonadales	Alteromonadaceae	Marinobacter	Marinobacter sp. CP1	2758	6.42448912462481	2	3
2568526283	JFSO01000002	1915	365532	380334	14802	15	11	0.7333333333333333	15k	2.2997800868897145e-08	Firmicutes	Bacilli	Bacillales	Staphylococcaceae	Staphylococcus	Staphylococcus aureus	5603	65.94153943160835	11	0
2718218171	Ga0175468_11	1916	210152	211708	1556	7	4	0.5714285714285714	10k	2.3113811028225163e-08	Proteobacteria	Gammaproteobacteria	Enterobacterales	Enterobacteriaceae	Escherichia	Escherichia coli	9990	23.50348879911862	4	0
2671180948	Ga0123651_11	1917	1519405	1530347	10942	18	6	0.3333333333333333	15k	2.3163198951954333e-08	Proteobacteria	Betaproteobacteria	Neisseriales	Neisseriaceae	Kingella	Kingella kingae	3251	6.580149881191738	3	3
2718217994	Ga0175594_13	1918	1062162	1066476	4314	9	5	0.5555555555555556	10k	2.3172724215064464e-08	Firmicutes	Bacilli	Bacillales	Bacillaceae	Bacillus	Bacillus thuringiensis	14316	16.0974604646371	3	2
2568526415	JDYO01000005	1919	7977	22856	14879	13	11	0.8461538461538461	15k	2.3258230824726688e-08	Firmicutes	Bacilli	Bacillales	Staphylococcaceae	Staphylococcus	Staphylococcus aureus	15068	75.69263856648762	11	0
2588254253	JAZR01000008	1920	72412	86136	13724	12	10	0.8333333333333334	15k	2.3280447351169703e-08	Firmicutes	Bacilli	Bacillales	Staphylococcaceae	Staphylococcus	Staphylococcus aureus	15090	60.72087826678326	10	0
2571042427	JBIW01000002	1921	369552	384432	14880	13	11	0.8461538461538461	15k	2.33762660779726e-08	Firmicutes	Bacilli	Bacillales	Staphylococcaceae	Staphylococcus	Staphylococcus aureus	15068	75.68755169561622	11	0
2574180070	JLWY01000001	1922	1739611	1751814	12203	15	10	0.6666666666666666	15k	2.3526824218487192e-08	Actinobacteria	Actinobacteria	Corynebacteriales	Mycobacteriaceae	Mycobacterium	Mycobacterium tuberculosis	5983	54.631374798546815	5	5
2667527566	Ga0098260_11	1923	2611883	2618816	6933	10	5	0.5	10k	2.3736393560745626e-08	Proteobacteria	Betaproteobacteria	Nitrosomonadales	Methylophilaceae	Methylophilus	Methylophilus sp. TWE2	3877	9.014856483484785	3	2
2740892157	Ga0131047_11963	1924	29296	33720	4424	10	7	0.7	10k	2.3749302292655253e-08	Proteobacteria	Gammaproteobacteria	Oceanospirillales	Oleiphilaceae	Oleiphilus	Oleiphilus sp. HI0073	762	54.27215189873419	4	3
[truncated: 21,174 more rows]
